# Supplementary material for: A ddRAD-based genetic map and its integration with the genome assembly of Japanese eel (Anguilla japonica) provides insights into genome evolution after the teleost-specific genome duplication
Source: BMC Genomics. 2014 Mar 26;15:233. doi: 10.1186/1471-2164-15-233 (PMC3986909; doi:10.1186/1471-2164-15-233)
Supplement: Additional file 2: Table S1 — Summary of the Ion PGM sequencing run, RAD-tags and mapped RAD-tags for ddRAD-seq in Japanese eel. Table S2: Summary of SNP detection. Table S3: List of SSR markers mapped to the linkage map of Japanese eel. Table S4: Genotype data for the female linkage map of Japanese eel. Table S5: Genotype data for the male linkage map of Japanese eel. Table S6: Marker information, genetic distance, anchored scaffold and their blast search results for the eel genetic map. Table S7: Conserved sequence segments among Japanese eel, zebrafish and medaka, and the chromosome positions of their homologs in spotted gar. Table S8: Number of RAD loci and the region recovery in ddRAD-seq and RAD-seq approaches. [file 1471-2164-15-233-S2.xlsx]

## Sheet: Table S1
Additional file 2: Table S1. Summary of the Ion PGM sequencing run, ddRAD-tags and mapped ddRAD-tags for ddRAD-seq in Japanese eel.
Number of run	Run name	Samples per 318 chip	Total reads (Million)	Sample name	ddRAD tags per sample	Mapped ddRAD-tags	Average coverage
1	parent	2	6.72	dam	2287121	1891691	195.6
				sire	2310898	1943489	201.1
2	progeny 1-8	8	7.05	1	573380	473605	49
				2	567330	466560	48.2
				3	624742	498216	51.5
				4＊	880976	715592	74
				5＊	976393	731579	75.7
				6	609875	483783	50
				7	624432	509112	52.6
				8	588854	424801	43.9
3	progeny 9-16	8	7.98	9	610452	414089	42.8
				10	715747	498832	51.6
				11	742066	612919	63.4
				12	639279	501713	51.9
				13	683416	512552	53
				14	692487	514011	53.2
				15	687510	554086	57.3
				16	639415	503336	52.1
4	progeny 17-24	8	7.25	17	653283	516715	53.4
				18	714045	551359	57
				19	697801	576071	59.6
				20	691494	533641	55.2
				21	689404	487337	50.4
				22	629983	506767	52.4
				23＊	676863	551400	57
				24	744902	583414	60.4
5	progeny 25-32	8	7.37	25	600872	441929	45.7
				26＊	783755	634271	65.5
				27	655366	522956	54.1
				28	652016	531089	54.9
				29	569581	441232	45.6
				30	570084	432526	44.7
				31	578075	396520	41
				32＊	923730	576465	59.6
6	progeny 33-40	8	7.95	33	667507	503449	52.1
				34	665825	532895	55.1
				35	701461	562302	58.2
				36	646419	519941	53.8
				37	714137	582737	60.3
				38	667830	538280	55.7
				39	656651	529079	54.7
				40	631722	515716	53.4
7	progeny 41-46	6	7.72	41	900725	657245	68
				42	923656	726492	75.2
				43	936536	752433	77.8
				44	839860	686181	71
				45	875489	719951	74.5
				46	951563	787198	80.7
8	progeny 47-54	8	7.43	47＊	1176104	972448	100.6
				48＊	1156122	829034	85.7
				49＊	1474718	962336	99.6
				50＊	1173136	900692	93.1
				51＊	1249998	1013570	104.9
				52＊	1182740	976076	101
				53＊	1224362	866032	89.6
				54＊	1451857	981992	101.6
9	progeny 55-62	8	7.36	55	782536	631176	65.3
				56	797043	643059	66.5
				57＊	1042382	846404	87.6
				58	731734	593237	61.4
				59	758970	615258	63.7
				60	738586	612952	63.4
				61	684189	558612	57.8
				62＊	1059042	865085	89.5
10	progeny 63-70	8	7.74	63	676287	547985	56.7
				64	748737	599375	62
				65	677777	522962	54.1
				66	765583	602938	62.4
				67	731280	607218	62.8
				68	662578	542684	56.2
				69＊	877670	683920	70.7
				70＊	891172	696057	71.2
11	progeny 71-78	8	7.2	71＊	521611	410746	42.4
				72	690813	523890	54.1
				73	608110	398386	41.1
				74	596671	430601	44.5
				75	641178	507658	52.5
				76	680397	550153	56.8
				77	734656	591442	61.2
				78	667154	528289	54.6
12	progeny 79-86	8	6.12	79	687190	482762	50.1
				80	639032	528661	54.7
				81＊	811968	675452	69.9
				82	624185	513395	53.1
				83＊	848967	668957	69.2
				84	569043	462436	47.8
				85＊	835193	598626	61.9
				86＊	608901	392722	40.5
13	progeny 87-92	6	7.23	87	898616	707607	73.2
				88	870121	675659	69.9
				89	940418	691043	70.1
				90	974206	777438	71.5
				91	833943	677593	80.4
				92	958303	792229	81.6
14	reanalysis	8	8.3	47	-	-	-
				48	-	-	-
				49	-	-	-
				50	-	-	-
				51	-	-	-
				52	-	-	-
				53	-	-	-
				54	-	-	-
15	reanalysis	16	7.03	4	-	-	-
				5	-	-	-
				23	-	-	-
				26	-	-	-
				32	-	-	-
				49	-	-	-
				54	-	-	-
				57	-	-	-
				62	-	-	-
				69	-	-	-
				70	-	-	-
				71	-	-	-
				81	-	-	-
				83	-	-	-
				85	-	-	-
				86	-	-	-
＊For these samples, the tags per sample, the mapped reads and the average coverage were estimated with the reanalysis data (run 14 and 15).

## Sheet: Table S2
Additional file 2: Table S2. Summary of SNP detection
	Number of SNP sites	% of total SNP sites
Total SNP site	14397	-
Filtration
Low probability SNP	2010	13.9612
Clustered SNP	1444	10.0299
Passed SNP	10943	76.0089
Heterozygous in only dam	3188	22.1435
Genotyped for >95% individuals	1434	9.96041
Distorted from a Mendelian segregation ratio	6	0.0416753
Mapped SNP	1428	9.91873
Heterozygous in only sire	3009	20.9002
Genotyped for >95% individuals	1260	8.75182
Distorted from a Mendelian segregation ratio	17	0.11808
Mapped SNP	1243	8.63374

## Sheet: Table S3
Additional file 2: Table S3. List of STR merkers mapped to the linkage map of Japanese eel.
LG	Marker	Accessions	Primer sequences		Previous LG＊
			Forward(5'-3')	Reverse(5'-3')
1	Ajp-188	AB501035	agtagtgttttgagtgcaga	tgaagtgttttaccgagctt	1
1	Ajp-263	AB501095	caaacatgcacggaggtaca	ctcctgctgcccattcac	1
1	Ajp-161	AB501015	caacctccaccccactgtat	cctgggtcctttgggtagat	1
2	AjTR-37	AB051094	ctagatttactgctcaggga	aaattcaattgtgccctccg	2
2	Ajp-266	AB501098	ccaacaatgtcttacagtga	catttagtcattgcagctga	2
2	Ajp-185	AB501032	gtatgaggaatgccatca	gacacagagagtaggaac	2
2	Ajp-213	AB501056	gaatgccatcatggggtttc	ggagtagtcacttgaggtgt	2
2	Ajp-307	AB860343	aggccagaaaaacacatgaagt	tgtctggcaaggaaataaatga	novel
2	Ajp-94	AB500964	cttataaatgcgggtacgga	ggatatgcactcacatacgg	novel
2	Ajp-387	AB860365	ataagagcgtctgctaaatgcc	cctagagagaaggtggcaaaga	novel
2	Ajp-347	AB860352	gaccttgagtgttcagaaaggc	tgacgtgggaataattgaaaca	novel
2	AjTR-24	AB051089	caacatacaccaataccagc	gatccctctgaatgatatgg	2
3	Ajp-395	AB860367	ggaaatatccaaactttccagg	ggcagcatgttcttgaggtatt	novel
3	Ajp-226	AB501063	tgaaagcaacaggaatca	tgttattatgacaaatactgcc	3
3	Ajp-167	AB501018	cgcgtgaagataatgttacc	gtcactccagagattccaag	21
3	Ajp-146	AB501001	tcgacaaggcgcagaaagtc	tattggacagactcggggct	3
3	Ajp-162	AB501016	gctgtgggaaagggtgacta	gttggggttagggttagggt	3
3	Ajp-184	AB501031	aaaacgctcagaacttccac	caagacgatcctcaatgctc	3
3	Ajp-257	AB501089	tgaatctgcatgatcaggaa	gaaacaaggagactgaacac	3
3	Ajp-405	AB860369	catcacgcacacacacactg	cggggaaagtgtaaggtaacag	novel
4	Ajp-377	AB860359	tcagcttatcagtctgtcccaa	acagtgattgacattcagtccg	novel
4	Ajp-141	AB500997	cacacataaacgccagggtg	gacagcgaaaggggtaggtt	8
4	Ajp-283	AB860334	ttgtgctttgatttgctgattt	ttctatccttgtggggacattt	novel
4	Ajp-191	AB501037	aaatggaattacgccatgac	gaaagtgtacgatgatggac	4
4	Ajp-155	AB501009	tatgtatcactgtggctttc	gagaacatttgtactccact	4
4	Ajp-254	AB501087	cttgtcagaatcactcac	gggatggtttattgcttc	4
4	Ajp-325	AB860346	accccaactcaaccttacttca	gtcattgattggtttctcccat	novel
4	Ajp-183	AB501030	caagcctgtgcttgagtag	ccaaaatattgcctgctggt	4
4	Ajp-332	AB860348	tttaaagcgcttacttcttgcc	ttccctgtgttgtaaagcatct	novel
5	Ajp-149	AB501003	tgacagtgacaggctttgag	cagcactcagaataggccag	5
5	Ajp-177	AB501024	cctttgaactcgtatgcatc	actcttagtgctgcacatc	5
5	Ang114	AF237902	tcctgtgaatccaacaggtg	ctggagcagtcacaccaatt	5
6	Ajp-242	AB501077	aggactgtcaaggtttcctg	gcatgagcgataacacacct	5
6	Ajp-230	AB501067	gtggtggcccaacaccttac	gcactcacacgtgcagactc	6
6	Ajp-227	AB501064	gtgttctgtgtatcagactc	ataaggagacaggtaagtcc	6
6	Ajp-174	AB501023	ccattcaagccataccaga	ttcaggaggtgttccctaa	6
6	Ajp-273	AB860332	gggaagataggaatcctggaaa	tgtgtacttgtgcgtgagaatg	novel
7	Ajp-258	AB501090	gagacatctggtaccagaa	aggtctatgcatatacacgg	7
7	Ajp-229	AB501066	atgaaagcacctgaagctga	aactcttcggagtgatcctg	7
7	Ajp-7	AB194932	tcctgaaccgaatgctctat	atattcacaccctgccgaat	7
7	Ajp-87	AB500958	aaatcacaacccagaatccc	cctagtatctggtgtgcttc	7
7	Ajp-195	AB501041	gcccaatttggaggctaa	tgaaaaggtcggagagtca	7
7	Ajp-359	AB860354	cagttcactctgtctgtgcctt	gcgaaacactaacgtgtaccaa	novel
7	Ajp-203	AB501048	atggagagcacaggtatg	aagaatggagactgtgaga	7
7	Ajp-267	AB860330	aacgcacacagaaacaaatacc	gctttcagagtgccaggattac	novel
7	Ajp-119	AB500982	gactggtagcctgttctgca	gcccagatcctcaacacaga	7
8	Ajp-249	AB501083	ggatagtgttttcccaacag	acaaagatcagcaagaagag	8
8	Aro063	AF237899	cagataccttgacaacggc	tcaagagcttcctgaccctc	8
8	AjTR-23b	AB051088	gcagcatcggtgtatctttc	agtgttcagttggctactac	8
8	Ajp-140	AB500996	gggttatctgcagtgttg	gggttcacaatcggatac	4
8	Ang151	AF237901	gatgttggtttggtctgtcg	tagcatgcctagaactggac	8
8	Ajp-306	AB860342	ccaatccacacaggaacactaa	ttactccgtctgcagatgtttg	novel
8	AjTR-45	AB051100	actctaatgggagccacatt	tagagtgaggacagtagagg	8
9	Ajp-391	AB860366	tgcgtaataacactgccctcta	taattttcggtagctcgcattt	novel
9	AjTR-23a	AB051088	gcagcatcggtgtatctttc	agtgttcagttggctactac	8
9	Ajp-264	AB501096	agctctctgtactacagcaa	aaaatacacaccccagtgtc	9
9	Ajp-43	AB233953	gcttcatggctttatggaga	agcgaagacaagcacaacaa	9
9	AjTR-27	AB051092	cgcctgaattccaactcttg	ggtcctttggcattcttacg	9
9	Ajp-173	AB501022	ctgggatagtgcctgact	ctgaggtcactggacact	9
9	Ajp-129	AB500987	gggcgctatcttcacactca	caaagccgaaaacctgcctc	9
9	Ajp-127	AB500986	catgattggtgcagtcctct	tggctaagaagtttgtgcgt	9
9	Ajp-243	AB501078	acttccatggagagcatcgg	gagttcacacgcgctcac	3
10	Ajp-324	AB860345	tcaggattgttcgggttaattt	ttcattcacgtcctattagttttg	novel
10	Ajp-232	AB501069	caaatatatctgcatcaaca	agtgtatttatgagagaagg	10
10	Ajp-381	AB860362	ctctcatgcttctcttctgcct	aaagtcccaaaactgcaaatgt	novel
10	Ajp-289	AB860335	tcaaaagggtaagcaaatagca	ggggaagtaccttgaggaaagt	novel
10	Ajp-139	AB500995	ggcatgtagtggaagtgtgc	gccctgtaaaacctggcaat	10
10	Ajp-302	AB860340	tactaaaagtctgccgggaaaa	tatacacttcactgctgcctcg	novel
11	Ajp-30	AB233944	tgtgcttatgaatgctgcca	tgatgatgcaaaatgcagcc	11
11	Ajp-370	AB860358	ctttaattacctggcaaggctg	ctccgaaataatcccctcagat	novel
11	Ajp-156	AB501010	ctggtttcctgtggctgaga	ggatgggagggagctaaagg	11
11	Ajp-108	AB500975	cagttgagcattggttggtc	cgattgacggaccagaaaga	11
11	Ajp-304	AB860341	actgagacttgcacacacatcc	gaacatgtgcctctcagtgtgt	novel
11	Ajp-410	AB860372	attctaatatgaacccccaccc	ggggaaatgttagaatttgcat	novel
11	AjTR-42	AB051097	tgaagcagaactgtcatgctat	tataactagccctactaactgt	11
11	Ajp-105	AB500973	tcttgcacagagaactgaac	gtgcactttcattgacagga	11
11	Ajp-342	AB860351	tgctcaactactaactatcgctcaa	caccgacatattgccacactac	novel
11	Ajp-199	AB501044	gggcttatcagacacaggga	accactttcctggaagagca	21
12	Ajp-327	AB860347	aagaagccgatacggtcagata	cacacggatagtcctgagcc	novel
12	AjTR-12	AB051084	aacgttagtccctaggttcc	tatatgttcagtggagggag	12
12	Ajp-147	AB501002	agggagaaagctgagcaga	ctgccatgcagcctacac	12
12	Ajp-132	AB500990	attccatgtccttgccctcc	cccttttccgacacacctct	12
12	AjTR-11	AB051083	ggaagttgctgacttttaga	ggcagttctatgtgtgctta	12
12	Ajp-112	AB500977	ccagatgtgtgaatagcctgg	gaagggagagcaagcgaaac	12
13	Ajp-353	AB860353	gtttaatgggtcagatggatca	ttcatctgttccctcatgtttg	novel
13	Ajp-369	AB860357	cgatagtccgtgttgtgtggta	gcactatcacattacccccttc	novel
13	Ajp-368	AB860356	attaaccagaggcagcaatgtt	gacactatccaggatccagagc	novel
13	Ajp-340	AB860350	aaggcattatgttgcaattgtg	aaaaggcaatctgaacaggaaa	novel
14	AjTR-5	AB051082	ggagcagtatggaataacatga	gtatttacataggggatgacca	14
14	Ajp-135	AB500993	taatgttggtggctgggttg	agggaccacaagtttctcca	14
14	Ajp-223	AB501062	taaatccaggtgggagaagg	atacctgaatggacgttgga	14
14	Ajp-160	AB501014	gcagaggaacagtagcaggt	ctgggggatcaaggcatgtg	14
15	Ajp-233	AB501070	gccaacaggtgtgcacaag	cagcattgtgctgtgtgagt	15
15	Ajp-211	AB501054	agattactggacccctgttg	gcaaatgctaaccaccatga	15
15	Ajp-280	AB860333	cagagagcggcttagaaagaag	ccgaaacagaaacaaatcttga	novel
15	Ajp-379	AB860361	ggctacccctaaaggtaataacg	cagaatttgcggaaaggataaa	novel
15	AjTR-48	AB051101	attataacccctgcatggca	gaagataagacctggtcgca	15
16	Ajp-186	AB501033	ggctagaaaactttcgcttt	gtgtttgaaagtgtgcttca	16
16	Ajp-293	AB860337	atgtagaggttggggttagggt	ggctttcaaataaatggagtgc	novel
16	Ajp-115	AB500979	ccctcatctttctatccttg	gtgtggttagatacggattg	16
16	Ajp-292	AB860336	gatgtggtgtggactccaatta	tgtgttgttgtatgtgtgtgcat	novel
16	Ajp-311	AB860344	tttgcaaacaatgtgttctcct	aggacatcagacagcaactgaa	novel
16	Ajp-182	AB501029	tgtgagtccttgagaacgtg	tttccactgaagtgtggaga	20
16	Ajp-110	AB500976	ttatggacaggactgaagag	catacgcactaagacactga	20
18	Ajp-301	AB860339	cacaggctagctaagacccact	gtagttgtgcatgtgtgtctgc	novel
18	Ajp-237	AB501073	gaactgcagaaagcctaca	tcctgtttctgtacgatacc	18
18	Ajp-58	AB233967	aaaaccggatttgctagcca	ggcagcgttctaagaatcaa	18
18	Ajp-339	AB860349	ggttggccacagactgtagaa	cactgcaacactctatcacttttt	novel
18	Ajp-401	AB860368	gtcgggttacagacacttcctc	tattgcctgcctgttatgtttg	novel
18	AjTR-22	AB051087	ctcaacttcaccggcttttc	ttacctgtcattccaatgga	18
19	Ajp-296	AB860338	cacgtacacagctgctaaaagg	ccaaattgagagtgtgctgtgt	novel
19	Ajp-406	AB860370	cacaactttcacacacacatgc	tttttaattgcaggagaaggga	novel
19	Ajp-270	AB860331	tgagcaatctaaatgctgaatcc	gccctgtgtctttctctcagat	novel
19	Ajp-362	AB860355	gaagatcactggggcactaaac	attacagcattttcttaggccg	novel
19	AjTR-44	AB051099	tgactgattgaagtggtatgtg	gcttattcctgggaagatct	19
＊Number of the previous likage group was described by Nomura et al. 2011.

## Sheet: Table S4
Additional file 2: Table S4. Genotype data for the female linkage map of Japanese eel.
	Marker name	Ajp-s8713	Ajp-s6819	Ajp-s2128	Ajp-s2127	Ajp-s2126	Ajp-s10714	Ajp-s8566	Ajp-s8565	Ajp-188	Ajp-263	Ajp-s3795	Ajp-s4032	Ajp-s3747	Ajp-s3746	Ajp-s6396	Ajp-s1505	Ajp-s6235	Ajp-s5859	Ajp-s9612	Ajp-s6552	Ajp-s6550	Ajp-s10432	Ajp-s3202	Ajp-s2830	Ajp-s3580	Ajp-s6205	Ajp-s3014	Ajp-s5537	Ajp-s2375	Ajp-s2374	Ajp-s2632	Ajp-s3993	Ajp-s7402	Ajp-s9720	Ajp-s7835	Ajp-s8282	Ajp-s4565	Ajp-s6781	Ajp-s4270	Ajp-s4027	Ajp-s4982	Ajp-s4422	Ajp-s4255	Ajp-s6971	Ajp-s10758	Ajp-s10757	Ajp-s3886	Ajp-s3259
	LG	1	1	1	1	1	1	1	1	1	1	1	1	1	1	1	1	1	1	1	1	1	1	1	1	1	1	1	1	1	1	1	1	1	1	1	1	1	1	1	1	1	1	1	1	1	1	1	1
	Map position	0	1.1	1.1	1.1	1.1	16.9	19	19	20.1	26.7	28.9	30	30	30	32.1	32.1	32.1	32.1	37.6	37.6	37.6	37.6	40.9	40.9	43	47.4	47.4	52.8	52.8	52.8	52.8	52.8	57.2	57.2	59.4	61.5	68.1	75.8	78	78	79.1	80.2	80.2	80.2	80.2	80.2	80.2	86.7
Progeny	1	A	A	A	A	A	H	H	H	H	H	H	H	H	H	H	H	H	H	H	H	H	H	H	H	H	H	H	H	H	H	H	H	H	H	H	H	H	H	H	H	H	H	H	H	H	H	H	H
	2	A	A	A	A	A	H	H	H	H	H	H	H	H	H	H	H	H	H	H	H	H	H	H	H	H	H	H	H	H	H	H	H	H	H	H	H	H	H	H	H	H	H	H	H	H	H	H	H
	3	A	A	A	A	A	A	A	A	A	H	H	H	H	H	H	H	H	H	H	H	H	H	H	H	H	H	H	H	H	H	H	H	H	H	A	A	-	A	A	A	A	A	-	A	A	A	A	A
	4	H	H	H	H	H	H	H	H	H	H	H	H	H	H	H	H	H	H	H	H	H	H	H	H	H	H	H	H	H	H	H	H	H	H	H	A	A	A	A	A	A	A	A	A	A	A	A	A
	5	A	A	A	A	A	A	A	A	A	A	A	A	A	A	A	A	A	A	A	A	A	A	A	A	A	A	A	A	A	A	A	A	A	A	A	A	A	A	H	H	H	H	H	H	H	H	H	H
	6	H	A	A	A	A	A	A	A	A	A	A	A	A	A	A	A	A	A	A	A	A	-	A	A	A	A	A	A	A	A	A	A	A	A	A	A	A	A	A	A	A	A	A	A	A	A	A	A
	7	H	H	H	H	H	H	H	H	H	H	H	H	H	H	H	H	H	H	H	H	H	H	H	H	H	H	H	H	H	H	H	H	H	H	H	H	H	H	H	H	H	H	H	H	H	H	H	H
	8	H	H	H	H	H	H	H	H	H	H	H	H	H	H	H	H	H	H	A	A	A	A	A	A	A	A	A	A	A	A	A	A	A	A	A	A	A	A	A	A	A	A	A	A	A	A	A	A
	9	H	H	H	H	H	-	H	H	H	H	H	H	H	H	H	H	H	H	H	H	H	H	H	H	H	H	H	H	H	H	H	H	H	H	H	H	H	H	H	H	H	H	H	H	H	H	H	H
	10	H	H	H	H	H	H	H	H	H	H	H	H	H	H	H	H	H	H	H	H	H	H	H	H	H	H	H	H	H	H	H	H	H	H	H	H	H	H	A	A	A	A	A	A	A	A	A	A
	11	A	A	A	A	A	A	A	A	A	A	A	A	A	A	A	A	A	A	A	A	A	A	A	A	A	A	A	A	A	A	A	A	A	A	A	A	A	A	A	A	A	H	H	H	H	H	H	H
	12	A	A	A	A	A	A	A	A	A	A	A	A	A	A	A	A	A	A	-	A	A	A	A	A	A	A	A	A	A	A	A	A	A	A	A	A	-	A	A	A	A	A	A	A	A	A	A	A
	13	A	A	A	A	A	A	H	H	H	H	H	H	H	H	H	H	H	H	H	H	H	H	H	H	H	H	H	H	H	H	H	H	H	H	H	H	A	A	A	A	A	A	A	A	A	A	A	A
	14	A	A	A	A	A	A	A	A	A	A	A	A	A	A	A	A	A	A	A	A	A	A	A	A	A	A	A	A	A	A	A	A	A	A	A	A	H	H	H	H	H	H	H	H	H	H	H	H
	15	H	H	H	H	H	H	H	H	H	H	H	H	H	H	H	H	H	H	H	H	H	H	H	H	H	H	H	H	H	H	H	H	H	H	H	H	H	H	H	H	H	H	H	H	H	H	H	H
	16	A	-	A	A	A	A	A	A	A	H	H	H	H	H	H	H	H	H	H	H	H	H	H	H	H	H	H	H	H	H	H	H	H	H	H	H	H	A	A	A	A	A	A	A	A	A	A	A
	17	A	A	A	A	A	A	A	A	A	A	A	A	A	A	A	A	A	A	A	A	A	A	A	A	A	A	A	A	A	A	A	A	A	A	A	A	A	A	A	A	A	A	A	A	A	A	A	A
	18	A	A	A	A	A	H	H	H	H	H	H	H	H	H	H	H	H	H	H	H	H	H	H	H	H	H	H	H	H	H	H	H	H	H	H	H	H	H	H	H	H	H	H	H	H	H	H	H
	19	H	H	H	H	H	H	H	H	H	H	H	H	H	H	H	H	H	H	H	H	H	H	H	H	H	H	H	H	H	H	H	H	H	H	H	H	H	H	H	H	H	H	H	H	H	H	H	H
	20	-	H	H	H	H	-	H	H	H	H	H	H	H	H	H	H	H	H	H	H	H	H	H	H	H	H	H	H	H	H	H	H	H	H	H	H	H	H	H	H	A	A	A	A	A	A	A	A
	21	A	A	A	A	A	A	A	A	A	A	A	A	A	A	A	A	A	A	A	A	A	A	A	A	H	H	H	H	H	H	H	H	H	H	H	H	H	H	H	H	H	H	H	H	H	H	H	H
	22	H	H	H	H	H	H	H	H	H	H	H	H	H	H	H	H	H	H	H	H	H	H	H	H	H	H	H	A	A	A	A	A	A	A	A	A	A	A	A	A	A	A	A	A	A	A	A	H
	23	H	H	H	H	H	H	H	H	H	H	H	H	H	H	H	H	H	H	H	H	H	H	A	A	A	A	A	A	A	A	A	A	A	A	A	A	A	A	A	A	A	A	A	A	A	A	A	A
	24	H	H	H	H	H	H	H	H	H	H	H	H	H	H	H	H	H	H	H	H	H	H	H	H	H	H	H	A	A	A	A	A	A	A	A	A	A	A	A	A	A	A	A	A	A	A	A	A
	25	A	A	A	A	A	A	A	A	A	A	A	A	A	A	A	A	A	A	A	A	A	A	H	H	H	H	H	H	H	H	H	H	H	H	H	H	H	H	H	H	H	H	H	H	H	H	H	A
	26	H	H	H	H	H	H	H	H	H	H	H	H	H	H	H	H	H	H	H	H	H	H	H	H	H	H	H	H	H	H	H	H	H	H	H	H	H	H	H	H	H	H	H	H	H	H	H	H
	27	H	H	H	H	H	H	H	H	H	H	H	H	H	H	H	H	H	H	H	H	H	H	H	H	H	H	H	H	H	H	H	H	H	H	H	H	H	H	H	H	H	H	H	H	H	H	H	H
	28	A	A	A	A	A	A	A	A	A	A	A	A	A	A	A	A	A	A	H	H	H	H	H	H	H	H	H	H	H	H	H	H	H	H	H	H	H	H	H	H	H	H	H	H	H	H	H	H
	29	H	H	H	H	H	H	H	H	H	H	H	H	H	H	H	H	H	H	H	H	H	H	H	H	H	H	H	H	H	H	H	H	H	H	H	H	H	A	A	A	A	A	A	A	A	A	A	A
	30	-	H	H	H	H	H	H	H	H	H	H	H	H	H	H	H	H	H	H	H	H	H	H	H	H	H	H	A	A	A	A	A	A	A	A	A	A	A	A	A	A	A	A	A	A	A	A	A
	31	A	A	A	A	A	A	A	A	A	A	A	A	A	A	A	A	A	A	A	A	A	A	A	A	A	A	A	A	A	A	A	A	A	A	A	A	A	A	A	A	A	A	A	A	A	A	A	A
	32	A	A	A	A	A	A	A	A	A	A	A	A	A	A	A	A	A	A	A	A	A	A	-	A	A	A	A	A	A	A	A	A	H	H	H	H	H	H	H	H	H	H	H	H	H	H	H	H
	33	H	H	H	H	H	H	H	H	H	H	H	H	H	H	H	H	H	H	H	H	H	H	H	-	H	A	A	A	A	A	A	A	A	A	A	A	A	A	A	A	A	A	A	A	A	A	A	A
	34	H	H	H	H	H	A	A	A	A	A	A	A	A	A	A	A	A	A	A	A	A	A	A	A	A	H	H	H	H	H	H	H	H	H	H	H	H	H	H	H	H	H	H	H	H	H	H	H
	35	H	H	H	H	H	A	A	A	A	A	A	A	A	A	A	A	A	A	A	A	A	A	A	A	A	A	A	A	A	A	A	A	A	A	A	A	A	A	A	A	A	A	A	A	A	A	A	H
	36	H	H	H	H	H	A	A	A	A	A	A	A	A	A	A	A	A	A	A	A	A	A	A	A	A	A	A	A	A	A	A	A	A	A	A	A	A	A	A	A	A	A	A	A	A	A	A	H
	37	A	A	A	A	A	H	H	H	H	H	H	H	H	H	H	H	H	H	H	H	H	H	H	H	H	H	H	H	H	H	H	H	H	H	H	H	H	A	A	A	A	A	A	A	A	A	A	A
	38	A	A	A	A	A	A	A	A	A	A	A	A	A	A	A	A	A	A	H	H	H	H	H	H	H	H	H	H	H	H	H	H	H	H	H	H	H	H	H	H	H	H	H	H	H	H	H	H
	39	H	H	H	H	H	H	H	H	H	A	A	A	A	A	A	A	A	A	A	A	A	A	A	A	A	A	A	A	A	A	A	A	A	A	H	H	H	H	H	H	H	H	H	H	H	H	H	H
	40	H	H	H	H	H	H	H	H	H	H	H	H	H	H	H	H	H	H	H	H	H	H	H	H	H	H	H	H	H	H	H	H	H	H	H	H	H	H	H	H	H	H	H	H	H	H	H	H
	41	A	A	A	A	A	A	A	A	A	A	A	A	A	A	A	A	A	A	A	A	A	A	A	A	A	A	A	A	A	A	A	A	A	A	A	A	A	A	A	A	A	A	A	A	A	A	A	A
	42	A	A	A	A	A	A	A	A	A	A	A	A	A	A	A	A	A	A	A	A	A	A	A	A	A	A	A	A	A	A	A	A	A	A	A	A	A	A	A	A	A	A	A	A	A	A	A	A
	43	H	H	H	H	H	H	H	H	H	H	H	H	H	H	H	H	H	H	H	H	H	H	H	H	H	H	H	H	H	H	H	H	H	H	H	H	A	A	A	A	A	A	A	A	A	A	A	A
	44	A	A	A	A	A	A	A	A	A	A	A	A	A	A	A	A	A	A	A	A	A	A	A	A	A	A	A	A	A	A	A	A	A	A	A	A	A	A	A	A	A	A	A	A	A	A	A	A
	45	H	H	H	H	H	H	H	H	A	A	A	A	A	A	A	A	A	A	A	A	A	A	A	A	A	A	A	A	A	A	A	A	H	H	H	H	H	H	H	H	H	H	H	H	H	H	H	H
	46	H	H	H	H	H	A	A	A	-	-	A	A	A	A	A	A	A	A	A	A	A	A	A	A	A	A	A	A	A	A	A	A	A	A	A	A	A	A	A	A	A	A	A	A	A	A	A	A
	47	A	A	A	A	A	A	A	A	A	A	A	A	A	A	A	A	A	A	A	A	A	A	A	A	A	A	A	A	A	A	A	A	H	H	H	H	H	H	H	H	H	H	H	H	H	H	H	H
	48	H	H	H	H	H	H	H	H	H	H	H	H	H	H	H	H	H	H	H	H	H	H	H	H	H	H	H	A	A	A	A	A	A	A	A	A	A	A	A	A	A	A	A	A	A	A	A	A
	49	A	A	A	A	A	A	A	A	A	A	A	A	A	A	A	A	A	A	A	A	A	A	A	A	A	A	A	A	A	A	A	A	A	A	A	A	A	A	A	A	A	A	A	A	A	A	A	A
	50	A	A	A	A	A	A	A	A	A	A	A	A	A	A	A	A	A	A	A	A	A	A	A	A	A	A	A	A	A	A	A	A	A	A	A	A	A	A	A	A	A	A	A	A	A	A	A	A
	51	A	A	A	A	A	A	H	H	H	H	H	H	H	H	H	H	H	H	H	H	H	H	H	H	H	H	H	H	H	H	H	H	H	H	H	H	H	H	H	H	H	H	H	H	H	H	H	H
	52	H	H	H	H	H	H	H	H	H	H	H	H	H	H	H	H	H	H	H	H	H	H	H	H	H	H	H	H	H	H	H	H	H	H	H	H	H	H	H	H	H	H	H	H	H	H	H	H
	53	H	H	H	H	H	H	H	H	H	H	H	H	H	H	H	H	H	H	H	H	H	H	-	H	H	H	H	H	H	H	H	H	H	H	H	H	H	H	H	H	H	H	H	H	H	H	H	H
	54	H	H	H	H	H	A	A	A	A	A	A	A	A	A	A	A	A	A	A	A	A	A	A	A	A	A	A	A	A	A	A	A	A	A	A	A	A	A	A	A	A	A	A	A	A	A	A	A
	55	A	A	A	A	A	A	A	A	A	A	A	A	A	A	H	H	H	H	H	H	H	H	H	H	H	H	H	H	H	H	H	H	H	H	H	H	H	H	H	H	H	H	H	H	H	H	H	H
	56	A	A	A	A	A	H	H	H	H	H	H	H	H	H	H	H	H	H	H	H	H	H	H	H	H	H	H	H	H	H	H	H	H	H	H	H	H	H	H	H	H	H	H	H	H	H	H	H
	57	H	H	H	H	H	H	H	H	H	H	H	H	H	H	H	H	H	H	H	H	H	H	H	H	H	H	H	H	H	H	H	H	H	H	H	H	H	H	H	H	H	H	H	H	H	H	H	H
	58	H	H	H	H	H	H	H	H	H	A	A	A	A	A	A	A	A	A	A	A	A	A	A	A	A	A	A	A	A	A	A	A	A	A	A	A	A	A	A	A	A	A	A	A	A	A	A	A
	59	H	H	H	H	H	A	A	A	A	A	A	A	A	A	A	A	A	A	A	A	A	A	A	A	A	A	A	A	A	A	A	A	A	A	A	A	H	H	H	H	H	H	H	H	H	H	H	H
	60	H	H	H	H	H	H	H	H	H	H	H	H	H	H	H	H	H	H	H	H	H	H	H	H	H	H	H	H	H	H	H	H	H	H	H	A	A	A	A	A	A	A	A	A	A	A	A	A
	61	A	A	A	A	A	A	A	A	A	A	A	A	A	A	A	A	A	A	A	A	A	A	A	A	A	A	A	A	A	A	A	A	A	A	A	A	-	A	A	A	A	A	A	A	A	A	A	A
	62	A	A	A	A	A	A	A	A	A	A	A	A	A	A	A	A	A	A	A	A	A	A	A	A	A	A	A	A	A	A	A	A	A	A	A	A	A	A	A	A	A	A	A	A	A	A	A	A
	63	H	H	H	H	H	H	H	H	H	H	H	H	H	H	A	A	A	A	A	A	A	A	A	A	A	A	A	A	A	A	A	A	A	A	A	A	A	A	A	A	A	A	A	A	A	A	A	H
	64	H	H	H	H	H	H	H	H	H	H	H	H	H	H	H	H	H	H	H	H	H	H	H	H	H	H	H	H	H	H	H	H	H	H	H	H	H	H	H	H	H	H	H	H	H	H	H	H
	65	A	A	A	A	A	A	A	A	A	A	A	A	A	A	A	A	A	A	A	A	A	A	A	A	A	A	A	A	A	A	A	A	A	A	A	A	A	A	A	A	A	A	A	A	A	A	A	A
	66	A	A	A	A	A	A	A	A	A	A	A	A	A	A	A	A	A	A	H	H	H	H	H	H	H	H	H	H	H	H	H	H	H	H	H	H	H	A	A	A	A	A	A	A	A	A	A	A
	67	A	A	A	A	A	A	A	A	A	H	H	H	H	H	H	H	H	H	H	H	H	H	H	H	H	H	H	H	H	H	H	H	H	H	H	H	H	H	H	H	H	H	H	H	H	H	H	H
	68	A	A	A	A	A	A	A	A	A	A	A	A	A	A	A	A	A	A	A	A	A	A	A	A	A	H	H	H	H	H	H	H	H	H	H	H	H	H	H	H	H	H	H	H	H	H	H	H
	69	H	H	H	H	H	H	H	H	H	H	H	H	H	H	H	H	H	H	H	H	H	H	H	H	H	H	H	H	H	H	H	H	H	H	H	H	H	A	A	A	A	A	A	A	A	A	A	A
	70	A	A	A	A	A	A	A	A	A	A	A	A	A	A	A	A	A	A	A	A	A	A	A	A	A	A	A	A	A	A	A	A	A	A	A	A	A	A	A	A	A	A	A	A	A	A	A	A
	71	A	A	A	A	A	H	H	H	H	H	H	H	H	H	H	H	H	H	H	H	H	H	H	H	H	H	H	H	H	H	H	H	H	H	H	H	H	H	H	H	H	H	H	H	H	H	H	H
	72	A	A	A	A	A	A	A	A	A	A	A	A	A	A	A	A	A	A	A	A	A	A	A	A	A	A	A	A	A	A	A	A	A	A	A	A	A	H	H	H	H	H	H	H	H	H	H	H
	73	A	A	A	A	A	A	A	A	A	A	A	A	A	A	A	A	A	A	A	A	A	A	-	A	A	A	A	H	H	H	H	H	H	H	H	H	H	H	H	H	H	H	H	H	H	H	H	H
	74	H	H	H	H	H	H	H	H	H	H	H	H	H	H	H	H	H	H	H	H	H	H	H	H	H	H	H	H	H	H	H	H	H	H	H	H	H	H	H	H	H	H	H	H	H	H	H	H
	75	A	A	A	A	A	A	A	A	A	H	H	H	H	H	H	H	H	H	H	H	H	H	H	H	H	H	H	H	H	H	H	H	H	H	H	H	A	A	A	A	A	A	A	A	A	A	A	A
	76	H	H	H	H	H	H	H	H	H	H	H	H	H	H	H	H	H	H	H	H	H	H	H	H	H	A	A	A	A	A	A	A	A	A	A	A	A	A	A	A	A	A	A	A	A	A	A	A
	77	A	A	A	A	A	A	A	A	A	A	A	A	A	A	A	A	A	A	A	A	A	A	A	A	H	H	H	H	H	H	H	H	H	H	H	H	H	H	H	H	H	H	H	H	H	H	H	H
	78	A	A	A	A	A	A	A	A	A	A	A	A	A	A	A	A	A	A	A	A	A	A	H	H	H	H	H	H	H	H	H	H	H	H	H	H	H	H	H	H	H	H	H	H	H	H	H	H
	79	H	H	H	H	H	H	H	H	H	H	-	H	-	-	H	H	H	H	-	H	H	H	H	-	H	H	H	-	H	H	H	H	H	H	H	H	-	H	H	H	H	H	H	H	H	H	H	H
	80	A	A	A	A	A	A	A	A	A	A	H	H	H	H	H	H	H	H	H	H	H	H	H	-	H	H	H	H	H	H	H	H	H	H	H	H	H	H	H	H	H	H	H	H	H	H	H	A
	81	A	A	A	A	A	A	A	A	A	A	A	A	A	A	A	A	A	A	H	H	H	H	H	H	H	H	H	H	H	H	H	H	H	H	H	H	H	A	A	A	A	A	A	A	A	A	A	A
	82	H	H	H	H	H	H	H	H	H	H	H	H	H	H	H	H	H	H	H	H	H	H	H	H	H	H	H	H	H	H	H	H	H	H	H	H	H	H	H	H	H	H	H	H	H	H	H	H
	83	A	A	A	A	A	A	A	A	A	A	A	A	A	A	A	A	A	A	A	A	A	A	A	A	A	A	A	A	A	A	A	A	A	A	A	A	A	A	A	A	A	A	A	A	A	A	A	A
	84	A	A	A	A	A	H	H	H	H	H	H	H	H	H	H	H	H	H	H	H	H	H	H	H	H	H	H	H	H	H	H	H	H	H	H	H	A	A	A	A	A	A	A	A	A	A	A	A
	85	H	H	H	H	H	H	H	H	H	H	H	H	H	H	H	H	H	H	H	H	H	H	H	H	H	H	H	H	H	H	H	H	H	H	H	H	H	H	H	H	H	H	H	H	H	H	H	H
	86	H	H	H	H	H	H	H	H	H	H	H	H	H	H	H	H	-	H	H	-	H	H	H	H	H	H	H	H	H	H	H	H	H	-	H	H	H	H	-	H	H	H	H	H	-	-	H	H
	87	A	A	A	A	A	A	A	A	A	A	A	A	A	A	A	A	A	A	-	A	A	A	A	A	A	A	A	A	A	A	A	A	A	A	A	A	A	A	A	A	A	A	A	A	A	A	A	A
	88	H	H	H	H	H	A	A	A	A	A	A	A	A	A	A	A	A	A	A	A	A	A	A	A	A	A	A	A	A	A	A	A	A	A	A	A	A	A	A	A	A	A	A	A	A	A	A	A
	89	H	H	H	H	H	H	H	H	H	H	H	A	A	A	A	A	A	A	A	A	A	A	A	A	A	A	A	A	A	A	A	A	A	A	A	A	A	A	A	A	A	A	A	A	A	A	A	A
	90	H	H	H	H	H	H	H	H	H	H	A	A	A	A	A	A	A	A	A	A	A	A	A	A	A	A	A	A	A	A	A	A	A	A	A	A	A	A	A	A	A	A	A	A	A	A	A	A
	91	H	H	H	H	H	H	H	H	H	H	H	H	H	H	H	H	H	H	H	H	H	H	H	H	H	H	H	H	H	H	H	H	H	H	H	H	H	H	H	H	H	H	H	H	H	H	H	H
	92	H	H	H	H	H	H	H	H	-	-	H	H	H	H	H	H	H	H	H	H	H	H	H	H	H	H	H	H	H	H	H	H	A	A	A	A	A	A	A	A	A	A	A	A	A	A	A	A
[truncated: 1,479 more columns]

## Sheet: Table S5
Additional file 2: Table S5. Genotype data for the male linkage map of Japanese eel.
	Marker name	Ajp-s1944	Ajp-s3975	Ajp-s10627	Ajp-s9418	Ajp-s3064	Ajp-s10715	Ajp-s10865	Ajp-s10864	Ajp-263	Ajp-s5285	Ajp-s5284	Ajp-s4033	Ajp-s6397	Ajp-s1503	Ajp-s1502	Ajp-s3436	Ajp-s7600	Ajp-s5964	Ajp-s3038	Ajp-s4391	Ajp-s9613	Ajp-s6551	Ajp-s10944	Ajp-s8250	Ajp-s4957	Ajp-s4561	Ajp-s1415	Ajp-s3015	Ajp-s3013	Ajp-s479	Ajp-s8816	Ajp-s8815	Ajp-s4871	Ajp-s10044	Ajp-s7837	Ajp-s7834	Ajp-s4497	Ajp-s8152	Ajp-s7203	Ajp-s3893	Ajp-s9549	Ajp-s7136	Ajp-s2520	Ajp-s10759	Ajp-s2576	Ajp-s2575	Ajp-s6109	Ajp-s8513
	LG	1	1	1	1	1	1	1	1	1	1	1	1	1	1	1	1	1	1	1	1	1	1	1	1	1	1	1	1	1	1	1	1	1	1	1	1	1	1	1	1	1	1	1	1	1	1	1	1
	Map position	0	0	8.8	11	11	16.5	23	23	33	38.5	38.5	39.6	39.6	40.6	40.6	42.8	42.8	42.8	42.8	42.8	42.8	42.8	42.8	43.9	45	45	45	45	45	45	46.1	46.1	47.2	47.2	47.2	47.2	48.2	48.2	48.2	48.2	48.2	48.2	48.2	48.2	49.3	49.3	49.3	49.3
Progeny	1	H	H	-	H	H	H	H	H	H	A	A	A	A	A	A	A	A	A	A	A	A	A	A	A	A	A	A	A	A	A	A	A	A	A	A	A	A	A	A	A	A	A	A	A	A	A	A	A
	2	A	A	A	A	A	A	A	A	A	A	A	A	A	A	A	A	A	A	A	A	A	A	A	A	A	A	A	A	A	A	A	A	A	A	A	A	A	A	A	A	A	A	A	A	A	A	A	A
	3	H	H	H	H	H	H	H	H	H	A	A	A	A	A	A	A	A	A	A	A	A	A	A	A	A	A	A	A	A	A	A	A	A	A	A	A	A	A	A	A	A	A	A	A	A	A	A	A
	4	H	H	H	H	H	H	H	H	A	A	A	A	A	A	A	A	A	A	A	A	A	A	A	A	A	A	A	A	A	A	A	A	A	A	A	A	A	A	A	A	A	A	A	A	A	A	A	A
	5	A	A	A	A	A	A	A	A	A	A	A	A	A	A	A	A	A	A	A	A	A	A	A	A	A	A	A	A	A	A	A	A	A	A	A	A	A	A	A	A	A	A	A	A	A	A	A	A
	6	A	A	H	H	H	H	H	H	H	H	H	H	H	H	H	H	H	H	H	H	H	H	H	H	H	H	H	H	H	H	H	H	H	H	H	H	H	H	H	H	H	H	H	H	H	H	H	H
	7	A	A	A	A	A	H	H	H	H	H	H	H	H	H	H	H	H	H	H	H	H	H	H	H	H	H	H	H	H	H	H	H	H	H	H	H	H	H	H	H	H	H	H	H	H	H	H	H
	8	A	A	A	A	A	A	A	A	A	A	A	A	A	A	A	A	A	A	A	A	A	A	A	A	A	A	A	A	A	A	A	A	A	A	A	A	A	A	A	A	A	A	A	A	A	A	A	A
	9	A	A	A	A	A	A	-	-	A	A	A	A	A	A	A	-	A	A	A	A	A	A	A	A	A	A	A	A	A	A	A	A	A	A	A	A	A	A	A	A	A	A	A	A	A	A	A	A
	10	H	H	H	H	H	H	H	H	H	H	H	H	H	H	H	H	H	H	H	H	H	H	H	H	H	H	H	H	H	H	H	H	H	H	H	H	H	H	H	H	H	H	H	H	H	H	H	H
	11	H	H	H	H	H	H	H	H	A	A	A	A	A	A	A	A	A	A	A	A	A	A	A	A	A	A	A	A	A	A	A	A	A	A	A	A	A	A	A	A	A	A	A	A	A	A	A	A
	12	H	H	H	A	A	A	A	A	A	A	A	A	A	A	A	A	A	A	A	A	-	A	A	A	A	A	A	A	A	A	A	A	A	A	A	A	A	A	A	A	A	A	A	A	A	A	A	A
	13	A	A	-	A	A	A	H	H	H	H	H	H	H	H	H	H	H	H	H	H	H	H	H	H	H	H	H	H	H	H	H	H	H	H	H	H	H	H	H	H	H	H	H	H	H	H	H	H
	14	H	H	H	H	H	H	H	H	H	H	H	H	H	H	H	H	H	H	H	H	H	H	H	H	H	H	H	H	H	H	H	H	H	H	H	H	H	H	H	H	H	H	H	H	H	H	H	H
	15	A	A	A	A	A	A	A	A	H	H	H	H	H	H	H	H	H	H	H	H	H	H	H	H	H	H	H	H	H	H	H	H	H	H	H	H	H	H	H	H	H	H	H	H	H	H	H	H
	16	-	H	H	H	H	H	H	H	H	H	H	H	H	H	H	H	H	H	H	H	H	H	H	H	H	H	H	H	H	H	H	H	H	H	H	H	H	H	H	H	H	H	H	H	H	H	H	H
	17	A	A	A	A	A	A	A	A	A	A	A	A	A	A	A	A	A	A	A	A	A	A	A	A	A	A	A	A	A	A	A	A	A	A	A	A	A	A	A	A	A	A	A	A	A	A	A	A
	18	H	H	H	H	H	H	H	H	H	H	H	H	H	H	H	H	H	H	H	H	H	H	H	H	H	H	H	H	H	H	H	H	H	H	H	H	H	H	H	H	H	H	H	H	H	H	H	H
	19	A	A	A	A	A	A	A	A	A	A	A	A	A	A	A	A	A	A	A	A	A	A	A	A	A	A	A	A	A	A	H	H	H	H	H	H	H	H	H	H	H	H	H	H	H	H	H	H
	20	A	A	A	A	A	A	A	A	A	A	A	A	A	A	A	A	A	A	A	A	A	A	A	A	A	A	A	A	A	A	A	A	A	A	A	A	A	A	A	A	A	A	A	A	A	A	A	A
	21	A	A	A	A	A	A	-	-	A	A	A	A	A	A	A	A	A	A	A	A	A	A	A	A	A	A	A	A	A	A	A	A	A	A	A	A	A	A	-	A	A	A	A	A	A	A	A	A
	22	H	H	H	H	H	H	H	H	H	H	H	H	H	H	H	H	H	H	H	H	H	H	H	H	H	H	H	H	H	H	H	H	H	H	H	H	H	H	H	H	H	H	H	H	H	H	H	H
	23	H	H	H	H	H	H	H	H	H	H	H	H	H	H	H	H	H	H	H	H	H	H	H	H	H	H	H	H	H	H	H	H	H	H	H	H	H	H	H	H	H	H	H	H	H	H	H	H
	24	A	A	A	A	A	A	A	A	A	A	A	A	A	A	A	A	A	A	A	A	A	A	A	A	A	A	A	A	A	A	A	A	A	A	A	A	A	A	A	A	A	A	A	A	A	A	A	A
	25	H	H	H	H	H	H	A	A	A	A	A	A	A	A	A	A	A	A	A	A	A	A	A	A	A	A	A	A	A	A	A	A	A	A	A	A	A	A	A	A	A	A	A	A	A	A	A	A
	26	A	A	A	A	A	A	A	A	A	A	A	A	A	A	A	A	A	A	A	A	A	A	A	A	A	A	A	A	A	A	A	A	A	A	A	A	A	A	A	A	A	A	A	A	A	A	A	A
	27	A	A	A	A	A	A	A	A	A	A	A	A	A	A	A	A	A	A	A	A	A	A	A	A	A	A	A	A	A	A	A	A	A	A	A	A	A	A	A	A	A	A	A	A	A	A	A	A
	28	H	H	H	H	H	H	H	H	H	H	H	H	H	A	A	A	A	A	A	A	A	A	A	A	A	A	A	A	A	A	A	A	A	A	A	A	A	A	A	A	A	A	A	A	A	A	A	A
	29	H	H	H	H	H	H	H	H	H	A	A	A	A	A	A	A	A	A	A	A	A	A	A	A	A	A	A	A	A	A	A	A	A	A	A	A	A	A	A	A	A	A	A	A	A	A	A	A
	30	H	H	A	A	A	A	A	A	A	A	A	A	A	A	A	A	A	A	A	A	A	A	A	A	A	A	A	A	A	A	A	A	A	A	A	A	A	A	A	A	A	A	A	A	A	A	A	A
	31	A	A	A	A	A	A	A	A	A	A	A	A	A	A	A	H	H	H	H	H	H	H	H	H	H	H	H	H	H	H	H	H	H	H	H	H	H	H	H	H	H	H	H	H	H	H	H	H
	32	A	A	-	A	A	A	A	A	A	A	A	A	A	A	A	A	A	A	A	A	A	A	A	A	A	A	A	A	A	A	A	A	A	A	A	A	A	A	A	A	A	A	A	A	A	A	A	A
	33	H	H	A	A	A	A	A	A	A	A	A	A	A	A	A	A	A	A	A	A	A	A	A	A	A	A	A	A	A	A	A	A	A	A	A	A	A	A	A	A	A	A	-	A	A	A	A	A
	34	H	H	H	H	H	H	H	H	H	H	H	H	H	H	H	H	H	H	H	H	H	H	H	H	H	H	H	H	H	H	H	H	H	H	H	H	H	H	H	H	H	H	H	H	H	H	H	H
	35	H	H	H	H	H	H	H	H	H	H	H	H	H	H	H	H	H	H	H	H	H	H	H	H	H	H	H	H	H	H	H	H	H	H	H	H	H	H	H	H	H	H	H	H	H	H	H	H
	36	H	H	H	H	H	H	H	H	A	A	A	A	A	A	A	A	A	A	A	A	A	A	A	A	A	A	A	A	A	A	A	A	A	A	A	A	A	A	A	A	A	A	A	A	A	A	A	A
	37	A	A	A	A	A	A	A	A	H	H	H	H	H	H	H	H	H	H	H	H	H	H	H	H	H	H	H	H	H	H	H	H	H	H	H	H	H	H	H	H	H	H	H	H	H	H	H	H
	38	H	H	A	A	A	A	A	A	A	A	A	A	A	A	A	A	A	A	A	A	A	A	A	A	A	A	A	A	A	A	A	A	A	A	A	A	A	A	A	A	A	A	A	A	A	A	A	A
	39	A	A	A	A	A	A	A	A	H	H	H	H	H	H	H	H	H	H	H	H	H	H	H	H	H	H	H	H	H	H	H	H	H	H	H	H	H	H	H	H	H	H	H	H	H	H	H	H
	40	A	A	A	A	A	A	A	A	A	A	A	A	A	A	A	A	A	A	A	A	A	A	A	A	A	A	A	A	A	A	A	A	A	A	A	A	A	A	A	A	A	A	A	A	A	A	A	A
	41	A	A	H	H	H	H	H	H	H	H	H	H	H	H	H	H	H	H	H	H	H	H	H	H	H	H	H	H	H	H	H	H	H	H	H	H	H	H	H	H	H	H	H	H	H	H	H	H
	42	A	A	A	A	A	A	A	A	A	A	A	A	A	A	A	A	A	A	A	A	A	A	A	A	A	A	A	A	A	A	A	A	A	A	A	A	A	A	A	A	A	A	A	A	A	A	A	A
	43	H	H	H	H	H	H	H	H	H	H	H	H	H	H	H	H	H	H	H	H	H	H	H	H	H	H	H	H	H	H	H	H	H	H	H	H	H	H	H	H	H	H	H	H	H	H	H	H
	44	A	A	A	A	A	A	A	A	A	A	A	A	A	A	A	A	A	A	A	A	A	A	A	A	A	A	A	A	A	A	A	A	A	A	A	A	A	A	A	A	A	A	A	A	A	A	A	A
	45	H	H	H	H	H	H	H	H	H	H	H	H	H	H	H	H	H	H	H	H	H	H	H	H	H	H	H	H	H	H	H	H	H	H	H	H	H	H	H	H	H	H	H	H	H	H	H	H
	46	H	H	H	H	H	H	H	H	-	H	H	H	H	H	H	H	H	H	H	H	H	H	H	H	H	H	H	H	H	H	H	H	H	H	H	H	H	H	H	H	H	H	H	H	H	H	H	H
	47	A	A	A	A	A	A	A	A	A	A	A	A	A	A	A	A	A	A	A	A	A	A	A	A	A	A	A	A	A	A	A	A	A	A	A	A	A	A	A	A	A	A	A	A	A	A	A	A
	48	H	H	H	H	H	H	H	H	H	H	H	H	H	H	H	H	H	H	H	H	H	H	H	H	H	H	H	H	H	H	H	H	H	H	H	H	H	H	H	H	H	H	H	H	H	H	H	H
	49	A	A	A	A	A	A	-	-	A	A	A	A	A	A	A	A	A	A	A	A	A	A	A	A	A	A	A	A	A	A	A	A	A	A	A	A	A	A	A	A	A	A	A	A	A	A	A	A
	50	H	H	H	H	H	H	H	H	H	H	H	H	H	H	H	H	H	H	H	H	H	H	H	H	H	H	H	H	H	H	H	H	H	H	H	H	H	H	H	H	H	H	H	H	H	H	H	H
	51	A	A	A	A	A	A	A	A	A	A	A	A	A	A	A	A	A	A	A	A	A	A	A	A	A	A	A	A	A	A	A	A	A	A	A	A	A	A	A	A	A	A	A	A	A	A	A	A
	52	H	H	H	H	H	H	A	A	A	A	A	A	A	A	A	A	A	A	A	A	A	A	A	A	A	A	A	A	A	A	A	A	A	A	A	A	A	A	A	A	A	A	A	A	A	A	A	A
	53	H	H	H	H	H	A	A	A	A	A	A	A	A	A	A	A	A	A	A	A	A	A	A	A	A	A	A	A	A	A	A	A	A	A	A	A	A	A	A	A	-	A	A	A	A	A	A	A
	54	H	H	H	H	H	H	H	H	H	H	H	H	H	H	H	H	H	H	H	H	H	H	H	H	H	H	H	H	H	H	H	H	H	-	H	H	H	H	H	H	H	H	H	H	H	H	H	H
	55	H	H	H	H	H	H	H	H	H	H	H	H	H	H	H	H	H	H	H	H	H	H	H	H	H	H	H	H	H	H	H	H	H	H	H	H	H	H	H	H	H	H	H	H	H	H	H	H
	56	H	H	H	H	H	H	H	H	H	H	H	H	H	H	H	H	H	H	H	H	H	H	H	H	H	H	H	H	H	H	H	H	H	H	H	H	H	H	H	H	H	H	H	H	H	H	H	H
	57	H	H	H	H	H	H	H	H	H	H	H	H	H	H	H	H	H	H	H	H	H	H	H	H	H	H	H	H	H	H	H	H	H	H	H	H	A	A	A	A	A	A	A	A	A	A	A	A
	58	H	H	H	H	H	H	H	H	H	H	H	H	H	H	H	H	H	H	H	H	H	H	H	H	H	H	H	H	H	H	H	H	H	H	H	H	H	H	H	H	H	H	H	H	H	H	H	H
	59	A	A	A	H	H	H	H	H	H	H	H	H	H	H	H	H	H	H	H	H	H	H	H	H	H	H	H	H	H	H	H	H	H	H	H	H	H	H	H	H	H	H	H	H	H	H	H	H
	60	H	H	H	H	H	H	H	H	H	A	A	A	A	A	A	A	A	A	A	A	A	A	A	A	A	A	A	A	A	A	A	A	A	A	A	A	A	A	A	A	A	A	A	A	A	A	A	A
	61	H	H	H	H	H	H	H	H	H	H	H	H	H	H	H	H	H	H	H	H	H	H	H	A	A	A	A	A	A	A	A	A	A	A	A	A	A	A	A	A	A	A	A	A	A	A	A	A
	62	H	H	H	H	H	H	H	H	H	H	H	H	H	H	H	H	H	H	H	H	H	H	H	H	H	H	H	H	H	H	H	H	H	H	H	H	H	H	H	H	H	H	H	H	H	H	H	H
	63	A	A	A	A	A	A	A	A	A	A	A	A	A	A	A	A	A	A	A	A	A	A	A	A	A	A	A	A	A	A	A	A	A	A	A	A	A	A	A	A	A	A	A	A	A	A	A	A
	64	A	A	A	A	A	A	A	A	A	A	A	A	A	A	A	A	-	A	A	A	A	A	A	A	A	A	A	A	A	A	A	A	A	A	A	A	A	A	A	A	A	A	A	A	A	A	A	A
	65	A	A	A	A	A	H	H	H	H	H	H	H	H	H	H	H	H	H	H	H	H	H	H	H	H	H	H	H	H	H	H	H	H	-	H	H	H	H	H	H	H	H	H	H	H	H	H	H
	66	H	H	H	H	H	H	A	A	A	A	A	A	A	A	A	A	A	A	A	A	A	A	A	A	A	A	A	A	A	A	A	A	A	A	A	A	A	A	A	A	A	A	A	A	A	A	A	A
	67	H	H	H	H	H	H	H	H	H	H	H	H	H	H	H	H	H	H	H	H	H	H	H	H	H	H	H	H	H	H	H	H	H	H	H	H	H	H	H	H	H	H	H	H	H	H	H	H
	68	A	A	A	A	A	A	A	A	A	A	A	A	A	A	A	A	A	A	A	A	A	A	A	A	A	A	A	A	A	A	A	A	A	A	A	A	A	A	A	A	A	A	A	A	A	A	A	A
	69	A	A	A	A	A	A	A	A	A	A	A	A	A	A	A	A	A	A	A	A	A	A	A	A	A	A	A	A	A	A	A	A	A	A	A	A	A	A	A	A	A	A	A	A	A	A	A	A
	70	H	H	H	H	H	H	H	H	H	H	H	A	A	A	A	A	A	A	A	A	A	A	A	A	A	A	A	A	A	A	A	A	A	A	A	A	A	A	A	A	A	A	A	A	A	A	A	A
	71	H	H	H	H	H	H	H	H	A	A	A	A	A	A	A	A	A	A	A	A	A	A	A	A	A	A	A	A	A	A	A	A	A	A	A	A	A	A	A	A	A	A	A	A	A	A	A	A
	72	H	H	H	H	H	H	H	H	H	A	A	A	A	A	A	A	A	A	A	A	A	A	A	A	A	A	A	A	A	A	A	A	A	A	A	A	A	A	A	A	A	A	A	A	A	A	A	A
	73	H	H	A	A	A	A	A	A	A	A	A	A	A	A	A	A	A	A	A	A	A	A	A	A	A	A	A	A	A	A	A	A	A	A	A	A	A	A	-	A	A	A	A	A	A	A	A	A
	74	H	H	-	H	H	H	H	H	H	H	H	H	H	H	H	H	H	H	H	H	H	H	H	H	H	H	H	H	H	H	H	H	H	-	H	H	H	H	H	H	H	H	H	H	H	H	H	H
	75	H	H	H	H	H	H	H	H	H	H	H	H	H	H	H	H	H	H	H	H	H	H	H	H	H	H	H	H	H	H	H	H	H	H	H	H	H	H	H	H	H	H	H	H	H	H	H	H
	76	H	H	H	H	H	H	H	H	H	H	H	H	H	H	H	H	H	H	H	H	H	H	H	H	H	H	H	H	H	H	H	H	H	H	H	H	H	H	H	H	H	H	H	H	H	H	H	H
	77	A	A	A	A	A	A	A	A	A	A	A	A	A	A	A	A	A	A	A	A	A	A	A	A	H	H	H	H	H	H	H	H	H	H	H	H	H	H	H	H	H	H	H	H	H	H	H	H
	78	A	A	A	A	A	A	A	A	A	A	A	A	A	A	A	H	H	H	H	H	H	H	H	H	H	H	H	H	H	H	H	H	H	H	H	H	H	H	H	H	H	H	H	H	H	H	H	H
	79	A	A	A	A	A	A	A	A	A	A	A	A	A	A	A	A	A	A	A	A	-	A	A	-	A	A	A	A	A	-	A	A	A	A	A	A	A	A	A	A	A	A	-	A	A	A	A	A
	80	A	A	H	H	H	H	H	H	H	H	H	H	H	H	H	H	H	H	H	H	H	H	H	H	H	H	H	H	H	H	H	H	H	H	H	H	H	H	H	H	H	H	H	H	H	H	H	H
	81	A	A	A	A	A	A	A	A	H	H	H	H	H	H	H	H	H	H	H	H	H	H	H	H	H	H	H	H	H	H	H	H	H	H	H	H	H	H	H	H	H	H	H	H	H	H	H	H
	82	A	A	A	A	A	A	A	A	H	H	H	H	H	H	H	H	H	H	H	H	H	H	H	H	H	H	H	H	H	H	H	H	H	H	H	H	H	H	H	H	H	H	H	H	H	H	H	H
	83	A	A	A	A	A	A	A	A	A	A	A	A	A	A	A	A	A	A	A	A	A	A	A	A	A	A	A	A	A	A	A	A	A	A	A	A	A	A	A	A	A	A	A	A	A	A	A	A
	84	H	H	H	H	H	H	A	A	A	A	A	A	A	A	A	A	A	A	A	A	A	A	A	A	A	A	A	A	A	A	A	A	A	A	A	A	A	A	A	A	A	A	A	A	A	A	A	A
	85	A	A	A	A	A	H	H	H	H	H	H	H	H	H	H	-	H	H	H	H	H	H	H	H	H	H	H	H	H	H	H	H	H	H	H	H	H	H	H	H	H	H	H	H	H	H	H	H
	86	A	A	A	A	A	A	A	A	A	A	A	A	A	A	A	A	-	A	A	A	A	-	A	A	A	A	A	A	A	A	A	A	H	H	H	H	H	H	H	H	-	H	-	-	H	H	H	H
	87	H	H	H	H	H	A	A	A	A	A	A	A	A	A	A	A	A	A	A	A	-	A	A	A	A	A	A	A	A	A	A	A	A	A	A	A	A	A	A	A	A	A	A	A	A	A	A	A
	88	H	H	A	A	A	A	A	A	A	A	A	A	A	A	A	A	A	A	A	A	-	A	A	A	A	A	A	A	A	A	A	A	A	A	A	A	A	A	A	A	A	A	A	A	H	H	H	H
	89	A	A	A	A	A	A	H	H	H	H	H	H	H	H	H	H	H	H	H	H	H	H	H	H	H	H	H	H	H	H	H	H	H	H	H	H	H	H	H	H	H	H	H	H	H	H	H	H
	90	A	A	A	A	A	A	A	A	A	A	A	A	A	A	A	A	A	A	A	A	A	A	A	A	A	A	A	A	A	A	A	A	A	A	A	A	A	A	A	A	A	A	A	A	A	A	A	A
	91	A	A	A	A	A	A	A	A	A	A	A	A	A	A	A	A	A	A	A	A	A	A	A	A	A	A	A	A	A	A	A	A	A	A	A	A	A	A	A	A	A	A	A	A	A	A	A	A
	92	A	A	A	A	A	A	A	A	-	A	A	A	A	A	A	A	A	A	A	A	A	A	A	A	A	A	A	A	A	A	A	A	A	A	A	A	A	A	A	A	A	A	A	A	A	A	A	A
[truncated: 1,298 more columns]

## Sheet: Table S6
Additional file 2: Table S6. Marker information, genetic distance, anchored scaffold and their blast search results for the eel genetic map.
LG	Marker	Marker type	RAD-tag ID	Position	Female cM	Male cM	Anchored scaffold＊	Scaffold length (bp)	E-value	Bit score
1	Ajp-s1944	SNP	YUJFF:01491:02559_1	15	-	0	scaffold7898	30238	1.39354e-49	198.728
1	Ajp-s3975	SNP	YUJFF:01512:02154_1	53	-	0	scaffold2932	60397	2.09583e-45	184.852
1	Ajp-s10627	SNP	YUJFF:03724:03368_1	75	-	8.8	scaffold8321	45151	3.39712e-47	190.799
1	Ajp-s9418	SNP	YUJFF:01581:00678_1	66	-	11	scaffold40565	2058	1.24549e-40	168.993
1	Ajp-s3064	SNP	YUJFF:01506:00585_1	50	-	11	scaffold13346	13620	3.27229e-44	180.887
1	Ajp-s8713	SNP	YUJFF:01548:02497_1	36	0	-	multi-hit	#N/A	#N/A	#N/A
1	Ajp-s6819	SNP	YUJFF:01534:01586_1	78	1.1	-	scaffold10796	32211	3.39712e-47	190.799
1	Ajp-s2126	SNP	YUJFF:01497:01715_1	26	1.1	-	multi-hit	#N/A	#N/A	#N/A
1	Ajp-s2127	SNP	YUJFF:01497:01715_1	76	1.1	-	multi-hit	#N/A	#N/A	#N/A
1	Ajp-s2128	SNP	YUJFF:01497:01715_1	91	1.1	-	multi-hit	#N/A	#N/A	#N/A
1	Ajp-s10714	SNP	YUJFF:03758:03190_1	24	16.9	-	multi-hit	#N/A	#N/A	#N/A
1	Ajp-s10715	SNP	YUJFF:03758:03190_1	47	-	16.5	multi-hit	#N/A	#N/A	#N/A
1	Ajp-s10864	SNP	YUJFF:03770:02942_1	70	-	23	scaffold2572	151589	1.39354e-49	198.728
1	Ajp-s10865	SNP	YUJFF:03770:02942_1	82	-	23	scaffold2572	151589	1.39354e-49	198.728
1	Ajp-s8565	SNP	YUJFF:01547:01648_1	74	19	-	scaffold243382	272	3.39712e-47	190.799
1	Ajp-s8566	SNP	YUJFF:01547:01648_1	94	19	-	scaffold243382	272	3.39712e-47	190.799
1	Ajp-188	STR	-	-	20.1	-	multi-hit	#N/A	#N/A	#N/A
1	Ajp-263	STR	-	-	26.7	33	scaffold11198	40462	1.59283e-142	509.958
1	Ajp-s5284	SNP	YUJFF:01522:01718_1	11	-	38.5	multi-hit	#N/A	#N/A	#N/A
1	Ajp-s5285	SNP	YUJFF:01522:01718_1	32	-	38.5	multi-hit	#N/A	#N/A	#N/A
1	Ajp-s3795	SNP	YUJFF:01511:01625_1	89	28.9	-	scaffold14915	11658	1.39354e-49	198.728
1	Ajp-s4032	SNP	YUJFF:01513:01210_1	34	30	-	scaffold1814	85409	4.92139e-40	167.011
1	Ajp-s4033	SNP	YUJFF:01513:01210_1	42	-	39.6	scaffold1814	85409	4.92139e-40	167.011
1	Ajp-s3746	SNP	YUJFF:01511:00813_1	14	30	-	multi-hit	#N/A	#N/A	#N/A
1	Ajp-s3747	SNP	YUJFF:01511:00813_1	63	30	-	multi-hit	#N/A	#N/A	#N/A
1	Ajp-s6396	SNP	YUJFF:01531:01665_1	73	32.1	-	scaffold5360	36542	1.39354e-49	198.728
1	Ajp-s6397	SNP	YUJFF:01531:01665_1	81	-	39.6	scaffold5360	36542	1.39354e-49	198.728
1	Ajp-s1502	SNP	YUJFF:01478:03186_1	12	-	40.6	no-hit	#N/A	#N/A	#N/A
1	Ajp-s1503	SNP	YUJFF:01478:03186_1	22	-	40.6	no-hit	#N/A	#N/A	#N/A
1	Ajp-s1505	SNP	YUJFF:01478:03186_1	85	32.1	-	no-hit	#N/A	#N/A	#N/A
1	Ajp-s3436	SNP	YUJFF:01508:02858_1	49	-	42.8	scaffold10570	31270	2.01881e-42	174.94
1	Ajp-s7600	SNP	YUJFF:01540:01172_1	55	-	42.8	scaffold2213	90246	3.39712e-47	190.799
1	Ajp-s5964	SNP	YUJFF:01528:01005_1	92	-	42.8	scaffold1663	101434	1.39354e-49	198.728
1	Ajp-s3038	SNP	YUJFF:01505:02702_1	55	-	42.8	scaffold1162	120114	1.39354e-49	198.728
1	Ajp-s4391	SNP	YUJFF:01516:01268_1	89	-	42.8	multi-hit	#N/A	#N/A	#N/A
1	Ajp-s6235	SNP	YUJFF:01530:01370_1	61	32.1	-	scaffold14105	12637	1.39354e-49	198.728
1	Ajp-s5859	SNP	YUJFF:01527:01266_1	85	32.1	-	scaffold11075	17251	5.10913e-43	176.922
1	Ajp-s9612	SNP	YUJFF:01590:00968_1	68	37.6	-	scaffold11498	27626	1.39354e-49	198.728
1	Ajp-s9613	SNP	YUJFF:01590:00968_1	69	-	42.8	scaffold11498	27626	1.39354e-49	198.728
1	Ajp-s6550	SNP	YUJFF:01532:02361_1	31	37.6	-	scaffold3913	95609	3.39712e-47	190.799
1	Ajp-s6551	SNP	YUJFF:01532:02361_1	49	-	42.8	scaffold3913	95609	3.39712e-47	190.799
1	Ajp-s6552	SNP	YUJFF:01532:02361_1	56	37.6	-	scaffold3913	95609	3.39712e-47	190.799
1	Ajp-s10432	SNP	YUJFF:01813:02353_1	92	37.6	-	scaffold3264	55535	3.39712e-47	190.799
1	Ajp-s10944	SNP	YUJFF:03776:02875_1	16	-	42.8	scaffold3264	55535	3.39712e-47	190.799
1	Ajp-s3202	SNP	YUJFF:01507:01077_1	70	40.9	-	scaffold48	407642	1.39354e-49	198.728
1	Ajp-s8250	SNP	YUJFF:01545:00573_1	90	-	43.9	scaffold48	407642	1.39354e-49	198.728
1	Ajp-s2830	SNP	YUJFF:01504:01893_1	75	40.9	-	scaffold19	587043	1.39354e-49	198.728
1	Ajp-s4957	SNP	YUJFF:01520:00724_1	72	-	45	multi-hit	#N/A	#N/A	#N/A
1	Ajp-s4561	SNP	YUJFF:01517:01377_1	47	-	45	scaffold1596	93002	1.39354e-49	198.728
1	Ajp-s1415	SNP	YUJFF:01476:02247_1	59	-	45	scaffold368	213922	3.39712e-47	190.799
1	Ajp-s3580	SNP	YUJFF:01510:00601_1	55	43	-	scaffold2093	179898	1.293e-43	178.905
1	Ajp-s6205	SNP	YUJFF:01530:00693_1	18	47.4	-	scaffold944	149551	1.39354e-49	198.728
1	Ajp-s3013	SNP	YUJFF:01505:02398_1	66	-	45	scaffold415	300640	1.39354e-49	198.728
1	Ajp-s3014	SNP	YUJFF:01505:02398_1	78	47.4	-	scaffold415	300640	1.39354e-49	198.728
1	Ajp-s3015	SNP	YUJFF:01505:02398_1	83	-	45	scaffold415	300640	1.39354e-49	198.728
1	Ajp-s479	SNP	YUJFF:01430:01085_1	46	-	45	scaffold178	856741	1.39354e-49	198.728
1	Ajp-s5537	SNP	YUJFF:01524:01512_1	62	52.841	-	scaffold178	856741	1.39354e-49	198.728
1	Ajp-s8815	SNP	YUJFF:01549:01584_1	10	-	46.1	scaffold2136	107029	1.39354e-49	198.728
1	Ajp-s8816	SNP	YUJFF:01549:01584_1	78	-	46.1	scaffold2136	107029	1.39354e-49	198.728
1	Ajp-s4871	SNP	YUJFF:01519:01639_1	15	-	47.2	scaffold104	524010	1.39354e-49	198.728
1	Ajp-s2374	SNP	YUJFF:01501:01340_1	28	52.841	-	multi-hit	#N/A	#N/A	#N/A
1	Ajp-s2375	SNP	YUJFF:01501:01340_1	85	52.841	-	multi-hit	#N/A	#N/A	#N/A
1	Ajp-s2632	SNP	YUJFF:01503:00753_1	16	52.841	-	scaffold1341	114378	1.39354e-49	198.728
1	Ajp-s3993	SNP	YUJFF:01512:02660_1	48	52.841	-	scaffold593	194896	1.39354e-49	198.728
1	Ajp-s7402	SNP	YUJFF:01538:02574_1	23	57.2	-	scaffold5837	33684	8.28139e-45	182.869
1	Ajp-s9720	SNP	YUJFF:01596:00430_1	54	57.2	-	scaffold1926	156959	1.39354e-49	198.728
1	Ajp-s7834	SNP	YUJFF:01541:02961_1	23	-	47.2	scaffold4372	43531	1.39354e-49	198.728
1	Ajp-s7835	SNP	YUJFF:01541:02961_1	34	59.4	-	scaffold4372	43531	1.39354e-49	198.728
1	Ajp-s7837	SNP	YUJFF:01541:02961_1	8	-	47.2	scaffold4372	43531	1.39354e-49	198.728
1	Ajp-s10044	SNP	YUJFF:01626:01895_1	23	-	47.2	scaffold4372	43531	1.39354e-49	198.728
1	Ajp-s4497	SNP	YUJFF:01517:00607_1	65	-	48.2	scaffold4224	44664	1.39354e-49	198.728
1	Ajp-s7203	SNP	YUJFF:01537:01400_1	41	-	48.2	scaffold1557	315630	1.39354e-49	198.728
1	Ajp-s8152	SNP	YUJFF:01544:01543_1	53	-	48.2	scaffold1557	315630	1.39354e-49	198.728
1	Ajp-s8282	SNP	YUJFF:01545:01302_1	30	61.5	-	scaffold617	283831	1.39354e-49	198.728
1	Ajp-s3893	SNP	YUJFF:01512:00523_1	44	-	48.2	scaffold1089	156276	1.39354e-49	198.728
1	Ajp-s4565	SNP	YUJFF:01517:01492_1	92	68.1	-	scaffold1089	156276	1.39354e-49	198.728
1	Ajp-s9549	SNP	YUJFF:01586:02297_1	64	-	48.2	scaffold797	141769	1.39354e-49	198.728
1	Ajp-s7136	SNP	YUJFF:01536:02075_1	25	-	48.2	scaffold216	263575	1.39354e-49	198.728
1	Ajp-s2520	SNP	YUJFF:01502:01365_1	63	-	48.2	scaffold154	300096	1.39354e-49	198.728
1	Ajp-s6781	SNP	YUJFF:01534:01139_1	50	75.8296	-	scaffold154	300096	1.39354e-49	198.728
1	Ajp-s4270	SNP	YUJFF:01515:01440_1	54	78.0043	-	no-hit	#N/A	#N/A	#N/A
1	Ajp-s4027	SNP	YUJFF:01513:01102_1	67	78.0043	-	scaffold632	297045	1.39354e-49	198.728
1	Ajp-s4982	SNP	YUJFF:01520:01164_1	95	79.0915	-	multi-hit	#N/A	#N/A	#N/A
1	Ajp-s4422	SNP	YUJFF:01516:01589_1	83	80.2	-	scaffold18300	8456	1.39354e-49	198.728
1	Ajp-s4255	SNP	YUJFF:01515:01273_1	36	80.2	-	scaffold2111	176426	3.39712e-47	190.799
1	Ajp-s6971	SNP	YUJFF:01535:02033_1	43	80.2	-	scaffold2095	77503	1.39354e-49	198.728
1	Ajp-s10757	SNP	YUJFF:03762:02725_1	11	80.2	-	scaffold675	156206	2.09583e-45	184.852
1	Ajp-s10758	SNP	YUJFF:03762:02725_1	6	80.2	-	scaffold675	156206	2.09583e-45	184.852
1	Ajp-s10759	SNP	YUJFF:03762:02725_1	61	-	48.2	scaffold675	156206	2.09583e-45	184.852
1	Ajp-s3886	SNP	YUJFF:01511:02806_1	47	80.2	-	scaffold628	163431	1.39354e-49	198.728
1	Ajp-s2575	SNP	YUJFF:01502:02137_1	26	-	49.3	scaffold51023	1487	1.293e-43	178.905
1	Ajp-s2576	SNP	YUJFF:01502:02137_1	80	-	49.3	scaffold51023	1487	1.293e-43	178.905
1	Ajp-s6109	SNP	YUJFF:01529:01543_1	96	-	49.3	scaffold16310	11884	5.30404e-46	186.834
1	Ajp-s8513	SNP	YUJFF:01547:01078_1	35	-	49.3	scaffold2741	83846	1.39354e-49	198.728
1	Ajp-s7818	SNP	YUJFF:01541:02696_1	21	-	49.3	scaffold2362	70588	1.39354e-49	198.728
1	Ajp-s5623	SNP	YUJFF:01524:02573_1	12	-	49.3	scaffold1567	94273	1.39354e-49	198.728
1	Ajp-s7462	SNP	YUJFF:01539:01069_1	58	-	49.3	scaffold1357	148014	3.39712e-47	190.799
1	Ajp-s5456	SNP	YUJFF:01523:02388_1	61	-	49.3	scaffold869	139478	1.39354e-49	198.728
1	Ajp-s5457	SNP	YUJFF:01523:02388_1	69	-	49.3	scaffold869	139478	1.39354e-49	198.728
1	Ajp-s9806	SNP	YUJFF:01603:01540_1	9	-	49.3	scaffold814	255478	1.39354e-49	198.728
1	Ajp-s8194	SNP	YUJFF:01544:02089_1	60	-	49.3	scaffold480	377626	1.39354e-49	198.728
1	Ajp-s8195	SNP	YUJFF:01544:02089_1	64	-	49.3	scaffold480	377626	1.39354e-49	198.728
1	Ajp-s6654	SNP	YUJFF:01533:01295_1	9	-	49.3	scaffold287	237988	1.39354e-49	198.728
1	Ajp-s3258	SNP	YUJFF:01507:01744_1	69	-	49.3	no-hit	#N/A	#N/A	#N/A
1	Ajp-s3259	SNP	YUJFF:01507:01744_1	8	86.7377	-	no-hit	#N/A	#N/A	#N/A
1	Ajp-s6778	SNP	YUJFF:01534:01129_1	24	86.7377	-	scaffold5332	36702	1.39354e-49	198.728
1	Ajp-s6779	SNP	YUJFF:01534:01129_1	70	86.7377	-	scaffold5332	36702	1.39354e-49	198.728
1	Ajp-s2129	SNP	YUJFF:01497:01908_1	55	86.7377	-	scaffold3549	51682	3.39712e-47	190.799
1	Ajp-161	STR	-	-	87.8	49.3	scaffold9536	20483	5.44977e-55	218.552
1	Ajp-s8519	SNP	YUJFF:01547:01115_1	53	94.3903	-	scaffold9906	45387	3.39712e-47	190.799
1	Ajp-s4401	SNP	YUJFF:01516:01372_1	27	97.7	-	scaffold5576	48376	1.39354e-49	198.728
1	Ajp-s6926	SNP	YUJFF:01535:01260_1	42	97.7	-	scaffold2950	60080	3.39712e-47	190.799
1	Ajp-s6927	SNP	YUJFF:01535:01260_1	7	97.7	-	scaffold2950	60080	3.39712e-47	190.799
1	Ajp-s6928	SNP	YUJFF:01535:01260_1	78	97.7	-	scaffold2950	60080	3.39712e-47	190.799
1	Ajp-s5142	SNP	YUJFF:01521:01500_1	30	-	49.3	scaffold274	241626	1.39354e-49	198.728
1	Ajp-s5143	SNP	YUJFF:01521:01500_1	47	97.7	-	scaffold274	241626	1.39354e-49	198.728
1	Ajp-s7559	SNP	YUJFF:01539:02859_1	78	97.7	-	scaffold274	241626	1.39354e-49	198.728
1	Ajp-s7560	SNP	YUJFF:01539:02859_1	79	-	49.3	scaffold274	241626	1.39354e-49	198.728
1	Ajp-s3984	SNP	YUJFF:01512:02514_1	76	105.326	-	scaffold1781	142407	1.39354e-49	198.728
1	Ajp-s3985	SNP	YUJFF:01512:02514_1	95	105.326	-	scaffold1781	142407	1.39354e-49	198.728
1	Ajp-s8720	SNP	YUJFF:01548:02649_1	31	105.326	-	scaffold647	192955	1.39354e-49	198.728
1	Ajp-s3581	SNP	YUJFF:01510:00604_1	53	-	49.3	scaffold647	192955	1.39354e-49	198.728
1	Ajp-s3582	SNP	YUJFF:01510:00604_1	54	106.413	-	scaffold647	192955	1.39354e-49	198.728
1	Ajp-s3583	SNP	YUJFF:01510:00604_1	69	-	49.3	scaffold647	192955	1.39354e-49	198.728
1	Ajp-s9104	SNP	YUJFF:01561:01615_1	7	-	49.3	scaffold5010	61453	3.39712e-47	190.799
1	Ajp-s9105	SNP	YUJFF:01561:01615_1	70	108.589	-	scaffold5010	61453	3.39712e-47	190.799
1	Ajp-s9377	SNP	YUJFF:01579:01120_1	78	108.589	-	scaffold1959	81280	3.39712e-47	190.799
1	Ajp-s9378	SNP	YUJFF:01579:01120_1	81	108.589	-	scaffold1959	81280	3.39712e-47	190.799
1	Ajp-s9379	SNP	YUJFF:01579:01120_1	9	-	49.3	scaffold1959	81280	3.39712e-47	190.799
1	Ajp-s8119	SNP	YUJFF:01544:01298_1	52	111.9	-	scaffold510	182377	1.39354e-49	198.728
1	Ajp-s8120	SNP	YUJFF:01544:01298_1	75	111.9	-	scaffold510	182377	1.39354e-49	198.728
1	Ajp-s4355	SNP	YUJFF:01515:02832_1	97	112.942	-	scaffold127	319006	3.39712e-47	190.799
1	Ajp-s2245	SNP	YUJFF:01500:01394_1	23	121.8	-	scaffold1703	95134	1.39354e-49	198.728
1	Ajp-s1293	SNP	YUJFF:01473:01108_1	78	126.1	-	scaffold178332	404	4.74054e-37	157.099
1	Ajp-s1294	SNP	YUJFF:01473:01108_1	82	-	51.5	scaffold178332	404	4.74054e-37	157.099
1	Ajp-s1939	SNP	YUJFF:01491:01677_1	47	-	51.5	scaffold14565	12078	1.39354e-49	198.728
1	Ajp-s2056	SNP	YUJFF:01494:03160_1	15	131.577	-	no-hit	#N/A	#N/A	#N/A
1	Ajp-s2057	SNP	YUJFF:01494:03160_1	72	131.577	-	no-hit	#N/A	#N/A	#N/A
1	Ajp-s3553	SNP	YUJFF:01509:02354_1	8	131.577	-	scaffold23441	14217	3.39712e-47	190.799
1	Ajp-s10442	SNP	YUJFF:01859:03023_1	88	131.577	-	scaffold20611	10693	3.39712e-47	190.799
1	Ajp-s2501	SNP	YUJFF:01502:01169_1	20	131.577	-	scaffold9098	46371	2.09583e-45	184.852
1	Ajp-s2502	SNP	YUJFF:01502:01169_1	74	-	53.8	scaffold9098	46371	2.09583e-45	184.852
1	Ajp-s1768	SNP	YUJFF:01486:03048_1	90	-	53.8	scaffold1506	104985	1.39354e-49	198.728
1	Ajp-s4433	SNP	YUJFF:01516:01734_1	75	-	68.2	scaffold13838	12966	3.39712e-47	190.799
1	Ajp-s5102	SNP	YUJFF:01521:00733_1	79	-	74.8	scaffold9819	28563	3.39712e-47	190.799
1	Ajp-s8736	SNP	YUJFF:01548:03054_1	78	-	89.3	scaffold6160	32128	1.24549e-40	168.993
1	Ajp-s5001	SNP	YUJFF:01520:01493_1	31	-	96.9	scaffold4768	44125	3.39712e-47	190.799
1	Ajp-s959	SNP	YUJFF:01463:01283_1	36	133.8	-	multi-hit	#N/A	#N/A	#N/A
1	Ajp-s960	SNP	YUJFF:01463:01283_1	53	133.8	-	multi-hit	#N/A	#N/A	#N/A
1	Ajp-s3805	SNP	YUJFF:01511:01698_1	16	133.8	-	scaffold17104	11503	3.39712e-47	190.799
1	Ajp-s3806	SNP	YUJFF:01511:01698_1	75	133.8	-	scaffold17104	11503	3.39712e-47	190.799
1	Ajp-s3697	SNP	YUJFF:01510:02609_1	23	133.8	-	scaffold10233	24298	8.28139e-45	182.869
1	Ajp-s3698	SNP	YUJFF:01510:02609_1	69	133.8	-	scaffold10233	24298	8.28139e-45	182.869
1	Ajp-s1912	SNP	YUJFF:01490:02293_1	12	139.2	-	scaffold12249	28843	1.39354e-49	198.728
2	Ajp-s7494	SNP	YUJFF:01539:01495_1	36	-	0	scaffold2110	101393	3.39712e-47	190.799
2	Ajp-s7495	SNP	YUJFF:01539:01495_1	6	-	0	scaffold2110	101393	3.39712e-47	190.799
2	Ajp-s7496	SNP	YUJFF:01539:01495_1	77	0	-	scaffold2110	101393	3.39712e-47	190.799
2	Ajp-s7054	SNP	YUJFF:01536:01219_1	26	0	-	scaffold6157	50008	1.39354e-49	198.728
2	Ajp-s5636	SNP	YUJFF:01524:03091_1	22	0	-	scaffold52647	1423	3.39712e-47	190.799
2	Ajp-s5637	SNP	YUJFF:01524:03091_1	55	-	2.2	scaffold52647	1423	3.39712e-47	190.799
2	Ajp-s5638	SNP	YUJFF:01524:03091_1	56	0	-	scaffold52647	1423	3.39712e-47	190.799
2	Ajp-s4227	SNP	YUJFF:01515:00659_1	65	4.4	-	multi-hit	#N/A	#N/A	#N/A
2	Ajp-s3225	SNP	YUJFF:01507:01330_1	14	4.4	-	scaffold15227	11338	1.39354e-49	198.728
2	Ajp-s3226	SNP	YUJFF:01507:01330_1	48	-	16.7	scaffold15227	11338	1.39354e-49	198.728
2	Ajp-s3227	SNP	YUJFF:01507:01330_1	83	4.4	-	scaffold15227	11338	1.39354e-49	198.728
2	Ajp-s6936	SNP	YUJFF:01535:01421_1	55	7.7	-	scaffold72524	1002	8.28139e-45	182.869
2	Ajp-s6937	SNP	YUJFF:01535:01421_1	74	7.7	-	scaffold72524	1002	8.28139e-45	182.869
2	Ajp-s3537	SNP	YUJFF:01509:01839_1	20	9.8	-	scaffold1800	130848	3.39712e-47	190.799
2	Ajp-s3538	SNP	YUJFF:01509:01839_1	48	-	16.7	scaffold1800	130848	3.39712e-47	190.799
2	Ajp-s3540	SNP	YUJFF:01509:01839_1	70	9.8	-	scaffold1800	130848	3.39712e-47	190.799
2	Ajp-s5573	SNP	YUJFF:01524:01826_1	34	10.9	-	scaffold4297	44097	2.01881e-42	174.94
2	Ajp-s5575	SNP	YUJFF:01524:01826_1	91	10.9	-	scaffold4297	44097	2.01881e-42	174.94
2	Ajp-s8122	SNP	YUJFF:01544:01310_1	24	-	16.7	scaffold12218	29448	3.39712e-47	190.799
2	Ajp-s8123	SNP	YUJFF:01544:01310_1	35	12	-	scaffold12218	29448	3.39712e-47	190.799
2	Ajp-s8124	SNP	YUJFF:01544:01310_1	64	12	-	scaffold12218	29448	3.39712e-47	190.799
2	Ajp-s6908	SNP	YUJFF:01535:01025_1	68	14.2	-	multi-hit	#N/A	#N/A	#N/A
2	Ajp-s6910	SNP	YUJFF:01535:01025_1	84	14.2	-	multi-hit	#N/A	#N/A	#N/A
2	Ajp-s6487	SNP	YUJFF:01532:01370_1	90	-	16.7	scaffold23669	15155	3.39712e-47	190.799
2	Ajp-s8495	SNP	YUJFF:01546:02820_1	87	-	16.7	scaffold6311	53098	2.09583e-45	184.852
2	Ajp-s10046	SNP	YUJFF:01627:00915_1	78	-	16.7	scaffold3412	124423	1.39354e-49	198.728
2	Ajp-s9956	SNP	YUJFF:01618:01328_1	40	-	16.7	scaffold2717	68462	1.39354e-49	198.728
2	Ajp-s4993	SNP	YUJFF:01520:01340_1	38	-	16.7	scaffold1805	85643	5.10913e-43	176.922
2	Ajp-s10690	SNP	YUJFF:03755:03250_1	52	-	18.9	scaffold1732	142184	1.39354e-49	198.728
2	Ajp-s10691	SNP	YUJFF:03755:03250_1	91	14.2	-	scaffold1732	142184	1.39354e-49	198.728
2	Ajp-s2704	SNP	YUJFF:01503:02117_1	14	18.6	-	scaffold260255	253	8.28139e-45	182.869
2	Ajp-s2705	SNP	YUJFF:01503:02117_1	60	18.6	-	scaffold260255	253	8.28139e-45	182.869
2	Ajp-s2706	SNP	YUJFF:01503:02117_1	79	18.6	-	scaffold260255	253	8.28139e-45	182.869
2	Ajp-s7979	SNP	YUJFF:01543:01246_1	62	-	20	multi-hit	#N/A	#N/A	#N/A
2	Ajp-s7932	SNP	YUJFF:01543:00422_1	27	-	24.3	scaffold2191	106174	1.39354e-49	198.728
2	Ajp-s1800	SNP	YUJFF:01487:02029_1	19	-	24.3	scaffold604	167042	1.39354e-49	198.728
2	Ajp-s6474	SNP	YUJFF:01532:01193_1	57	24	-	scaffold268	279791	1.39354e-49	198.728
2	Ajp-s698	SNP	YUJFF:01455:01519_1	42	24	-	scaffold160	431953	1.39354e-49	198.728
2	Ajp-s922	SNP	YUJFF:01461:03262_1	82	24	-	scaffold160	431953	1.39354e-49	198.728
2	Ajp-s7315	SNP	YUJFF:01538:01314_1	41	-	24.3	scaffold160	431953	1.39354e-49	198.728
2	Ajp-s7317	SNP	YUJFF:01538:01314_1	95	24	-	scaffold160	431953	1.39354e-49	198.728
2	Ajp-s4820	SNP	YUJFF:01519:00905_1	70	24	-	scaffold401	207678	1.39354e-49	198.728
2	Ajp-s5286	SNP	YUJFF:01522:01749_1	77	-	25.4	scaffold401	207678	1.39354e-49	198.728
2	AjTR-37	STR	-	-	27.3	26.5	scaffold876	166516	2.17767e-165	585.287
2	Ajp-s7616	SNP	YUJFF:01540:01374_1	93	27.3	-	multi-hit	#N/A	#N/A	#N/A
2	Ajp-s2654	SNP	YUJFF:01503:01284_1	78	-	26.5	scaffold1085	264704	1.39354e-49	198.728
2	Ajp-s5125	SNP	YUJFF:01521:01207_1	36	27.3	-	scaffold1085	264704	1.39354e-49	198.728
2	Ajp-s10972	SNP	YUJFF:03778:03330_1	48	-	26.5	scaffold4499	78003	1.39354e-49	198.728
2	Ajp-s10973	SNP	YUJFF:03778:03330_1	67	35	-	scaffold4499	78003	1.39354e-49	198.728
2	Ajp-s3563	SNP	YUJFF:01509:02629_1	32	51.9	-	multi-hit	#N/A	#N/A	#N/A
2	Ajp-s4113	SNP	YUJFF:01514:00495_1	19	51.9	-	scaffold4202	67388	1.39354e-49	198.728
2	Ajp-s4114	SNP	YUJFF:01514:00495_1	8	51.9	-	scaffold4202	67388	1.39354e-49	198.728
2	Ajp-s907	SNP	YUJFF:01461:01651_1	17	-	26.5	scaffold3011	163720	1.39354e-49	198.728
2	Ajp-s4659	SNP	YUJFF:01518:00739_1	88	-	26.5	scaffold716	290955	1.39354e-49	198.728
2	Ajp-266	STR	-	-	51.9	27.6	scaffold65	378716	2.315e-119	432.646
2	Ajp-s5708	SNP	YUJFF:01525:02583_1	71	51.9	-	scaffold65	378716	1.39354e-49	198.728
2	Ajp-s3062	SNP	YUJFF:01506:00550_1	19	55.1	-	no-hit	#N/A	#N/A	#N/A
2	Ajp-s3063	SNP	YUJFF:01506:00550_1	56	55.1	-	no-hit	#N/A	#N/A	#N/A
2	Ajp-s4356	SNP	YUJFF:01515:02844_1	32	-	27.6	scaffold14935	15493	3.39712e-47	190.799
2	Ajp-s4662	SNP	YUJFF:01518:00970_1	10	-	27.6	scaffold9884	19735	1.39354e-49	198.728
2	Ajp-s3715	SNP	YUJFF:01510:02873_1	54	-	27.6	scaffold5950	37623	1.39354e-49	198.728
2	Ajp-s1807	SNP	YUJFF:01487:03251_1	11	-	27.6	scaffold5256	37850	2.01881e-42	174.94
2	Ajp-s1808	SNP	YUJFF:01487:03251_1	67	-	27.6	scaffold5256	37850	2.01881e-42	174.94
2	Ajp-s1809	SNP	YUJFF:01487:03251_1	69	55.1	-	scaffold5256	37850	2.01881e-42	174.94
2	Ajp-s1810	SNP	YUJFF:01487:03251_1	82	-	27.6	scaffold5256	37850	2.01881e-42	174.94
2	Ajp-s1811	SNP	YUJFF:01487:03251_1	91	-	27.6	scaffold5256	37850	2.01881e-42	174.94
2	Ajp-s6392	SNP	YUJFF:01531:01625_1	20	55.1	-	scaffold3987	47007	8.28139e-45	182.869
2	Ajp-s2924	SNP	YUJFF:01505:01102_1	75	55.1	-	multi-hit	#N/A	#N/A	#N/A
2	Ajp-s9639	SNP	YUJFF:01592:01120_1	19	-	27.6	scaffold3629	50773	1.39354e-49	198.728
2	Ajp-s9640	SNP	YUJFF:01592:01120_1	46	63.9	-	scaffold3629	50773	1.39354e-49	198.728
2	Ajp-s9641	SNP	YUJFF:01592:01120_1	8	63.9	-	scaffold3629	50773	1.39354e-49	198.728
2	Ajp-s9642	SNP	YUJFF:01592:01120_1	89	-	27.6	scaffold3629	50773	1.39354e-49	198.728
2	Ajp-s7403	SNP	YUJFF:01538:02622_1	86	68.3	-	scaffold3871	129374	1.39354e-49	198.728
2	Ajp-s2662	SNP	YUJFF:01503:01400_1	6	69.4	-	scaffold6941	30343	1.39354e-49	198.728
2	Ajp-s6357	SNP	YUJFF:01531:01275_1	29	69.4	-	scaffold3049	107975	3.39712e-47	190.799
2	Ajp-s87	SNP	YUJFF:00424:02601_1	47	-	27.6	scaffold3110	92047	1.39354e-49	198.728
2	Ajp-s9303	SNP	YUJFF:01575:02358_1	65	-	27.6	scaffold1773	102427	1.39354e-49	198.728
2	Ajp-s7793	SNP	YUJFF:01541:01959_1	68	-	27.6	scaffold1344	106587	1.39354e-49	198.728
2	Ajp-s7794	SNP	YUJFF:01541:01959_1	85	-	27.6	scaffold1344	106587	1.39354e-49	198.728
2	Ajp-s473	SNP	YUJFF:01427:01628_1	85	-	27.6	scaffold786	142880	1.39354e-49	198.728
2	Ajp-s159	SNP	YUJFF:01253:02846_1	38	72.6	-	scaffold615	413751	1.39354e-49	198.728
2	Ajp-s3337	SNP	YUJFF:01508:01111_1	60	-	27.6	scaffold615	413751	1.39354e-49	198.728
2	Ajp-s6931	SNP	YUJFF:01535:01304_1	13	-	27.6	scaffold615	413751	1.39354e-49	198.728
2	Ajp-s6932	SNP	YUJFF:01535:01304_1	52	72.6	-	scaffold615	413751	1.39354e-49	198.728
2	Ajp-s2195	SNP	YUJFF:01499:02582_1	52	-	27.6	scaffold525	229734	1.39354e-49	198.728
2	Ajp-s3276	SNP	YUJFF:01507:02218_1	32	-	27.6	scaffold525	229734	1.39354e-49	198.728
2	Ajp-s6481	SNP	YUJFF:01532:01273_1	69	-	27.6	scaffold525	229734	1.39354e-49	198.728
2	Ajp-s6711	SNP	YUJFF:01533:02310_1	21	72.6	-	scaffold433	296631	1.39354e-49	198.728
2	Ajp-s6712	SNP	YUJFF:01533:02310_1	29	-	27.6	scaffold433	296631	1.39354e-49	198.728
2	Ajp-s6713	SNP	YUJFF:01533:02310_1	66	72.6	-	scaffold433	296631	1.39354e-49	198.728
2	Ajp-s7123	SNP	YUJFF:01536:01697_1	22	72.6	-	scaffold433	296631	1.39354e-49	198.728
2	Ajp-185	STR	-	-	-	27.6	scaffold1358	138174	7.76675e-159	563.481
2	Ajp-213	STR	-	-	77	27.6	scaffold1358	138174	0	686.387
2	Ajp-307	STR	-	-	77	27.6	scaffold295	234802	6.22079e-110	400.928
2	Ajp-s4256	SNP	YUJFF:01515:01356_1	56	-	27.6	scaffold400	207687	3.27229e-44	180.887
2	Ajp-s10566	SNP	YUJFF:03043:00896_1	66	-	27.6	scaffold189	275853	1.39354e-49	198.728
2	Ajp-s4762	SNP	YUJFF:01518:02070_1	80	-	27.6	scaffold75	365385	1.39354e-49	198.728
2	Ajp-s6498	SNP	YUJFF:01532:01442_1	11	-	27.6	scaffold40	434668	3.39712e-47	190.799
2	Ajp-s6499	SNP	YUJFF:01532:01442_1	26	77	-	scaffold40	434668	3.39712e-47	190.799
2	Ajp-s6500	SNP	YUJFF:01532:01442_1	46	-	27.6	scaffold40	434668	3.39712e-47	190.799
2	Ajp-s6501	SNP	YUJFF:01532:01442_1	93	-	27.6	scaffold40	434668	3.39712e-47	190.799
2	Ajp-s456	SNP	YUJFF:01412:03259_1	68	80.3	-	scaffold599	167531	1.39354e-49	198.728
2	Ajp-s5990	SNP	YUJFF:01528:01415_1	46	-	28.7	scaffold264	245933	1.39354e-49	198.728
2	Ajp-s5991	SNP	YUJFF:01528:01415_1	48	-	28.7	scaffold264	245933	1.39354e-49	198.728
2	Ajp-s5989	SNP	YUJFF:01528:01412_1	77	83.5	-	scaffold70	371070	1.39354e-49	198.728
2	Ajp-94	STR	-	-	90.1	28.7	scaffold205	434310	0	819.2
2	Ajp-s9957	SNP	YUJFF:01618:01408_1	32	90.1	-	multi-hit	#N/A	#N/A	#N/A
2	Ajp-s2553	SNP	YUJFF:01502:01704_1	27	90.1	-	scaffold1688	132074	8.28139e-45	182.869
2	Ajp-s3914	SNP	YUJFF:01512:00859_1	24	90.1	-	scaffold117	573779	1.39354e-49	198.728
2	Ajp-s3915	SNP	YUJFF:01512:00859_1	67	90.1	-	scaffold117	573779	1.39354e-49	198.728
2	Ajp-s3286	SNP	YUJFF:01507:02442_1	31	90.1	-	scaffold61	386053	2.09583e-45	184.852
2	Ajp-s3287	SNP	YUJFF:01507:02442_1	55	-	28.7	scaffold61	386053	2.09583e-45	184.852
2	Ajp-s3288	SNP	YUJFF:01507:02442_1	8	-	28.7	scaffold61	386053	2.09583e-45	184.852
2	Ajp-s2602	SNP	YUJFF:01502:02664_1	91	-	29.8	scaffold1214	173930	1.39354e-49	198.728
2	Ajp-s9573	SNP	YUJFF:01588:01061_1	33	91.2	-	scaffold4	759614	1.39354e-49	198.728
2	Ajp-s9575	SNP	YUJFF:01588:01061_1	9	-	29.8	scaffold4	759614	1.39354e-49	198.728
2	Ajp-s4980	SNP	YUJFF:01520:01115_1	11	-	30.8	scaffold1924	82077	1.39354e-49	198.728
2	Ajp-s4981	SNP	YUJFF:01520:01115_1	75	91.2	-	scaffold1924	82077	1.39354e-49	198.728
2	Ajp-s5780	SNP	YUJFF:01526:01711_1	25	-	30.8	scaffold13062	19592	5.30404e-46	186.834
2	Ajp-s5781	SNP	YUJFF:01526:01711_1	48	96.6	-	scaffold13062	19592	5.30404e-46	186.834
2	Ajp-s5782	SNP	YUJFF:01526:01711_1	49	96.6	-	scaffold13062	19592	5.30404e-46	186.834
2	Ajp-s5783	SNP	YUJFF:01526:01711_1	73	-	30.8	scaffold13062	19592	5.30404e-46	186.834
2	Ajp-s1735	SNP	YUJFF:01486:01018_1	24	96.6	-	scaffold6395	30914	8.28139e-45	182.869
2	Ajp-s1737	SNP	YUJFF:01486:01018_1	61	96.6	-	scaffold6395	30914	8.28139e-45	182.869
2	Ajp-s1738	SNP	YUJFF:01486:01018_1	66	-	30.8	scaffold6395	30914	8.28139e-45	182.869
2	Ajp-s1739	SNP	YUJFF:01486:01018_1	72	-	30.8	scaffold6395	30914	8.28139e-45	182.869
2	Ajp-387	STR	-	-	97.7	31.9	multi-hit	#N/A	#N/A	#N/A
2	Ajp-s1470	SNP	YUJFF:01477:03302_1	69	97.7	-	scaffold6275	41178	1.94462e-39	165.028
2	Ajp-s1471	SNP	YUJFF:01477:03302_1	74	-	31.9	scaffold6275	41178	1.94462e-39	165.028
2	Ajp-s1473	SNP	YUJFF:01477:03302_1	97	97.7	-	scaffold6275	41178	1.94462e-39	165.028
2	Ajp-s3797	SNP	YUJFF:01511:01641_1	75	97.7	-	scaffold3493	145246	1.39354e-49	198.728
2	Ajp-s5231	SNP	YUJFF:01522:00823_1	50	97.7	-	scaffold129	449438	1.39354e-49	198.728
2	Ajp-s5177	SNP	YUJFF:01521:02207_1	71	-	36.3	scaffold23221	7474	3.39712e-47	190.799
2	Ajp-s8912	SNP	YUJFF:01550:02221_1	28	103.2	-	scaffold110747	686	1.19972e-37	159.081
2	Ajp-s8915	SNP	YUJFF:01550:02221_1	85	-	37.4	scaffold110747	686	1.19972e-37	159.081
2	Ajp-347	STR	-	-	106.4	37.4	multi-hit	#N/A	#N/A	#N/A
2	Ajp-s9765	SNP	YUJFF:01599:01560_1	7	-	37.4	scaffold11594	16395	3.39712e-47	190.799
2	Ajp-s2957	SNP	YUJFF:01505:01351_1	40	106.4	-	no-hit	#N/A	#N/A	#N/A
2	Ajp-s2958	SNP	YUJFF:01505:01351_1	52	106.4	-	no-hit	#N/A	#N/A	#N/A
2	Ajp-s5794	SNP	YUJFF:01526:02135_1	28	-	37.4	scaffold13975	17125	8.28139e-45	182.869
2	Ajp-s2801	SNP	YUJFF:01504:01329_1	67	106.4	-	scaffold20424	6998	2.09583e-45	184.852
2	Ajp-s2802	SNP	YUJFF:01504:01329_1	78	-	38.5	scaffold20424	6998	2.09583e-45	184.852
2	Ajp-s10416	SNP	YUJFF:01742:02680_1	61	-	41.7	multi-hit	#N/A	#N/A	#N/A
2	Ajp-s10417	SNP	YUJFF:01742:02680_1	93	107.5	-	multi-hit	#N/A	#N/A	#N/A
2	Ajp-s1984	SNP	YUJFF:01492:01629_1	39	107.5	-	multi-hit	#N/A	#N/A	#N/A
2	Ajp-s1985	SNP	YUJFF:01492:01629_1	70	107.5	-	multi-hit	#N/A	#N/A	#N/A
2	Ajp-s5872	SNP	YUJFF:01527:01538_1	49	-	41.7	no-hit	#N/A	#N/A	#N/A
2	Ajp-s5873	SNP	YUJFF:01527:01538_1	51	107.5	-	no-hit	#N/A	#N/A	#N/A
2	Ajp-s5849	SNP	YUJFF:01527:01089_1	38	107.5	-	scaffold9297	55023	3.39712e-47	190.799
2	Ajp-s5850	SNP	YUJFF:01527:01089_1	47	107.5	-	scaffold9297	55023	3.39712e-47	190.799
2	Ajp-s5851	SNP	YUJFF:01527:01089_1	69	107.5	-	scaffold9297	55023	3.39712e-47	190.799
2	Ajp-s7576	SNP	YUJFF:01540:00549_1	51	107.5	-	scaffold8450	38370	1.39354e-49	198.728
2	Ajp-s3411	SNP	YUJFF:01508:02178_1	11	107.5	-	scaffold2578	79617	3.39712e-47	190.799
2	Ajp-s3412	SNP	YUJFF:01508:02178_1	25	107.5	-	scaffold2578	79617	3.39712e-47	190.799
2	Ajp-s3413	SNP	YUJFF:01508:02178_1	62	-	41.7	scaffold2578	79617	3.39712e-47	190.799
2	Ajp-s3414	SNP	YUJFF:01508:02178_1	74	107.5	-	scaffold2578	79617	3.39712e-47	190.799
2	Ajp-s6460	SNP	YUJFF:01532:01052_1	83	108.6	-	scaffold11068	38545	3.03621e-38	161.064
2	Ajp-s6461	SNP	YUJFF:01532:01052_1	97	108.6	-	scaffold11068	38545	3.03621e-38	161.064
2	Ajp-s3737	SNP	YUJFF:01511:00679_1	64	-	58.7	scaffold5249	69611	2.01881e-42	174.94
2	Ajp-s3738	SNP	YUJFF:01511:00679_1	86	-	58.7	scaffold5249	69611	2.01881e-42	174.94
2	Ajp-s3739	SNP	YUJFF:01511:00679_1	88	-	58.7	scaffold5249	69611	2.01881e-42	174.94
2	Ajp-s9093	SNP	YUJFF:01561:00816_1	23	-	64.1	scaffold3731	49642	3.39712e-47	190.799
2	Ajp-s9094	SNP	YUJFF:01561:00816_1	26	108.6	-	scaffold3731	49642	3.39712e-47	190.799
2	Ajp-s9095	SNP	YUJFF:01561:00816_1	39	-	64.1	scaffold3731	49642	3.39712e-47	190.799
2	Ajp-s9096	SNP	YUJFF:01561:00816_1	6	108.6	-	scaffold3731	49642	3.39712e-47	190.799
2	Ajp-s9097	SNP	YUJFF:01561:00816_1	66	108.6	-	scaffold3731	49642	3.39712e-47	190.799
2	Ajp-s3572	SNP	YUJFF:01509:02728_1	16	-	77.5	scaffold26205	4267	8.28139e-45	182.869
2	Ajp-s3573	SNP	YUJFF:01509:02728_1	78	109.7	-	scaffold26205	4267	8.28139e-45	182.869
2	Ajp-s3574	SNP	YUJFF:01509:02728_1	80	109.7	-	scaffold26205	4267	8.28139e-45	182.869
2	Ajp-s7892	SNP	YUJFF:01542:01586_1	22	109.7	-	multi-hit	#N/A	#N/A	#N/A
2	Ajp-s7893	SNP	YUJFF:01542:01586_1	26	-	81.9	multi-hit	#N/A	#N/A	#N/A
2	Ajp-s7894	SNP	YUJFF:01542:01586_1	67	109.7	-	multi-hit	#N/A	#N/A	#N/A
2	Ajp-s6171	SNP	YUJFF:01529:02487_1	52	109.7	-	scaffold11634	18037	1.39354e-49	198.728
2	Ajp-s6172	SNP	YUJFF:01529:02487_1	81	109.7	-	scaffold11634	18037	1.39354e-49	198.728
2	Ajp-s6988	SNP	YUJFF:01535:02234_1	88	109.7	-	scaffold6685	39532	8.28139e-45	182.869
2	Ajp-s1420	SNP	YUJFF:01476:02465_1	11	-	81.9	scaffold4644	115410	1.39354e-49	198.728
2	Ajp-s1422	SNP	YUJFF:01476:02465_1	68	109.7	-	scaffold4644	115410	1.39354e-49	198.728
2	Ajp-s5160	SNP	YUJFF:01521:01986_1	37	109.7	-	scaffold4644	115410	1.39354e-49	198.728
2	Ajp-s5161	SNP	YUJFF:01521:01986_1	49	109.7	-	scaffold4644	115410	1.39354e-49	198.728
2	Ajp-s5162	SNP	YUJFF:01521:01986_1	55	109.7	-	scaffold4644	115410	1.39354e-49	198.728
2	Ajp-s5163	SNP	YUJFF:01521:01986_1	67	109.7	-	scaffold4644	115410	1.39354e-49	198.728
2	Ajp-s9541	SNP	YUJFF:01586:00936_1	37	109.7	-	scaffold4644	115410	1.39354e-49	198.728
2	Ajp-s9542	SNP	YUJFF:01586:00936_1	42	109.7	-	scaffold4644	115410	1.39354e-49	198.728
2	Ajp-s9543	SNP	YUJFF:01586:00936_1	59	109.7	-	scaffold4644	115410	1.39354e-49	198.728
2	AjTR-24	STR	-	-	109.7	85.1	scaffold48590	1593	1.19598e-151	539.693
3	Ajp-395	STR	-	-	-	0	scaffold3679	61200	1.3059e-179	632.864
3	Ajp-s7245	SNP	YUJFF:01537:02433_1	71	-	0	multi-hit	#N/A	#N/A	#N/A
3	Ajp-s5314	SNP	YUJFF:01522:02339_1	31	-	0	multi-hit	#N/A	#N/A	#N/A
3	Ajp-s5315	SNP	YUJFF:01522:02339_1	68	-	0	multi-hit	#N/A	#N/A	#N/A
3	Ajp-s5316	SNP	YUJFF:01522:02339_1	93	-	0	multi-hit	#N/A	#N/A	#N/A
3	Ajp-s3836	SNP	YUJFF:01511:02312_1	15	-	0	scaffold3562	51524	3.39712e-47	190.799
3	Ajp-s3837	SNP	YUJFF:01511:02312_1	94	-	0	scaffold3562	51524	3.39712e-47	190.799
3	Ajp-s2727	SNP	YUJFF:01503:02444_1	49	-	0	scaffold402	416495	1.39354e-49	198.728
3	Ajp-s1828	SNP	YUJFF:01488:01743_1	32	-	0	multi-hit	#N/A	#N/A	#N/A
3	Ajp-s1829	SNP	YUJFF:01488:01743_1	72	-	0	multi-hit	#N/A	#N/A	#N/A
3	Ajp-s575	SNP	YUJFF:01450:02856_1	17	-	0	scaffold2078	78032	1.39354e-49	198.728
3	Ajp-s7056	SNP	YUJFF:01536:01259_1	20	-	0	scaffold57730	1266	1.19972e-37	159.081
3	Ajp-s7058	SNP	YUJFF:01536:01259_1	57	-	0	scaffold57730	1266	1.19972e-37	159.081
3	Ajp-s7059	SNP	YUJFF:01536:01259_1	70	-	0	scaffold57730	1266	1.19972e-37	159.081
3	Ajp-s7060	SNP	YUJFF:01536:01259_1	82	0	-	scaffold57730	1266	1.19972e-37	159.081
3	Ajp-s6572	SNP	YUJFF:01532:02682_1	40	0	-	scaffold15103	15392	8.28139e-45	182.869
3	Ajp-s6573	SNP	YUJFF:01532:02682_1	74	0	-	scaffold15103	15392	8.28139e-45	182.869
3	Ajp-s6769	SNP	YUJFF:01534:01016_1	28	0	-	scaffold942	159491	2.01881e-42	174.94
3	Ajp-s6770	SNP	YUJFF:01534:01016_1	33	0	-	scaffold942	159491	2.01881e-42	174.94
3	Ajp-s6771	SNP	YUJFF:01534:01016_1	90	0	-	scaffold942	159491	2.01881e-42	174.94
3	Ajp-s7106	SNP	YUJFF:01536:01594_1	76	1.1	-	multi-hit	#N/A	#N/A	#N/A
3	Ajp-s7107	SNP	YUJFF:01536:01594_1	77	1.1	-	multi-hit	#N/A	#N/A	#N/A
3	Ajp-s8478	SNP	YUJFF:01546:02581_1	18	-	0	multi-hit	#N/A	#N/A	#N/A
3	Ajp-s8480	SNP	YUJFF:01546:02581_1	38	-	0	multi-hit	#N/A	#N/A	#N/A
3	Ajp-s8481	SNP	YUJFF:01546:02581_1	6	3.3	-	multi-hit	#N/A	#N/A	#N/A
3	Ajp-s8482	SNP	YUJFF:01546:02581_1	71	-	0	multi-hit	#N/A	#N/A	#N/A
3	Ajp-s9685	SNP	YUJFF:01594:01329_1	30	-	0	multi-hit	#N/A	#N/A	#N/A
3	Ajp-s9686	SNP	YUJFF:01594:01329_1	33	-	0	multi-hit	#N/A	#N/A	#N/A
3	Ajp-s9687	SNP	YUJFF:01594:01329_1	54	-	0	multi-hit	#N/A	#N/A	#N/A
3	Ajp-s9688	SNP	YUJFF:01594:01329_1	65	3.3	-	multi-hit	#N/A	#N/A	#N/A
3	Ajp-226	STR	-	-	3.3	-	scaffold9898	19697	3.7676e-127	458.417
3	Ajp-s4144	SNP	YUJFF:01514:01333_1	36	3.3	-	scaffold9898	19697	1.39354e-49	198.728
3	Ajp-s4145	SNP	YUJFF:01514:01333_1	58	3.3	-	scaffold9898	19697	1.39354e-49	198.728
3	Ajp-s5056	SNP	YUJFF:01520:02405_1	21	5.5	-	scaffold1371	102625	2.09583e-45	184.852
3	Ajp-s7298	SNP	YUJFF:01538:01071_1	23	-	1.1	scaffold242	348362	3.39712e-47	190.799
3	Ajp-s7299	SNP	YUJFF:01538:01071_1	48	5.5	-	scaffold242	348362	3.39712e-47	190.799
3	Ajp-167	STR	-	-	-	3.2	scaffold3132	141344	5.9429e-136	488.152
3	Ajp-s10010	SNP	YUJFF:01624:01401_1	10	-	3.2	scaffold3841	48338	5.10913e-43	176.922
3	Ajp-s9330	SNP	YUJFF:01577:01109_1	19	-	3.2	multi-hit	#N/A	#N/A	#N/A
3	Ajp-s9331	SNP	YUJFF:01577:01109_1	48	-	3.2	multi-hit	#N/A	#N/A	#N/A
3	Ajp-s9332	SNP	YUJFF:01577:01109_1	93	-	3.2	multi-hit	#N/A	#N/A	#N/A
3	Ajp-s4068	SNP	YUJFF:01513:01705_1	9	-	3.2	scaffold121	323255	1.39354e-49	198.728
3	Ajp-s3090	SNP	YUJFF:01506:01256_1	14	-	3.2	scaffold314	228101	1.39354e-49	198.728
3	Ajp-s3092	SNP	YUJFF:01506:01256_1	49	-	3.2	scaffold314	228101	1.39354e-49	198.728
3	Ajp-s3093	SNP	YUJFF:01506:01256_1	66	-	3.2	scaffold314	228101	1.39354e-49	198.728
3	Ajp-s3094	SNP	YUJFF:01506:01256_1	68	-	3.2	scaffold314	228101	1.39354e-49	198.728
3	Ajp-s3095	SNP	YUJFF:01506:01256_1	95	-	3.2	scaffold314	228101	1.39354e-49	198.728
3	Ajp-s1540	SNP	YUJFF:01480:01268_1	57	-	3.2	scaffold9	668578	1.39354e-49	198.728
3	Ajp-s2145	SNP	YUJFF:01498:00476_1	86	-	3.2	scaffold9	668578	1.39354e-49	198.728
3	Ajp-s276	SNP	YUJFF:01312:01434_1	38	-	3.2	scaffold1212	247020	1.39354e-49	198.728
3	Ajp-146	STR	-	-	12.1	3.2	multi-hit	#N/A	#N/A	#N/A
3	Ajp-s7702	SNP	YUJFF:01541:00968_1	16	-	3.2	multi-hit	#N/A	#N/A	#N/A
3	Ajp-s7703	SNP	YUJFF:01541:00968_1	17	16.4	-	multi-hit	#N/A	#N/A	#N/A
3	Ajp-s7704	SNP	YUJFF:01541:00968_1	45	16.4	-	multi-hit	#N/A	#N/A	#N/A
3	Ajp-s6236	SNP	YUJFF:01530:01380_1	64	21.9	-	scaffold1251	157519	1.39354e-49	198.728
3	Ajp-s10243	SNP	YUJFF:01641:02702_1	19	24.1	-	scaffold370	220803	1.39354e-49	198.728
3	Ajp-162	STR	-	-	-	3.2	scaffold1392	183744	7.4607e-166	587.27
3	Ajp-s6037	SNP	YUJFF:01528:02585_1	15	-	3.2	scaffold1392	183744	1.39354e-49	198.728
3	Ajp-s6038	SNP	YUJFF:01528:02585_1	27	31.7	-	scaffold1392	183744	1.39354e-49	198.728
3	Ajp-s7046	SNP	YUJFF:01536:01054_1	10	31.7	-	scaffold481	188539	1.39354e-49	198.728
3	Ajp-s7047	SNP	YUJFF:01536:01054_1	76	-	3.2	scaffold481	188539	1.39354e-49	198.728
3	Ajp-s2642	SNP	YUJFF:01503:01153_1	23	31.7	-	scaffold137	398708	1.39354e-49	198.728
3	Ajp-s8296	SNP	YUJFF:01545:01539_1	54	31.7	-	scaffold137	398708	1.39354e-49	198.728
3	Ajp-s6223	SNP	YUJFF:01530:01097_1	15	32.8	-	multi-hit	#N/A	#N/A	#N/A
3	Ajp-s6224	SNP	YUJFF:01530:01097_1	50	-	3.2	multi-hit	#N/A	#N/A	#N/A
3	Ajp-s1061	SNP	YUJFF:01466:01460_1	21	-	3.2	scaffold1739	99774	1.39354e-49	198.728
3	Ajp-s1062	SNP	YUJFF:01466:01460_1	23	-	3.2	scaffold1739	99774	1.39354e-49	198.728
3	Ajp-s1063	SNP	YUJFF:01466:01460_1	34	42.5	-	scaffold1739	99774	1.39354e-49	198.728
3	Ajp-s1064	SNP	YUJFF:01466:01460_1	56	-	3.2	scaffold1739	99774	1.39354e-49	198.728
3	Ajp-s1634	SNP	YUJFF:01483:01324_1	21	42.5	-	scaffold677	181302	1.39354e-49	198.728
3	Ajp-s3065	SNP	YUJFF:01506:00596_1	96	42.5	-	scaffold304	273375	3.39712e-47	190.799
3	Ajp-s9087	SNP	YUJFF:01560:01482_1	58	-	3.2	scaffold304	273375	3.39712e-47	190.799
3	Ajp-s5867	SNP	YUJFF:01527:01508_1	72	45.7	-	scaffold5123	85000	1.39354e-49	198.728
3	Ajp-s5869	SNP	YUJFF:01527:01508_1	83	-	5.4	scaffold5123	85000	1.39354e-49	198.728
3	Ajp-s8401	SNP	YUJFF:01546:01237_1	38	45.7	-	scaffold5123	85000	3.39712e-47	190.799
3	Ajp-s8402	SNP	YUJFF:01546:01237_1	6	-	5.4	scaffold5123	85000	3.39712e-47	190.799
3	Ajp-s3119	SNP	YUJFF:01506:01515_1	22	45.7	-	scaffold6559	30139	3.39712e-47	190.799
3	Ajp-s2171	SNP	YUJFF:01498:02802_1	46	46.8	-	scaffold4481	42555	5.10913e-43	176.922
3	Ajp-s3876	SNP	YUJFF:01511:02735_1	13	51.2	-	scaffold7538	38935	7.97707e-42	172.958
3	Ajp-s3877	SNP	YUJFF:01511:02735_1	33	-	5.4	scaffold7538	38935	7.97707e-42	172.958
3	Ajp-s3878	SNP	YUJFF:01511:02735_1	47	51.2	-	scaffold7538	38935	7.97707e-42	172.958
3	Ajp-s3879	SNP	YUJFF:01511:02735_1	48	-	5.4	scaffold7538	38935	7.97707e-42	172.958
3	Ajp-s3880	SNP	YUJFF:01511:02735_1	6	-	5.4	scaffold7538	38935	7.97707e-42	172.958
3	Ajp-s7480	SNP	YUJFF:01539:01420_1	38	-	6.5	scaffold9854	33482	1.39354e-49	198.728
3	Ajp-s7968	SNP	YUJFF:01543:01154_1	45	51.2	-	scaffold3192	74504	3.39712e-47	190.799
3	Ajp-184	STR	-	-	52.3	13.1	multi-hit	#N/A	#N/A	#N/A
3	Ajp-s6452	SNP	YUJFF:01532:00986_1	66	52.3	-	scaffold3201	94595	1.39354e-49	198.728
3	Ajp-s6453	SNP	YUJFF:01532:00986_1	70	52.3	-	scaffold3201	94595	1.39354e-49	198.728
3	Ajp-s8082	SNP	YUJFF:01544:00592_1	68	52.3	-	scaffold922	158699	1.39354e-49	198.728
3	Ajp-s3593	SNP	YUJFF:01510:00749_1	13	53.4	-	scaffold12243	18981	2.01881e-42	174.94
3	Ajp-s3594	SNP	YUJFF:01510:00749_1	66	-	13.1	scaffold12243	18981	2.01881e-42	174.94
3	Ajp-s3595	SNP	YUJFF:01510:00749_1	70	-	13.1	scaffold12243	18981	2.01881e-42	174.94
3	Ajp-s4247	SNP	YUJFF:01515:01101_1	39	-	13.1	scaffold12243	18981	2.01881e-42	174.94
3	Ajp-s4248	SNP	YUJFF:01515:01101_1	59	53.4	-	scaffold12243	18981	2.01881e-42	174.94
3	Ajp-s4249	SNP	YUJFF:01515:01101_1	9	53.4	-	scaffold12243	18981	2.01881e-42	174.94
3	Ajp-s4682	SNP	YUJFF:01518:01132_1	39	53.4	-	scaffold12243	18981	2.01881e-42	174.94
3	Ajp-s4683	SNP	YUJFF:01518:01132_1	69	53.4	-	scaffold12243	18981	2.01881e-42	174.94
3	Ajp-s4684	SNP	YUJFF:01518:01132_1	71	53.4	-	scaffold12243	18981	2.01881e-42	174.94
3	Ajp-s9281	SNP	YUJFF:01574:01268_1	30	-	14.2	scaffold167	498290	1.39354e-49	198.728
3	Ajp-s5423	SNP	YUJFF:01523:01954_1	10	53.4	-	scaffold2610	114514	3.15204e-41	170.975
3	Ajp-s8667	SNP	YUJFF:01548:01066_1	10	-	14.2	scaffold8993	27436	8.28139e-45	182.869
3	Ajp-s8668	SNP	YUJFF:01548:01066_1	56	55.5	-	scaffold8993	27436	8.28139e-45	182.869
3	Ajp-s8669	SNP	YUJFF:01548:01066_1	57	-	14.2	scaffold8993	27436	8.28139e-45	182.869
3	Ajp-s10749	SNP	YUJFF:03761:02730_1	58	-	17.4	scaffold8515	59088	3.39712e-47	190.799
3	Ajp-s10750	SNP	YUJFF:03761:02730_1	91	-	17.4	scaffold8515	59088	3.39712e-47	190.799
3	Ajp-s1765	SNP	YUJFF:01486:02949_1	7	-	17.4	scaffold13107	14906	1.39354e-49	198.728
3	Ajp-s6603	SNP	YUJFF:01533:00649_1	76	-	17.4	scaffold6144	63837	8.28139e-45	182.869
3	Ajp-s6604	SNP	YUJFF:01533:00649_1	77	56.6	-	scaffold6144	63837	8.28139e-45	182.869
3	Ajp-s10557	SNP	YUJFF:02953:03126_1	73	-	19.6	scaffold11962	44978	1.39354e-49	198.728
3	Ajp-s7601	SNP	YUJFF:01540:01184_1	29	-	19.6	scaffold11515	16548	1.39354e-49	198.728
3	Ajp-s3261	SNP	YUJFF:01507:01781_1	30	-	19.6	multi-hit	#N/A	#N/A	#N/A
3	Ajp-s3262	SNP	YUJFF:01507:01781_1	72	-	19.6	multi-hit	#N/A	#N/A	#N/A
3	Ajp-s2945	SNP	YUJFF:01505:01295_1	57	-	19.6	scaffold20640	11715	1.39354e-49	198.728
3	Ajp-257	STR	-	-	59.9	-	scaffold9411	23814	2.56282e-93	345.422
3	Ajp-s432	SNP	YUJFF:01393:03023_1	17	-	19.6	scaffold10479	26092	8.28139e-45	182.869
3	Ajp-s433	SNP	YUJFF:01393:03023_1	24	59.9	-	scaffold10479	26092	8.28139e-45	182.869
3	Ajp-s435	SNP	YUJFF:01393:03023_1	66	59.9	-	scaffold10479	26092	8.28139e-45	182.869
3	Ajp-s436	SNP	YUJFF:01393:03023_1	70	59.9	-	scaffold10479	26092	8.28139e-45	182.869
3	Ajp-s437	SNP	YUJFF:01393:03023_1	77	59.9	-	scaffold10479	26092	8.28139e-45	182.869
3	Ajp-s2885	SNP	YUJFF:01505:00415_1	64	63.2	-	multi-hit	#N/A	#N/A	#N/A
3	Ajp-s2886	SNP	YUJFF:01505:00415_1	75	63.2	-	multi-hit	#N/A	#N/A	#N/A
3	Ajp-s2887	SNP	YUJFF:01505:00415_1	88	63.2	-	multi-hit	#N/A	#N/A	#N/A
3	Ajp-s2888	SNP	YUJFF:01505:00415_1	91	-	19.6	multi-hit	#N/A	#N/A	#N/A
3	Ajp-405	STR	-	-	67.1	19.6	multi-hit	#N/A	#N/A	#N/A
3	Ajp-s2825	SNP	YUJFF:01504:01824_1	78	69.7	-	scaffold11762	32110	3.39712e-47	190.799
3	Ajp-s2826	SNP	YUJFF:01504:01824_1	88	69.7	-	scaffold11762	32110	3.39712e-47	190.799
3	Ajp-s1266	SNP	YUJFF:01472:01357_1	33	74.1	-	scaffold7498	41731	2.09583e-45	184.852
4	Ajp-s6628	SNP	YUJFF:01533:01068_1	25	0	-	scaffold77451	945	1.39354e-49	198.728
4	Ajp-s6629	SNP	YUJFF:01533:01068_1	43	0	-	scaffold77451	945	1.39354e-49	198.728
4	Ajp-s6630	SNP	YUJFF:01533:01068_1	45	0	-	scaffold77451	945	1.39354e-49	198.728
4	Ajp-s6631	SNP	YUJFF:01533:01068_1	83	0	-	scaffold77451	945	1.39354e-49	198.728
4	Ajp-s6227	SNP	YUJFF:01530:01145_1	65	0	-	scaffold6346	36216	1.39354e-49	198.728
4	Ajp-s9333	SNP	YUJFF:01577:01170_1	48	-	0	scaffold4228	83779	3.27229e-44	180.887
4	Ajp-s9334	SNP	YUJFF:01577:01170_1	72	0	-	scaffold4228	83779	3.27229e-44	180.887
4	Ajp-s9335	SNP	YUJFF:01577:01170_1	76	-	0	scaffold4228	83779	3.27229e-44	180.887
4	Ajp-s9336	SNP	YUJFF:01577:01170_1	84	-	0	scaffold4228	83779	3.27229e-44	180.887
4	Ajp-s8697	SNP	YUJFF:01548:01701_1	42	-	7.1	multi-hit	#N/A	#N/A	#N/A
4	Ajp-377	STR	-	-	0	13.1	multi-hit	#N/A	#N/A	#N/A
4	Ajp-s10	SNP	EGKX0:02792:01820_1	6	-	13.1	multi-hit	#N/A	#N/A	#N/A
4	Ajp-s5008	SNP	YUJFF:01520:01512_1	87	-	13.1	scaffold4211	46094	3.39712e-47	190.799
4	Ajp-s5009	SNP	YUJFF:01520:01512_1	98	-	13.1	scaffold4211	46094	3.39712e-47	190.799
4	Ajp-s251	SNP	YUJFF:01301:02524_1	71	-	20.8	multi-hit	#N/A	#N/A	#N/A
4	Ajp-s4458	SNP	YUJFF:01516:02497_1	12	-	20.8	scaffold9298	60837	1.39354e-49	198.728
4	Ajp-s4459	SNP	YUJFF:01516:02497_1	18	-	20.8	scaffold9298	60837	1.39354e-49	198.728
4	Ajp-s3956	SNP	YUJFF:01512:01634_1	92	4.3	-	multi-hit	#N/A	#N/A	#N/A
4	Ajp-s8105	SNP	YUJFF:01544:01119_1	50	4.3	-	scaffold12957	14173	1.39354e-49	198.728
4	Ajp-s7193	SNP	YUJFF:01537:01105_1	20	-	20.8	scaffold3021	59086	3.39712e-47	190.799
4	Ajp-s7194	SNP	YUJFF:01537:01105_1	94	4.3	-	scaffold3021	59086	3.39712e-47	190.799
4	Ajp-s5601	SNP	YUJFF:01524:02406_1	70	8.7	-	scaffold230	303384	1.39354e-49	198.728
4	Ajp-s5602	SNP	YUJFF:01524:02406_1	82	-	20.8	scaffold230	303384	1.39354e-49	198.728
4	Ajp-s5603	SNP	YUJFF:01524:02406_1	91	-	20.8	scaffold230	303384	1.39354e-49	198.728
4	Ajp-s3308	SNP	YUJFF:01508:00763_1	59	11.9	-	scaffold18980	28680	2.09583e-45	184.852
4	Ajp-s9082	SNP	YUJFF:01559:02832_1	19	24.1	-	scaffold9459	20656	1.39354e-49	198.728
4	Ajp-s9083	SNP	YUJFF:01559:02832_1	33	-	25.1	scaffold9459	20656	1.39354e-49	198.728
4	Ajp-s9084	SNP	YUJFF:01559:02832_1	91	24.1	-	scaffold9459	20656	1.39354e-49	198.728
4	Ajp-s8632	SNP	YUJFF:01547:02991_1	92	24.1	-	scaffold3655	50556	3.39712e-47	190.799
4	Ajp-s8278	SNP	YUJFF:01545:01139_1	59	28.5	-	multi-hit	#N/A	#N/A	#N/A
4	Ajp-s6857	SNP	YUJFF:01534:02222_1	13	28.5	-	scaffold3818	56550	3.39712e-47	190.799
4	Ajp-s6858	SNP	YUJFF:01534:02222_1	38	28.5	-	scaffold3818	56550	3.39712e-47	190.799
4	Ajp-s6859	SNP	YUJFF:01534:02222_1	49	28.5	-	scaffold3818	56550	3.39712e-47	190.799
4	Ajp-141	STR	-	-	28.5	26.2	scaffold1816	167329	0	751.805
4	Ajp-s4834	SNP	YUJFF:01519:01242_1	48	29.6	-	multi-hit	#N/A	#N/A	#N/A
4	Ajp-s4835	SNP	YUJFF:01519:01242_1	52	-	26.2	multi-hit	#N/A	#N/A	#N/A
4	Ajp-s4836	SNP	YUJFF:01519:01242_1	61	-	26.2	multi-hit	#N/A	#N/A	#N/A
4	Ajp-s4837	SNP	YUJFF:01519:01242_1	63	29.6	-	multi-hit	#N/A	#N/A	#N/A
4	Ajp-s4838	SNP	YUJFF:01519:01242_1	89	29.6	-	multi-hit	#N/A	#N/A	#N/A
4	Ajp-s2982	SNP	YUJFF:01505:01824_1	22	29.6	-	scaffold1811	102795	2.01881e-42	174.94
4	Ajp-s1904	SNP	YUJFF:01490:01717_1	81	33.9	-	scaffold4404	43165	7.68393e-39	163.046
4	Ajp-s8127	SNP	YUJFF:01544:01381_1	17	-	27.3	scaffold131413	571	1.24549e-40	168.993
4	Ajp-s8128	SNP	YUJFF:01544:01381_1	44	37.2	-	scaffold131413	571	1.24549e-40	168.993
4	Ajp-s8129	SNP	YUJFF:01544:01381_1	80	37.2	-	scaffold131413	571	1.24549e-40	168.993
4	Ajp-s8130	SNP	YUJFF:01544:01381_1	81	37.2	-	scaffold131413	571	1.24549e-40	168.993
4	Ajp-s4907	SNP	YUJFF:01519:02371_1	17	38.3	-	multi-hit	#N/A	#N/A	#N/A
4	Ajp-s4908	SNP	YUJFF:01519:02371_1	44	-	27.3	multi-hit	#N/A	#N/A	#N/A
4	Ajp-s4909	SNP	YUJFF:01519:02371_1	64	38.3	-	multi-hit	#N/A	#N/A	#N/A
4	Ajp-s8735	SNP	YUJFF:01548:03030_1	61	38.3	-	scaffold2640	105043	1.39354e-49	198.728
4	Ajp-s8374	SNP	YUJFF:01546:00870_1	20	39.4	-	scaffold18479	8317	2.01881e-42	174.94
4	Ajp-s8375	SNP	YUJFF:01546:00870_1	22	39.4	-	scaffold18479	8317	2.01881e-42	174.94
4	Ajp-s9029	SNP	YUJFF:01557:01715_1	54	-	27.3	multi-hit	#N/A	#N/A	#N/A
4	Ajp-s4600	SNP	YUJFF:01517:01858_1	10	-	27.3	scaffold18997	15455	8.28139e-45	182.869
4	Ajp-s4601	SNP	YUJFF:01517:01858_1	39	-	27.3	scaffold18997	15455	8.28139e-45	182.869
4	Ajp-s4602	SNP	YUJFF:01517:01858_1	43	-	27.3	scaffold18997	15455	8.28139e-45	182.869
4	Ajp-s6553	SNP	YUJFF:01532:02416_1	85	-	28.4	scaffold3174	56858	8.28139e-45	182.869
4	Ajp-s7815	SNP	YUJFF:01541:02596_1	69	-	28.4	scaffold1933	97302	1.39354e-49	198.728
4	Ajp-s5714	SNP	YUJFF:01525:02679_1	8	-	29.5	scaffold4196	44855	5.10913e-43	176.922
4	Ajp-s317	SNP	YUJFF:01332:00904_1	19	-	29.5	scaffold1692	89209	8.28139e-45	182.869
4	Ajp-s6521	SNP	YUJFF:01532:01710_1	34	-	29.5	scaffold1692	89209	8.28139e-45	182.869
4	Ajp-s6522	SNP	YUJFF:01532:01710_1	83	-	29.5	scaffold1692	89209	8.28139e-45	182.869
4	Ajp-s4846	SNP	YUJFF:01519:01340_1	53	-	29.5	scaffold746	289680	3.39712e-47	190.799
4	Ajp-s4812	SNP	YUJFF:01519:00556_1	39	-	30.6	scaffold60	388745	1.39354e-49	198.728
4	Ajp-s4813	SNP	YUJFF:01519:00556_1	71	40.5	-	scaffold60	388745	1.39354e-49	198.728
4	Ajp-283	STR	-	-	41.6	30.6	multi-hit	#N/A	#N/A	#N/A
4	Ajp-191	STR	-	-	42.7	30.6	scaffold71861	1011	1.0567e-139	500.046
4	Ajp-s978	SNP	YUJFF:01464:00910_1	38	-	30.6	scaffold1650	151062	3.39712e-47	190.799
4	Ajp-s979	SNP	YUJFF:01464:00910_1	44	-	30.6	scaffold1650	151062	3.39712e-47	190.799
4	Ajp-s980	SNP	YUJFF:01464:00910_1	81	42.7	-	scaffold1650	151062	3.39712e-47	190.799
4	Ajp-s8279	SNP	YUJFF:01545:01212_1	72	42.7	-	scaffold2390	187200	1.39354e-49	198.728
4	Ajp-s8782	SNP	YUJFF:01549:01298_1	31	42.7	-	scaffold824	140007	1.39354e-49	198.728
4	Ajp-s8784	SNP	YUJFF:01549:01298_1	79	42.7	-	scaffold824	140007	1.39354e-49	198.728
4	Ajp-s8785	SNP	YUJFF:01549:01298_1	9	42.7	-	scaffold824	140007	1.39354e-49	198.728
4	Ajp-s5135	SNP	YUJFF:01521:01352_1	19	42.7	-	scaffold561	173036	1.39354e-49	198.728
4	Ajp-155	STR	-	-	48.1	30.6	scaffold936	157757	0	652.687
4	Ajp-254	STR	-	-	48.1	30.6	scaffold936	157757	1.04259e-96	357.317
4	Ajp-s3306	SNP	YUJFF:01508:00707_1	73	48.1	-	scaffold8426	26763	1.39354e-49	198.728
4	Ajp-s607	SNP	YUJFF:01452:01329_1	84	48.1	-	scaffold1193	111881	3.39712e-47	190.799
4	Ajp-s608	SNP	YUJFF:01452:01329_1	85	-	30.6	scaffold1193	111881	3.39712e-47	190.799
4	Ajp-s685	SNP	YUJFF:01454:03209_1	32	48.1	-	multi-hit	#N/A	#N/A	#N/A
4	Ajp-s453	SNP	YUJFF:01409:01764_1	58	48.1	-	scaffold887	172881	5.30404e-46	186.834
4	Ajp-s6746	SNP	YUJFF:01533:02709_1	81	48.1	-	scaffold25	546525	1.39354e-49	198.728
4	Ajp-s3390	SNP	YUJFF:01508:01728_1	39	-	30.6	multi-hit	#N/A	#N/A	#N/A
4	Ajp-s6252	SNP	YUJFF:01530:01475_1	12	50.3	-	scaffold4592	41599	3.39712e-47	190.799
4	Ajp-s6253	SNP	YUJFF:01530:01475_1	40	50.3	-	scaffold4592	41599	3.39712e-47	190.799
4	Ajp-s6254	SNP	YUJFF:01530:01475_1	52	-	30.6	scaffold4592	41599	3.39712e-47	190.799
4	Ajp-s4930	SNP	YUJFF:01519:02644_1	13	-	30.6	scaffold2007	83154	1.39354e-49	198.728
4	Ajp-s4931	SNP	YUJFF:01519:02644_1	35	50.3	-	scaffold2007	83154	1.39354e-49	198.728
4	Ajp-s4932	SNP	YUJFF:01519:02644_1	57	50.3	-	scaffold2007	83154	1.39354e-49	198.728
4	Ajp-s4933	SNP	YUJFF:01519:02644_1	79	50.3	-	scaffold2007	83154	1.39354e-49	198.728
4	Ajp-s263	SNP	YUJFF:01303:02432_1	69	-	30.6	scaffold1581	93727	1.39354e-49	198.728
4	Ajp-s1979	SNP	YUJFF:01492:01595_1	15	-	30.6	scaffold464	195575	1.39354e-49	198.728
4	Ajp-s1980	SNP	YUJFF:01492:01595_1	40	-	30.6	scaffold464	195575	1.39354e-49	198.728
4	Ajp-s5939	SNP	YUJFF:01527:02785_1	37	-	30.6	scaffold68	373327	1.39354e-49	198.728
4	Ajp-s7020	SNP	YUJFF:01535:02674_1	87	-	30.6	scaffold68	373327	1.39354e-49	198.728
4	Ajp-s8471	SNP	YUJFF:01546:02530_1	89	-	30.6	scaffold249	250813	1.39354e-49	198.728
4	Ajp-s8472	SNP	YUJFF:01546:02530_1	90	50.3	-	scaffold249	250813	1.39354e-49	198.728
4	Ajp-s10177	SNP	YUJFF:01635:02815_1	7	-	30.6	scaffold35	579214	1.39354e-49	198.728
4	Ajp-s2712	SNP	YUJFF:01503:02251_1	87	-	31.6	scaffold19348	7698	1.39354e-49	198.728
4	Ajp-s4768	SNP	YUJFF:01518:02228_1	56	-	31.6	scaffold9040	22842	1.39354e-49	198.728
4	Ajp-s3896	SNP	YUJFF:01512:00586_1	63	-	31.6	scaffold1771	113983	3.39712e-47	190.799
4	Ajp-s4482	SNP	YUJFF:01516:02972_1	68	-	31.6	scaffold1544	95304	1.39354e-49	198.728
4	Ajp-s6470	SNP	YUJFF:01532:01098_1	78	-	31.6	scaffold1441	175082	8.59732e-48	192.781
4	Ajp-s7701	SNP	YUJFF:01541:00956_1	70	-	31.6	scaffold534	340263	1.39354e-49	198.728
4	Ajp-s2965	SNP	YUJFF:01505:01471_1	71	51.4	-	multi-hit	#N/A	#N/A	#N/A
4	Ajp-s6894	SNP	YUJFF:01535:00718_1	19	51.4	-	scaffold968	215413	1.39354e-49	198.728
4	Ajp-s6895	SNP	YUJFF:01535:00718_1	51	51.4	-	scaffold968	215413	1.39354e-49	198.728
4	Ajp-s8651	SNP	YUJFF:01548:00862_1	21	51.4	-	scaffold333	474800	1.39354e-49	198.728
4	Ajp-s310	SNP	YUJFF:01327:01936_1	28	-	31.6	scaffold77	361451	1.39354e-49	198.728
4	Ajp-s311	SNP	YUJFF:01327:01936_1	36	51.4	-	scaffold77	361451	1.39354e-49	198.728
4	Ajp-s1380	SNP	YUJFF:01475:02041_1	47	51.4	-	scaffold77	361451	1.39354e-49	198.728
4	Ajp-s5256	SNP	YUJFF:01522:01266_1	94	51.4	-	scaffold77	361451	1.39354e-49	198.728
4	Ajp-s1238	SNP	YUJFF:01471:02636_1	81	51.4	-	scaffold14	584253	1.39354e-49	198.728
4	Ajp-s139	SNP	YUJFF:01243:02434_1	29	-	31.6	scaffold377	212079	1.39354e-49	198.728
4	Ajp-s5576	SNP	YUJFF:01524:01847_1	18	-	31.6	scaffold377	212079	1.39354e-49	198.728
4	Ajp-s9531	SNP	YUJFF:01586:00593_1	18	-	31.6	scaffold377	212079	1.39354e-49	198.728
4	Ajp-s9532	SNP	YUJFF:01586:00593_1	46	-	31.6	scaffold377	212079	1.39354e-49	198.728
4	Ajp-s9533	SNP	YUJFF:01586:00593_1	58	54.3	-	scaffold377	212079	1.39354e-49	198.728
4	Ajp-s9534	SNP	YUJFF:01586:00593_1	90	54.3	-	scaffold377	212079	1.39354e-49	198.728
4	Ajp-s1933	SNP	YUJFF:01491:01555_1	10	55.7	-	scaffold809	282979	3.39712e-47	190.799
4	Ajp-s1934	SNP	YUJFF:01491:01555_1	6	55.7	-	scaffold809	282979	3.39712e-47	190.799
4	Ajp-s2561	SNP	YUJFF:01502:01732_1	72	55.7	-	scaffold616	164757	3.39712e-47	190.799
4	Ajp-s10078	SNP	YUJFF:01629:00585_1	30	-	31.6	scaffold616	164757	3.39712e-47	190.799
4	Ajp-s10079	SNP	YUJFF:01629:00585_1	60	-	31.6	scaffold616	164757	3.39712e-47	190.799
4	Ajp-s4754	SNP	YUJFF:01518:02041_1	36	-	31.6	scaffold431	229797	1.39354e-49	198.728
4	Ajp-s4755	SNP	YUJFF:01518:02041_1	46	-	31.6	scaffold431	229797	1.39354e-49	198.728
4	Ajp-s4756	SNP	YUJFF:01518:02041_1	58	-	31.6	scaffold431	229797	1.39354e-49	198.728
4	Ajp-s4757	SNP	YUJFF:01518:02041_1	62	55.7	-	scaffold431	229797	1.39354e-49	198.728
4	Ajp-s7468	SNP	YUJFF:01539:01152_1	43	-	32.7	scaffold11330	16851	2.09583e-45	184.852
4	Ajp-s1510	SNP	YUJFF:01479:00828_1	10	55.7	-	scaffold406	243679	1.39354e-49	198.728
4	Ajp-s4024	SNP	YUJFF:01513:01065_1	70	-	32.7	scaffold406	243679	1.39354e-49	198.728
4	Ajp-s9711	SNP	YUJFF:01595:01595_1	10	55.7	-	scaffold292	253434	2.09583e-45	184.852
4	Ajp-s9712	SNP	YUJFF:01595:01595_1	24	-	32.7	scaffold292	253434	2.09583e-45	184.852
4	Ajp-s7080	SNP	YUJFF:01536:01397_1	40	57.9	-	scaffold14	584253	1.39354e-49	198.728
4	Ajp-s6122	SNP	YUJFF:01529:01586_1	79	57.9	-	scaffold514	182169	1.39354e-49	198.728
4	Ajp-s3239	SNP	YUJFF:01507:01403_1	20	-	32.7	scaffold858	136510	1.39354e-49	198.728
4	Ajp-s841	SNP	YUJFF:01458:02917_1	22	-	33.8	scaffold858	136510	1.39354e-49	198.728
4	Ajp-s7339	SNP	YUJFF:01538:01478_1	70	-	33.8	multi-hit	#N/A	#N/A	#N/A
4	Ajp-325	STR	-	-	59	33.8	scaffold2973	164285	2.1442e-154	549.605
4	Ajp-183	STR	-	-	59	33.8	scaffold500	197266	0	835.064
4	Ajp-s7385	SNP	YUJFF:01538:02406_1	27	-	33.8	scaffold6	649994	1.39354e-49	198.728
4	Ajp-s9958	SNP	YUJFF:01618:01409_1	25	-	34.9	scaffold10712	26887	1.39354e-49	198.728
4	Ajp-s9817	SNP	YUJFF:01604:01780_1	16	-	34.9	scaffold6529	31859	2.01881e-42	174.94
4	Ajp-s9818	SNP	YUJFF:01604:01780_1	51	-	34.9	scaffold6529	31859	2.01881e-42	174.94
4	Ajp-s9819	SNP	YUJFF:01604:01780_1	65	-	34.9	scaffold6529	31859	2.01881e-42	174.94
4	Ajp-s4553	SNP	YUJFF:01517:01347_1	77	75.9	-	no-hit	#N/A	#N/A	#N/A
4	Ajp-s5886	SNP	YUJFF:01527:01693_1	18	75.9	-	scaffold14349	31333	3.39712e-47	190.799
4	Ajp-s5888	SNP	YUJFF:01527:01693_1	66	75.9	-	scaffold14349	31333	3.39712e-47	190.799
4	Ajp-s5889	SNP	YUJFF:01527:01693_1	76	75.9	-	scaffold14349	31333	3.39712e-47	190.799
4	Ajp-s4044	SNP	YUJFF:01513:01404_1	27	-	38.2	scaffold5739	79310	8.28139e-45	182.869
4	Ajp-s4045	SNP	YUJFF:01513:01404_1	62	75.9	-	scaffold5739	79310	8.28139e-45	182.869
4	Ajp-s4046	SNP	YUJFF:01513:01404_1	67	75.9	-	scaffold5739	79310	8.28139e-45	182.869
4	Ajp-s4048	SNP	YUJFF:01513:01404_1	91	75.9	-	scaffold5739	79310	8.28139e-45	182.869
4	Ajp-s8861	SNP	YUJFF:01549:02573_1	17	75.9	-	multi-hit	#N/A	#N/A	#N/A
4	Ajp-s8862	SNP	YUJFF:01549:02573_1	33	-	39.3	multi-hit	#N/A	#N/A	#N/A
4	Ajp-s8863	SNP	YUJFF:01549:02573_1	39	75.9	-	multi-hit	#N/A	#N/A	#N/A
4	Ajp-s8864	SNP	YUJFF:01549:02573_1	80	-	39.3	multi-hit	#N/A	#N/A	#N/A
4	Ajp-s5377	SNP	YUJFF:01523:01235_1	73	-	41.4	scaffold14424	16016	1.39354e-49	198.728
4	Ajp-s5378	SNP	YUJFF:01523:01235_1	84	75.9	-	scaffold14424	16016	1.39354e-49	198.728
4	Ajp-332	STR	-	-	77.1	41.4	multi-hit	#N/A	#N/A	#N/A
4	Ajp-s9754	SNP	YUJFF:01599:00903_1	15	88.1	-	multi-hit	#N/A	#N/A	#N/A
4	Ajp-s9755	SNP	YUJFF:01599:00903_1	6	88.1	-	multi-hit	#N/A	#N/A	#N/A
4	Ajp-s9757	SNP	YUJFF:01599:00903_1	98	-	44.7	multi-hit	#N/A	#N/A	#N/A
4	Ajp-s3163	SNP	YUJFF:01506:02295_1	32	-	44.7	scaffold5821	40739	2.09583e-45	184.852
4	Ajp-s3849	SNP	YUJFF:01511:02444_1	33	-	44.7	scaffold4106	49834	3.39712e-47	190.799
4	Ajp-s3850	SNP	YUJFF:01511:02444_1	39	-	44.7	scaffold4106	49834	3.39712e-47	190.799
4	Ajp-s7668	SNP	YUJFF:01540:02428_1	38	-	49.1	scaffold4776	40317	3.39712e-47	190.799
4	Ajp-s7669	SNP	YUJFF:01540:02428_1	6	-	49.1	scaffold4776	40317	3.39712e-47	190.799
4	Ajp-s7670	SNP	YUJFF:01540:02428_1	62	-	49.1	scaffold4776	40317	3.39712e-47	190.799
4	Ajp-s3042	SNP	YUJFF:01505:02748_1	12	89.1	-	scaffold15028	12163	3.39712e-47	190.799
4	Ajp-s3043	SNP	YUJFF:01505:02748_1	7	-	49.1	scaffold15028	12163	3.39712e-47	190.799
4	Ajp-s3044	SNP	YUJFF:01505:02748_1	94	89.1	-	scaffold15028	12163	3.39712e-47	190.799
4	Ajp-s8266	SNP	YUJFF:01545:00782_1	13	89.1	-	scaffold13283	15055	1.39354e-49	198.728
4	Ajp-s8267	SNP	YUJFF:01545:00782_1	47	89.1	-	scaffold13283	15055	1.39354e-49	198.728
4	Ajp-s3491	SNP	YUJFF:01509:01297_1	13	-	49.1	scaffold4459	47769	1.39354e-49	198.728
4	Ajp-s3492	SNP	YUJFF:01509:01297_1	62	89.1	-	scaffold4459	47769	1.39354e-49	198.728
4	Ajp-s3493	SNP	YUJFF:01509:01297_1	70	-	49.1	scaffold4459	47769	1.39354e-49	198.728
4	Ajp-s3494	SNP	YUJFF:01509:01297_1	96	89.1	-	scaffold4459	47769	1.39354e-49	198.728
4	Ajp-s6868	SNP	YUJFF:01534:02433_1	36	93.5	-	no-hit	#N/A	#N/A	#N/A
4	Ajp-s2615	SNP	YUJFF:01502:02961_1	6	93.5	-	scaffold5882	38399	2.09583e-45	184.852
4	Ajp-s2125	SNP	YUJFF:01497:01474_1	78	-	61.2	multi-hit	#N/A	#N/A	#N/A
4	Ajp-s10529	SNP	YUJFF:02035:01417_1	22	-	61.2	scaffold48438	1600	1.19972e-37	159.081
4	Ajp-s8729	SNP	YUJFF:01548:02829_1	37	-	61.2	scaffold8730	44443	8.28139e-45	182.869
4	Ajp-s2523	SNP	YUJFF:01502:01399_1	41	-	61.2	scaffold1514	119352	1.39354e-49	198.728
4	Ajp-s2524	SNP	YUJFF:01502:01399_1	69	93.5	-	scaffold1514	119352	1.39354e-49	198.728
4	Ajp-s2525	SNP	YUJFF:01502:01399_1	70	93.5	-	scaffold1514	119352	1.39354e-49	198.728
4	Ajp-s6538	SNP	YUJFF:01532:02143_1	43	-	66.7	scaffold11443	29192	1.24549e-40	168.993
4	Ajp-s4328	SNP	YUJFF:01515:02340_1	15	-	66.7	scaffold10310	18811	1.39354e-49	198.728
4	Ajp-s4329	SNP	YUJFF:01515:02340_1	43	93.5	-	scaffold10310	18811	1.39354e-49	198.728
4	Ajp-s4330	SNP	YUJFF:01515:02340_1	71	93.5	-	scaffold10310	18811	1.39354e-49	198.728
4	Ajp-s10581	SNP	YUJFF:03671:02837_1	86	-	66.7	scaffold9595	37255	1.39354e-49	198.728
4	Ajp-s10582	SNP	YUJFF:03671:02837_1	89	-	66.7	scaffold9595	37255	1.39354e-49	198.728
4	Ajp-s7318	SNP	YUJFF:01538:01336_1	53	-	66.7	scaffold2099	81008	1.39354e-49	198.728
5	Ajp-s10742	SNP	YUJFF:03760:03112_1	11	-	0	scaffold20551	6919	1.39354e-49	198.728
5	Ajp-s10743	SNP	YUJFF:03760:03112_1	39	-	0	scaffold20551	6919	1.39354e-49	198.728
5	Ajp-s4193	SNP	YUJFF:01514:02453_1	41	0	-	scaffold4861	39741	3.39712e-47	190.799
5	Ajp-s4194	SNP	YUJFF:01514:02453_1	97	-	0	scaffold4861	39741	3.39712e-47	190.799
5	Ajp-s4562	SNP	YUJFF:01517:01384_1	60	0	-	scaffold21881	10522	1.39354e-49	198.728
5	Ajp-s2445	SNP	YUJFF:01501:02726_1	10	0	-	scaffold21007	12031	8.28139e-45	182.869
5	Ajp-s2446	SNP	YUJFF:01501:02726_1	46	0	-	scaffold21007	12031	8.28139e-45	182.869
5	Ajp-s2447	SNP	YUJFF:01501:02726_1	74	-	9.9	scaffold21007	12031	8.28139e-45	182.869
5	Ajp-s2449	SNP	YUJFF:01501:02726_1	88	-	9.9	scaffold21007	12031	8.28139e-45	182.869
5	Ajp-s2450	SNP	YUJFF:01501:02726_1	98	0	-	scaffold21007	12031	8.28139e-45	182.869
5	Ajp-s6440	SNP	YUJFF:01532:00745_1	70	-	13.2	scaffold10741	17874	5.10913e-43	176.922
5	Ajp-s6441	SNP	YUJFF:01532:00745_1	85	-	13.2	scaffold10741	17874	5.10913e-43	176.922
5	Ajp-s8718	SNP	YUJFF:01548:02599_1	37	-	14.2	scaffold19450	7624	1.39354e-49	198.728
5	Ajp-s3050	SNP	YUJFF:01505:02878_1	11	0	-	scaffold15241	11328	4.92139e-40	167.011
5	Ajp-s3051	SNP	YUJFF:01505:02878_1	8	0	-	scaffold15241	11328	4.92139e-40	167.011
5	Ajp-s3052	SNP	YUJFF:01505:02878_1	82	-	14.2	scaffold15241	11328	4.92139e-40	167.011
5	Ajp-s4534	SNP	YUJFF:01517:01193_1	63	-	16.4	scaffold26075	7996	7.40157e-36	153.134
5	Ajp-s830	SNP	YUJFF:01458:02540_1	30	0	17.5	scaffold301807	215	3.39712e-47	190.799
5	Ajp-s833	SNP	YUJFF:01458:02540_1	77	0	-	scaffold301807	215	3.39712e-47	190.799
5	Ajp-s7479	SNP	YUJFF:01539:01384_1	98	-	17.5	scaffold52328	1433	5.10913e-43	176.922
5	Ajp-s7297	SNP	YUJFF:01538:01036_1	19	0	-	scaffold4456	42782	3.39712e-47	190.799
5	Ajp-s7254	SNP	YUJFF:01537:02599_1	86	5.4	-	multi-hit	#N/A	#N/A	#N/A
5	Ajp-s7255	SNP	YUJFF:01537:02599_1	87	5.4	-	multi-hit	#N/A	#N/A	#N/A
5	Ajp-s11008	SNP	YUJFF:03782:03282_1	10	12	-	scaffold5968	33018	1.39354e-49	198.728
5	Ajp-s11010	SNP	YUJFF:03782:03282_1	66	-	42.2	scaffold5968	33018	1.39354e-49	198.728
5	Ajp-s11011	SNP	YUJFF:03782:03282_1	71	-	42.2	scaffold5968	33018	1.39354e-49	198.728
5	Ajp-s4697	SNP	YUJFF:01518:01318_1	68	-	44.4	multi-hit	#N/A	#N/A	#N/A
5	Ajp-s8800	SNP	YUJFF:01549:01475_1	44	-	44.4	scaffold12302	18823	8.28139e-45	182.869
5	Ajp-s8801	SNP	YUJFF:01549:01475_1	47	-	44.4	scaffold12302	18823	8.28139e-45	182.869
5	Ajp-s8653	SNP	YUJFF:01548:00894_1	55	-	44.4	scaffold2417	100723	5.50639e-49	196.746
5	Ajp-s8925	SNP	YUJFF:01551:01145_1	6	-	44.4	scaffold1494	232559	1.39354e-49	198.728
5	Ajp-s1889	SNP	YUJFF:01489:03169_1	12	-	44.4	scaffold494	186040	1.39354e-49	198.728
5	Ajp-s10795	SNP	YUJFF:03764:03023_1	45	-	44.4	scaffold450	226968	3.39712e-47	190.799
5	Ajp-s359	SNP	YUJFF:01343:00624_1	59	13.1	-	scaffold15789	10754	5.10913e-43	176.922
5	Ajp-s6652	SNP	YUJFF:01533:01269_1	25	20.6	-	scaffold8823	22316	1.39354e-49	198.728
5	Ajp-s4224	SNP	YUJFF:01515:00498_1	55	21.8	-	scaffold2080	207695	8.59732e-48	192.781
5	Ajp-s8252	SNP	YUJFF:01545:00628_1	28	21.8	-	scaffold2080	207695	8.59732e-48	192.781
5	Ajp-s8253	SNP	YUJFF:01545:00628_1	44	21.8	-	scaffold2080	207695	8.59732e-48	192.781
5	Ajp-s4591	SNP	YUJFF:01517:01682_1	51	21.8	-	scaffold1645	155160	1.39354e-49	198.728
5	Ajp-s3482	SNP	YUJFF:01509:01250_1	20	22.9	-	scaffold7244	52068	3.39712e-47	190.799
5	Ajp-s3483	SNP	YUJFF:01509:01250_1	62	-	44.4	scaffold7244	52068	3.39712e-47	190.799
5	Ajp-s3484	SNP	YUJFF:01509:01250_1	78	22.9	-	scaffold7244	52068	3.39712e-47	190.799
5	Ajp-s3485	SNP	YUJFF:01509:01250_1	79	22.9	-	scaffold7244	52068	3.39712e-47	190.799
5	Ajp-s7722	SNP	YUJFF:01541:01105_1	47	22.9	-	scaffold6536	76410	1.39354e-49	198.728
5	Ajp-s7723	SNP	YUJFF:01541:01105_1	82	-	44.4	scaffold6536	76410	1.39354e-49	198.728
5	Ajp-s7724	SNP	YUJFF:01541:01105_1	84	-	44.4	scaffold6536	76410	1.39354e-49	198.728
5	Ajp-s4310	SNP	YUJFF:01515:01935_1	13	22.9	-	scaffold5981	57856	1.24549e-40	168.993
5	Ajp-s3976	SNP	YUJFF:01512:02331_1	21	28.4	-	no-hit	#N/A	#N/A	#N/A
5	Ajp-s3977	SNP	YUJFF:01512:02331_1	45	28.4	-	no-hit	#N/A	#N/A	#N/A
5	Ajp-s3978	SNP	YUJFF:01512:02331_1	51	-	44.4	no-hit	#N/A	#N/A	#N/A
5	Ajp-s3979	SNP	YUJFF:01512:02331_1	81	28.4	-	no-hit	#N/A	#N/A	#N/A
5	Ajp-s6731	SNP	YUJFF:01533:02617_1	51	-	44.4	scaffold7044	28094	5.10913e-43	176.922
5	Ajp-s6733	SNP	YUJFF:01533:02617_1	91	29.5	-	scaffold7044	28094	5.10913e-43	176.922
5	Ajp-149	STR	-	-	29.5	-	scaffold170	287622	0	852.905
5	Ajp-s4022	SNP	YUJFF:01513:00940_1	47	29.5	-	scaffold170	287622	8.28139e-45	182.869
5	Ajp-s4023	SNP	YUJFF:01513:00940_1	6	-	44.4	scaffold170	287622	8.28139e-45	182.869
5	Ajp-s1006	SNP	YUJFF:01465:01043_1	12	-	44.4	scaffold3061	89348	1.39354e-49	198.728
5	Ajp-s1007	SNP	YUJFF:01465:01043_1	18	30.6	-	scaffold3061	89348	1.39354e-49	198.728
5	Ajp-s1008	SNP	YUJFF:01465:01043_1	50	30.6	-	scaffold3061	89348	1.39354e-49	198.728
5	Ajp-s2743	SNP	YUJFF:01503:02828_1	59	31.7	-	scaffold3691	71426	1.39354e-49	198.728
5	Ajp-s2656	SNP	YUJFF:01503:01328_1	9	31.7	-	scaffold10	607217	1.39354e-49	198.728
5	Ajp-s7887	SNP	YUJFF:01542:01422_1	13	-	44.4	scaffold88	558169	1.39354e-49	198.728
5	Ajp-s7888	SNP	YUJFF:01542:01422_1	44	34.9	-	scaffold88	558169	1.39354e-49	198.728
5	Ajp-s7889	SNP	YUJFF:01542:01422_1	48	34.9	-	scaffold88	558169	1.39354e-49	198.728
5	Ajp-s7890	SNP	YUJFF:01542:01422_1	61	34.9	-	scaffold88	558169	1.39354e-49	198.728
5	Ajp-s7891	SNP	YUJFF:01542:01422_1	75	-	44.4	scaffold88	558169	1.39354e-49	198.728
5	Ajp-s5759	SNP	YUJFF:01526:01324_1	47	40.4	-	scaffold371	389815	1.39354e-49	198.728
5	Ajp-s5901	SNP	YUJFF:01527:02028_1	63	43.6	-	scaffold5287	36965	1.39354e-49	198.728
5	Ajp-s7416	SNP	YUJFF:01538:02830_1	70	48	-	scaffold1527	156942	3.39712e-47	190.799
5	Ajp-177	STR	-	-	-	45.4	scaffold131	316566	0	779.558
5	Ajp-s10797	SNP	YUJFF:03764:03219_1	11	-	45.4	scaffold611	165803	1.39354e-49	198.728
5	Ajp-s10799	SNP	YUJFF:03764:03219_1	22	50.2	-	scaffold611	165803	1.39354e-49	198.728
5	Ajp-s4698	SNP	YUJFF:01518:01322_1	59	51.3	-	scaffold3074	61076	1.39354e-49	198.728
5	Ajp-s4928	SNP	YUJFF:01519:02605_1	37	53.4	-	scaffold1418	100170	3.39712e-47	190.799
5	Ajp-s2688	SNP	YUJFF:01503:01743_1	22	54.5	-	scaffold430	199653	1.39354e-49	198.728
5	Ajp-s2689	SNP	YUJFF:01503:01743_1	32	54.5	-	scaffold430	199653	1.39354e-49	198.728
5	Ajp-s7000	SNP	YUJFF:01535:02378_1	90	54.5	-	scaffold262	256746	1.39354e-49	198.728
5	Ajp-s4817	SNP	YUJFF:01519:00790_1	65	54.5	-	scaffold222	260466	1.39354e-49	198.728
5	Ajp-s2017	SNP	YUJFF:01493:01363_1	52	55.6	-	scaffold1116	116035	1.39354e-49	198.728
5	Ajp-s2019	SNP	YUJFF:01493:01363_1	72	55.6	-	scaffold1116	116035	1.39354e-49	198.728
5	Ajp-s6978	SNP	YUJFF:01535:02203_1	47	55.6	-	scaffold1116	116035	1.39354e-49	198.728
5	Ajp-s6979	SNP	YUJFF:01535:02203_1	63	55.6	-	scaffold1116	116035	1.39354e-49	198.728
5	Ajp-s5802	SNP	YUJFF:01526:02231_1	40	55.6	-	scaffold591	271728	1.39354e-49	198.728
5	Ajp-s5803	SNP	YUJFF:01526:02231_1	76	55.6	-	scaffold591	271728	1.39354e-49	198.728
5	Ajp-s6225	SNP	YUJFF:01530:01106_1	70	58.9	-	scaffold7813	31310	3.39712e-47	190.799
5	Ajp-s1722	SNP	YUJFF:01485:02855_1	41	60	-	scaffold9335	21006	3.39712e-47	190.799
5	Ajp-s741	SNP	YUJFF:01456:02419_1	53	64.3	-	scaffold3606	88424	2.09583e-45	184.852
5	Ajp-s742	SNP	YUJFF:01456:02419_1	91	-	45.4	scaffold3606	88424	2.09583e-45	184.852
5	Ajp-s5734	SNP	YUJFF:01525:03057_1	11	65.4	-	scaffold10970	18497	1.39354e-49	198.728
5	Ajp-s6642	SNP	YUJFF:01533:01195_1	29	65.4	-	multi-hit	#N/A	#N/A	#N/A
5	Ajp-s2242	SNP	YUJFF:01500:01272_1	7	65.4	-	scaffold2052	103975	1.39354e-49	198.728
5	Ajp-s2199	SNP	YUJFF:01499:03072_1	94	65.4	-	scaffold31	466120	1.39354e-49	198.728
5	Ajp-s6920	SNP	YUJFF:01535:01222_1	93	69.8	-	scaffold106	461929	1.39354e-49	198.728
5	Ajp-s5101	SNP	YUJFF:01521:00654_1	85	70.9	-	scaffold106	461929	1.39354e-49	198.728
5	Ajp-s6517	SNP	YUJFF:01532:01594_1	28	77.4	-	scaffold6109	37481	1.39354e-49	198.728
5	Ajp-s6518	SNP	YUJFF:01532:01594_1	49	-	48.7	scaffold6109	37481	1.39354e-49	198.728
5	Ajp-s6519	SNP	YUJFF:01532:01594_1	95	-	48.7	scaffold6109	37481	1.39354e-49	198.728
5	Ajp-s1839	SNP	YUJFF:01488:02764_1	25	79.6	-	scaffold4883	39555	3.39712e-47	190.799
5	Ajp-s1840	SNP	YUJFF:01488:02764_1	44	-	48.7	scaffold4883	39555	3.39712e-47	190.799
5	Ajp-s1841	SNP	YUJFF:01488:02764_1	88	-	48.7	scaffold4883	39555	3.39712e-47	190.799
5	Ajp-s8384	SNP	YUJFF:01546:00938_1	47	-	48.7	scaffold4883	39555	3.39712e-47	190.799
5	Ajp-s9779	SNP	YUJFF:01600:01770_1	21	-	48.7	scaffold166	287722	1.39354e-49	198.728
5	Ajp-s1443	SNP	YUJFF:01477:00994_1	52	-	48.7	scaffold63	384585	1.39354e-49	198.728
5	Ajp-s10678	SNP	YUJFF:03754:02888_1	13	-	52	scaffold2843	91968	5.50639e-49	196.746
5	Ajp-s10680	SNP	YUJFF:03754:02888_1	61	-	52	scaffold2843	91968	5.50639e-49	196.746
5	Ajp-s1519	SNP	YUJFF:01479:01412_1	27	89.5	-	multi-hit	#N/A	#N/A	#N/A
5	Ajp-s2499	SNP	YUJFF:01502:01165_1	45	89.5	-	scaffold770	179687	1.39354e-49	198.728
5	Ajp-s2500	SNP	YUJFF:01502:01165_1	71	89.5	-	scaffold770	179687	1.39354e-49	198.728
5	Ajp-s6903	SNP	YUJFF:01535:00850_1	57	89.5	-	scaffold631	163179	1.39354e-49	198.728
5	Ajp-s2555	SNP	YUJFF:01502:01718_1	51	89.5	-	scaffold183	279231	1.39354e-49	198.728
5	Ajp-s2556	SNP	YUJFF:01502:01718_1	6	89.5	-	scaffold183	279231	1.39354e-49	198.728
5	Ajp-s5293	SNP	YUJFF:01522:01964_1	56	95	-	scaffold2464	68719	1.34233e-46	188.817
5	Ajp-s658	SNP	YUJFF:01453:03212_1	50	95	-	scaffold502	186436	1.39354e-49	198.728
5	Ajp-s659	SNP	YUJFF:01453:03212_1	96	95	-	scaffold502	186436	1.39354e-49	198.728
5	Ajp-s8976	SNP	YUJFF:01554:00780_1	14	-	54.2	scaffold1577	93870	8.28139e-45	182.869
5	Ajp-s8977	SNP	YUJFF:01554:00780_1	35	99.3	-	scaffold1577	93870	8.28139e-45	182.869
5	Ajp-s8978	SNP	YUJFF:01554:00780_1	69	99.3	-	scaffold1577	93870	8.28139e-45	182.869
5	Ajp-s8979	SNP	YUJFF:01554:00780_1	77	99.3	-	scaffold1577	93870	8.28139e-45	182.869
5	Ajp-s10290	SNP	YUJFF:01646:02270_1	50	-	57.4	scaffold2448	88807	8.28139e-45	182.869
5	Ajp-s10291	SNP	YUJFF:01646:02270_1	94	-	57.4	scaffold2448	88807	8.28139e-45	182.869
5	Ajp-s5754	SNP	YUJFF:01526:01153_1	82	-	59.6	scaffold8228	27473	8.28139e-45	182.869
5	Ajp-s1891	SNP	YUJFF:01490:00596_1	78	-	64	scaffold6671	37937	1.24549e-40	168.993
5	Ajp-s1892	SNP	YUJFF:01490:00596_1	95	-	64	scaffold6671	37937	1.24549e-40	168.993
5	Ajp-s3592	SNP	YUJFF:01510:00735_1	80	105.9	-	scaffold12345	15129	3.39712e-47	190.799
5	Ajp-s7448	SNP	YUJFF:01539:00851_1	35	112.5	-	scaffold69091	1048	3.39712e-47	190.799
5	Ajp-s7449	SNP	YUJFF:01539:00851_1	97	112.5	-	scaffold69091	1048	3.39712e-47	190.799
5	Ajp-s783	SNP	YUJFF:01457:02175_1	66	115.7	-	scaffold36434	2454	1.39354e-49	198.728
5	Ajp-s4709	SNP	YUJFF:01518:01454_1	21	115.7	-	scaffold3730	49667	8.28139e-45	182.869
5	Ajp-s4710	SNP	YUJFF:01518:01454_1	80	-	75	scaffold3730	49667	8.28139e-45	182.869
5	Ajp-s4711	SNP	YUJFF:01518:01454_1	93	-	75	scaffold3730	49667	8.28139e-45	182.869
5	Ajp-s7510	SNP	YUJFF:01539:01687_1	12	115.7	-	multi-hit	#N/A	#N/A	#N/A
5	Ajp-s7511	SNP	YUJFF:01539:01687_1	81	-	79.4	multi-hit	#N/A	#N/A	#N/A
5	Ajp-s7512	SNP	YUJFF:01539:01687_1	96	-	79.4	multi-hit	#N/A	#N/A	#N/A
5	Ajp-s8853	SNP	YUJFF:01549:02383_1	56	-	79.4	multi-hit	#N/A	#N/A	#N/A
5	Ang114	STR	-	-	116.8	95.1	scaffold7375	26804	9.99764e-76	287.934
5	Ajp-s5715	SNP	YUJFF:01525:02691_1	35	-	96.2	scaffold10572	18267	3.39712e-47	190.799
5	Ajp-s6721	SNP	YUJFF:01533:02436_1	10	-	96.2	scaffold8480	26309	1.39354e-49	198.728
5	Ajp-s7959	SNP	YUJFF:01543:00916_1	55	-	96.2	scaffold7940	36136	4.92139e-40	167.011
5	Ajp-s1347	SNP	YUJFF:01474:02543_1	11	-	96.2	scaffold7241	45103	1.39354e-49	198.728
5	Ajp-s5538	SNP	YUJFF:01524:01514_1	20	117.9	-	scaffold7241	45103	1.39354e-49	198.728
5	Ajp-s5539	SNP	YUJFF:01524:01514_1	27	117.9	-	scaffold7241	45103	1.39354e-49	198.728
5	Ajp-s5540	SNP	YUJFF:01524:01514_1	42	117.9	-	scaffold7241	45103	1.39354e-49	198.728
5	Ajp-s5779	SNP	YUJFF:01526:01667_1	69	117.9	-	scaffold5079	40960	1.39354e-49	198.728
5	Ajp-s5979	SNP	YUJFF:01528:01289_1	89	117.9	-	multi-hit	#N/A	#N/A	#N/A
6	Ajp-s5757	SNP	YUJFF:01526:01314_1	55	0	-	scaffold9591	37516	2.01881e-42	174.94
6	Ajp-s5758	SNP	YUJFF:01526:01314_1	6	-	0	scaffold9591	37516	2.01881e-42	174.94
6	Ajp-s10642	SNP	YUJFF:03750:02917_1	49	-	0	scaffold2591	67950	4.92139e-40	167.011
6	Ajp-s10643	SNP	YUJFF:03750:02917_1	55	-	0	scaffold2591	67950	4.92139e-40	167.011
6	Ajp-s10644	SNP	YUJFF:03750:02917_1	63	-	0	scaffold2591	67950	4.92139e-40	167.011
6	Ajp-s10645	SNP	YUJFF:03750:02917_1	67	0	-	scaffold2591	67950	4.92139e-40	167.011
6	Ajp-s7809	SNP	YUJFF:01541:02481_1	29	2.1	-	multi-hit	#N/A	#N/A	#N/A
6	Ajp-s6745	SNP	YUJFF:01533:02697_1	63	9.8	-	scaffold8583	22981	1.39354e-49	198.728
6	Ajp-s3920	SNP	YUJFF:01512:01059_1	39	13.1	-	scaffold4859	39777	1.39354e-49	198.728
6	Ajp-s3921	SNP	YUJFF:01512:01059_1	43	13.1	-	scaffold4859	39777	1.39354e-49	198.728
6	Ajp-s6092	SNP	YUJFF:01529:01421_1	11	13.1	-	scaffold3326	54542	3.39712e-47	190.799
6	Ajp-s6093	SNP	YUJFF:01529:01421_1	27	13.1	-	scaffold3326	54542	3.39712e-47	190.799
6	Ajp-s6094	SNP	YUJFF:01529:01421_1	8	13.1	-	scaffold3326	54542	3.39712e-47	190.799
6	Ajp-s2260	SNP	YUJFF:01500:01638_1	37	18.5	-	scaffold5009	38670	1.39354e-49	198.728
6	Ajp-s2261	SNP	YUJFF:01500:01638_1	45	18.5	-	scaffold5009	38670	1.39354e-49	198.728
6	Ajp-s2262	SNP	YUJFF:01500:01638_1	61	-	3.3	scaffold5009	38670	1.39354e-49	198.728
6	Ajp-s1543	SNP	YUJFF:01480:01675_1	40	-	3.3	multi-hit	#N/A	#N/A	#N/A
6	Ajp-242	STR	-	-	-	4.3	scaffold10276	18897	2.31932e-85	319.652
6	Ajp-230	STR	-	-	-	4.3	scaffold969	126263	0	702.246
6	Ajp-s7172	SNP	YUJFF:01536:02683_1	71	-	4.3	multi-hit	#N/A	#N/A	#N/A
6	Ajp-s8947	SNP	YUJFF:01552:02188_1	35	-	4.3	scaffold10657	37062	3.39712e-47	190.799
6	Ajp-s6666	SNP	YUJFF:01533:01358_1	41	-	4.3	scaffold1387	101966	1.39354e-49	198.728
6	Ajp-s6667	SNP	YUJFF:01533:01358_1	85	-	4.3	scaffold1387	101966	1.39354e-49	198.728
6	Ajp-s4753	SNP	YUJFF:01518:01966_1	62	20.7	-	multi-hit	#N/A	#N/A	#N/A
6	Ajp-s8182	SNP	YUJFF:01544:01860_1	39	22.9	-	no-hit	#N/A	#N/A	#N/A
6	Ajp-s6468	SNP	YUJFF:01532:01094_1	44	22.9	-	scaffold5886	57331	8.28139e-45	182.869
6	Ajp-s6469	SNP	YUJFF:01532:01094_1	51	-	4.3	scaffold5886	57331	8.28139e-45	182.869
6	Ajp-s7882	SNP	YUJFF:01542:01342_1	18	-	4.3	scaffold5077	81910	1.39354e-49	198.728
6	Ajp-s7883	SNP	YUJFF:01542:01342_1	31	-	4.3	scaffold5077	81910	1.39354e-49	198.728
6	Ajp-s7884	SNP	YUJFF:01542:01342_1	35	-	4.3	scaffold5077	81910	1.39354e-49	198.728
6	Ajp-s7885	SNP	YUJFF:01542:01342_1	54	-	4.3	scaffold5077	81910	1.39354e-49	198.728
6	Ajp-s8821	SNP	YUJFF:01549:01686_1	63	26.1	-	scaffold5077	81910	1.39354e-49	198.728
6	Ajp-s8822	SNP	YUJFF:01549:01686_1	86	26.1	-	scaffold5077	81910	1.39354e-49	198.728
6	Ajp-s4773	SNP	YUJFF:01518:02341_1	34	26.1	-	scaffold607	311929	1.39354e-49	198.728
6	Ajp-s6984	SNP	YUJFF:01535:02223_1	6	-	4.3	scaffold607	311929	1.39354e-49	198.728
6	Ajp-s6985	SNP	YUJFF:01535:02223_1	85	-	4.3	scaffold607	311929	1.39354e-49	198.728
6	Ajp-s6986	SNP	YUJFF:01535:02223_1	9	-	4.3	scaffold607	311929	1.39354e-49	198.728
6	Ajp-227	STR	-	-	28.3	4.3	scaffold1273	107479	0	658.634
6	Ajp-s3911	SNP	YUJFF:01512:00843_1	18	28.3	-	scaffold490	186637	3.39712e-47	190.799
6	Ajp-s3912	SNP	YUJFF:01512:00843_1	69	-	4.3	scaffold490	186637	3.39712e-47	190.799
6	Ajp-s8469	SNP	YUJFF:01546:02521_1	6	-	4.3	scaffold3627	108011	1.39354e-49	198.728
6	Ajp-s8470	SNP	YUJFF:01546:02521_1	74	30.5	-	scaffold3627	108011	1.39354e-49	198.728
6	Ajp-174	STR	-	-	-	5.4	scaffold1761	87066	1.64089e-157	559.517
6	Ajp-s6580	SNP	YUJFF:01532:02742_1	48	-	5.4	multi-hit	#N/A	#N/A	#N/A
6	Ajp-s6582	SNP	YUJFF:01532:02742_1	88	-	5.4	multi-hit	#N/A	#N/A	#N/A
6	Ajp-s10827	SNP	YUJFF:03767:03006_1	25	-	5.4	multi-hit	#N/A	#N/A	#N/A
6	Ajp-s3071	SNP	YUJFF:01506:00670_1	37	-	5.4	scaffold941	136817	2.09583e-45	184.852
6	Ajp-s9491	SNP	YUJFF:01584:01528_1	57	-	5.4	scaffold941	136817	2.09583e-45	184.852
6	Ajp-s4142	SNP	YUJFF:01514:01314_1	78	-	5.4	scaffold761	145462	1.39354e-49	198.728
6	Ajp-s4143	SNP	YUJFF:01514:01314_1	79	-	5.4	scaffold761	145462	1.39354e-49	198.728
6	Ajp-s6565	SNP	YUJFF:01532:02650_1	27	-	5.4	scaffold276	271958	1.39354e-49	198.728
6	Ajp-s9615	SNP	YUJFF:01590:02059_1	41	-	5.4	scaffold276	271958	1.39354e-49	198.728
6	Ajp-s9616	SNP	YUJFF:01590:02059_1	79	-	5.4	scaffold276	271958	1.39354e-49	198.728
6	Ajp-s418	SNP	YUJFF:01386:02551_1	29	-	5.4	scaffold394	320946	1.39354e-49	198.728
6	Ajp-s2378	SNP	YUJFF:01501:01346_1	34	33.8	-	scaffold394	320946	1.39354e-49	198.728
6	Ajp-s2379	SNP	YUJFF:01501:01346_1	69	33.8	-	scaffold394	320946	1.39354e-49	198.728
6	Ajp-s9704	SNP	YUJFF:01595:01472_1	10	33.8	-	scaffold394	320946	1.39354e-49	198.728
6	Ajp-s9705	SNP	YUJFF:01595:01472_1	38	-	5.4	scaffold394	320946	1.39354e-49	198.728
6	Ajp-s9706	SNP	YUJFF:01595:01472_1	66	33.8	-	scaffold394	320946	1.39354e-49	198.728
6	Ajp-s9707	SNP	YUJFF:01595:01472_1	83	33.8	-	scaffold394	320946	1.39354e-49	198.728
6	Ajp-273	STR	-	-	35.9	5.4	scaffold145580	514	5.82668e-158	561.499
6	Ajp-s7742	SNP	YUJFF:01541:01360_1	84	-	5.4	scaffold7774	48838	2.09583e-45	184.852
6	Ajp-s7743	SNP	YUJFF:01541:01360_1	93	35.9	-	scaffold7774	48838	2.09583e-45	184.852
6	Ajp-s5677	SNP	YUJFF:01525:01613_1	48	35.9	-	scaffold2659	117056	1.39354e-49	198.728
6	Ajp-s2383	SNP	YUJFF:01501:01486_1	46	42.5	-	scaffold1198	133331	1.39354e-49	198.728
6	Ajp-s5669	SNP	YUJFF:01525:01500_1	49	-	5.4	scaffold1198	133331	1.39354e-49	198.728
6	Ajp-s7564	SNP	YUJFF:01539:02972_1	72	49.1	-	scaffold119	326113	1.39354e-49	198.728
6	Ajp-s184	SNP	YUJFF:01265:02942_1	12	-	5.4	scaffold41	463117	1.39354e-49	198.728
6	Ajp-s185	SNP	YUJFF:01265:02942_1	70	49.1	-	scaffold41	463117	1.39354e-49	198.728
6	Ajp-s2423	SNP	YUJFF:01501:02212_1	83	49.1	-	scaffold41	463117	1.39354e-49	198.728
6	Ajp-s10132	SNP	YUJFF:01633:01270_1	72	50.2	-	scaffold175	282746	1.39354e-49	198.728
6	Ajp-s3216	SNP	YUJFF:01507:01237_1	59	50.2	-	scaffold5	931122	1.39354e-49	198.728
6	Ajp-s5128	SNP	YUJFF:01521:01237_1	18	-	5.4	scaffold5	931122	1.39354e-49	198.728
6	Ajp-s8024	SNP	YUJFF:01543:01924_1	29	-	8.7	scaffold583	170338	3.39712e-47	190.799
6	Ajp-s686	SNP	YUJFF:01454:03224_1	40	61.2	-	no-hit	#N/A	#N/A	#N/A
6	Ajp-s687	SNP	YUJFF:01454:03224_1	60	61.2	-	no-hit	#N/A	#N/A	#N/A
6	Ajp-s688	SNP	YUJFF:01454:03224_1	73	61.2	-	no-hit	#N/A	#N/A	#N/A
6	Ajp-s689	SNP	YUJFF:01454:03224_1	88	61.2	-	no-hit	#N/A	#N/A	#N/A
6	Ajp-s3365	SNP	YUJFF:01508:01324_1	36	61.2	-	scaffold1003	332240	1.39354e-49	198.728
6	Ajp-s2892	SNP	YUJFF:01505:00627_1	77	64.5	-	scaffold1735	222764	3.39712e-47	190.799
6	Ajp-s6958	SNP	YUJFF:01535:01707_1	94	65.6	-	scaffold13620	46483	8.28139e-45	182.869
6	Ajp-s6959	SNP	YUJFF:01535:01707_1	95	65.6	-	scaffold13620	46483	8.28139e-45	182.869
6	Ajp-s5429	SNP	YUJFF:01523:02010_1	64	66.6	-	scaffold30146	3300	1.39354e-49	198.728
6	Ajp-s5430	SNP	YUJFF:01523:02010_1	76	66.6	-	scaffold30146	3300	1.39354e-49	198.728
6	Ajp-s7728	SNP	YUJFF:01541:01176_1	39	67.7	-	scaffold5852	33573	1.39354e-49	198.728
6	Ajp-s7729	SNP	YUJFF:01541:01176_1	48	67.7	-	scaffold5852	33573	1.39354e-49	198.728
6	Ajp-s1298	SNP	YUJFF:01473:01713_1	17	-	8.7	scaffold4729	143944	1.39354e-49	198.728
6	Ajp-s1299	SNP	YUJFF:01473:01713_1	26	71	-	scaffold4729	143944	1.39354e-49	198.728
6	Ajp-s1300	SNP	YUJFF:01473:01713_1	85	-	8.7	scaffold4729	143944	1.39354e-49	198.728
6	Ajp-s2197	SNP	YUJFF:01499:02829_1	87	-	8.7	scaffold4729	143944	1.39354e-49	198.728
6	Ajp-s5254	SNP	YUJFF:01522:01242_1	10	71	-	scaffold1484	170120	1.39354e-49	198.728
6	Ajp-s5255	SNP	YUJFF:01522:01242_1	14	71	-	scaffold1484	170120	1.39354e-49	198.728
6	Ajp-s4984	SNP	YUJFF:01520:01217_1	21	-	8.7	scaffold11234	17019	5.10913e-43	176.922
6	Ajp-s4986	SNP	YUJFF:01520:01217_1	98	72.1	-	scaffold11234	17019	5.10913e-43	176.922
6	Ajp-s6505	SNP	YUJFF:01532:01452_1	24	72.1	-	scaffold1144	114496	3.39712e-47	190.799
6	Ajp-s6506	SNP	YUJFF:01532:01452_1	80	72.1	-	scaffold1144	114496	3.39712e-47	190.799
6	Ajp-s6507	SNP	YUJFF:01532:01452_1	95	-	8.7	scaffold1144	114496	3.39712e-47	190.799
6	Ajp-s10604	SNP	YUJFF:03685:02812_1	45	72.1	-	scaffold28198	3702	8.28139e-45	182.869
6	Ajp-s10605	SNP	YUJFF:03685:02812_1	66	72.1	-	scaffold28198	3702	8.28139e-45	182.869
6	Ajp-s10606	SNP	YUJFF:03685:02812_1	83	-	10.9	scaffold28198	3702	8.28139e-45	182.869
6	Ajp-s10608	SNP	YUJFF:03685:02812_1	92	-	10.9	scaffold28198	3702	8.28139e-45	182.869
6	Ajp-s10609	SNP	YUJFF:03685:02812_1	97	-	10.9	scaffold28198	3702	8.28139e-45	182.869
6	Ajp-s7901	SNP	YUJFF:01542:01930_1	21	-	20.8	no-hit	#N/A	#N/A	#N/A
6	Ajp-s7902	SNP	YUJFF:01542:01930_1	7	-	20.8	no-hit	#N/A	#N/A	#N/A
6	Ajp-s5503	SNP	YUJFF:01524:01068_1	50	72.1	-	scaffold805	251655	1.24549e-40	168.993
6	Ajp-s5504	SNP	YUJFF:01524:01068_1	59	72.1	-	scaffold805	251655	1.24549e-40	168.993
6	Ajp-s5505	SNP	YUJFF:01524:01068_1	67	72.1	-	scaffold805	251655	1.24549e-40	168.993
6	Ajp-s8545	SNP	YUJFF:01547:01431_1	24	79.7	-	scaffold22349	5868	2.01881e-42	174.94
6	Ajp-s8546	SNP	YUJFF:01547:01431_1	66	79.7	-	scaffold22349	5868	2.01881e-42	174.94
6	Ajp-s8547	SNP	YUJFF:01547:01431_1	72	79.7	-	scaffold22349	5868	2.01881e-42	174.94
6	Ajp-s7236	SNP	YUJFF:01537:02121_1	92	80.8	-	scaffold7347	28427	1.39354e-49	198.728
6	Ajp-s4295	SNP	YUJFF:01515:01679_1	26	83	-	scaffold10729	52376	1.39354e-49	198.728
6	Ajp-s9327	SNP	YUJFF:01577:00685_1	22	-	30.7	scaffold29033	10720	8.28139e-45	182.869
6	Ajp-s9328	SNP	YUJFF:01577:00685_1	74	84.1	-	scaffold29033	10720	8.28139e-45	182.869
6	Ajp-s9329	SNP	YUJFF:01577:00685_1	84	84.1	-	scaffold29033	10720	8.28139e-45	182.869
6	Ajp-s1051	SNP	YUJFF:01466:00850_1	22	-	38.4	scaffold41816	1964	3.39712e-47	190.799
6	Ajp-s1052	SNP	YUJFF:01466:00850_1	24	84.1	-	scaffold41816	1964	3.39712e-47	190.799
6	Ajp-s910	SNP	YUJFF:01461:02439_1	20	-	53	multi-hit	#N/A	#N/A	#N/A
6	Ajp-s911	SNP	YUJFF:01461:02439_1	69	-	53	multi-hit	#N/A	#N/A	#N/A
6	Ajp-s912	SNP	YUJFF:01461:02439_1	8	-	53	multi-hit	#N/A	#N/A	#N/A
6	Ajp-s8051	SNP	YUJFF:01543:02399_1	20	84.1	-	scaffold18387	11866	1.39354e-49	198.728
6	Ajp-s8052	SNP	YUJFF:01543:02399_1	25	-	53	scaffold18387	11866	1.39354e-49	198.728
6	Ajp-s8053	SNP	YUJFF:01543:02399_1	43	-	53	scaffold18387	11866	1.39354e-49	198.728
6	Ajp-s8054	SNP	YUJFF:01543:02399_1	8	-	53	scaffold18387	11866	1.39354e-49	198.728
6	Ajp-s5518	SNP	YUJFF:01524:01219_1	82	84.1	-	scaffold16746	9826	8.28139e-45	182.869
6	Ajp-s5519	SNP	YUJFF:01524:01219_1	83	84.1	-	scaffold16746	9826	8.28139e-45	182.869
6	Ajp-s3630	SNP	YUJFF:01510:01401_1	20	84.1	-	scaffold14096	12652	8.28139e-45	182.869
6	Ajp-s8777	SNP	YUJFF:01549:01288_1	58	84.1	-	scaffold10506	20493	8.28139e-45	182.869
6	Ajp-s8778	SNP	YUJFF:01549:01288_1	9	-	53	scaffold10506	20493	8.28139e-45	182.869
6	Ajp-s1677	SNP	YUJFF:01484:01713_1	75	84.1	-	scaffold5250	52517	2.17578e-48	194.764
6	Ajp-s5971	SNP	YUJFF:01528:01152_1	33	84.1	-	scaffold3182	76600	1.39354e-49	198.728
6	Ajp-s5972	SNP	YUJFF:01528:01152_1	70	-	53	scaffold3182	76600	1.39354e-49	198.728
6	Ajp-s5973	SNP	YUJFF:01528:01152_1	74	-	53	scaffold3182	76600	1.39354e-49	198.728
7	Ajp-s3231	SNP	YUJFF:01507:01334_1	81	0	-	scaffold10295	18847	4.92139e-40	167.011
7	Ajp-s9131	SNP	YUJFF:01563:01489_1	17	4.3	-	scaffold9807	42758	8.28139e-45	182.869
7	Ajp-s9133	SNP	YUJFF:01563:01489_1	66	-	0	scaffold9807	42758	8.28139e-45	182.869
7	Ajp-s9134	SNP	YUJFF:01563:01489_1	68	4.3	-	scaffold9807	42758	8.28139e-45	182.869
7	Ajp-s1199	SNP	YUJFF:01470:02556_1	19	-	2.1	scaffold19544	13950	1.24549e-40	168.993
7	Ajp-s6643	SNP	YUJFF:01533:01195_1	75	-	2.1	multi-hit	#N/A	#N/A	#N/A
7	Ajp-s6475	SNP	YUJFF:01532:01213_1	37	-	2.1	scaffold5690	34574	1.39354e-49	198.728
7	Ajp-s6476	SNP	YUJFF:01532:01213_1	85	4.3	-	scaffold5690	34574	1.39354e-49	198.728
7	Ajp-s5060	SNP	YUJFF:01520:02421_1	52	4.3	-	no-hit	#N/A	#N/A	#N/A
7	Ajp-s2415	SNP	YUJFF:01501:01981_1	62	4.3	-	scaffold20064	7213	7.40157e-36	153.134
7	Ajp-258	STR	-	-	4.3	6.4	multi-hit	#N/A	#N/A	#N/A
7	Ajp-s535	SNP	YUJFF:01450:00909_1	23	-	16.4	scaffold9678	41519	1.293e-43	178.905
7	Ajp-s5959	SNP	YUJFF:01528:00589_1	52	-	17.4	scaffold6573	30092	4.92139e-40	167.011
7	Ajp-s11014	SNP	YUJFF:03783:02988_1	62	-	19.6	scaffold36060	2493	3.39712e-47	190.799
7	Ajp-s4099	SNP	YUJFF:01513:02243_1	27	-	19.6	multi-hit	#N/A	#N/A	#N/A
7	Ajp-s4100	SNP	YUJFF:01513:02243_1	41	-	19.6	multi-hit	#N/A	#N/A	#N/A
7	Ajp-s2774	SNP	YUJFF:01504:00862_1	35	-	19.6	scaffold23023	5549	7.97707e-42	172.958
7	Ajp-s2775	SNP	YUJFF:01504:00862_1	38	-	19.6	scaffold23023	5549	7.97707e-42	172.958
7	Ajp-s2776	SNP	YUJFF:01504:00862_1	70	-	19.6	scaffold23023	5549	7.97707e-42	172.958
7	Ajp-s2777	SNP	YUJFF:01504:00862_1	8	-	19.6	scaffold23023	5549	7.97707e-42	172.958
7	Ajp-s2773	SNP	YUJFF:01504:00806_1	24	-	19.6	scaffold2313	71809	1.39354e-49	198.728
7	Ajp-229	STR	-	-	5.4	19.6	scaffold21519	8271	1.80861e-176	622.952
7	Ajp-s1686	SNP	YUJFF:01484:03182_1	43	5.4	-	scaffold26258	10899	3.39712e-47	190.799
7	Ajp-s8934	SNP	YUJFF:01552:00839_1	19	-	22.9	multi-hit	#N/A	#N/A	#N/A
7	Ajp-s8935	SNP	YUJFF:01552:00839_1	56	9.8	-	multi-hit	#N/A	#N/A	#N/A
7	Ajp-s455	SNP	YUJFF:01411:03227_1	51	-	30.6	scaffold4693	43659	1.39354e-49	198.728
7	Ajp-s7802	SNP	YUJFF:01541:02398_1	42	9.8	-	scaffold9009	23862	1.39354e-49	198.728
7	Ajp-s7803	SNP	YUJFF:01541:02398_1	44	9.8	-	scaffold9009	23862	1.39354e-49	198.728
7	Ajp-s7804	SNP	YUJFF:01541:02398_1	53	9.8	-	scaffold9009	23862	1.39354e-49	198.728
7	Ajp-s2370	SNP	YUJFF:01501:01266_1	8	9.8	-	scaffold7110	36944	4.92139e-40	167.011
7	Ajp-s7943	SNP	YUJFF:01543:00679_1	12	11.9	-	scaffold2367	70501	3.39712e-47	190.799
7	Ajp-s7944	SNP	YUJFF:01543:00679_1	36	11.9	-	scaffold2367	70501	3.39712e-47	190.799
7	Ajp-s7945	SNP	YUJFF:01543:00679_1	64	11.9	-	scaffold2367	70501	3.39712e-47	190.799
7	Ajp-s7947	SNP	YUJFF:01543:00679_1	91	11.9	-	scaffold2367	70501	3.39712e-47	190.799
7	Ajp-s3072	SNP	YUJFF:01506:00809_1	24	-	31.6	scaffold20001	16187	1.39354e-49	198.728
7	Ajp-s3073	SNP	YUJFF:01506:00809_1	91	13	-	scaffold20001	16187	1.39354e-49	198.728
7	Ajp-s2178	SNP	YUJFF:01498:03237_1	66	-	32.7	scaffold13078	28625	2.01881e-42	174.94
7	Ajp-s2179	SNP	YUJFF:01498:03237_1	85	-	32.7	scaffold13078	28625	2.01881e-42	174.94
7	Ajp-s4559	SNP	YUJFF:01517:01355_1	57	13	-	scaffold8503	23166	3.39712e-47	190.799
7	Ajp-s4560	SNP	YUJFF:01517:01355_1	8	13	-	scaffold8503	23166	3.39712e-47	190.799
7	Ajp-s4805	SNP	YUJFF:01518:02972_1	58	-	36	scaffold3503	52295	1.39354e-49	198.728
7	Ajp-s4807	SNP	YUJFF:01518:02972_1	71	13	-	scaffold3503	52295	1.39354e-49	198.728
7	Ajp-7	STR	-	-	-	39.3	scaffold2443	95901	2.73742e-57	226.481
7	Ajp-s582	SNP	YUJFF:01451:01256_1	73	-	39.3	multi-hit	#N/A	#N/A	#N/A
7	Ajp-s583	SNP	YUJFF:01451:01256_1	98	16.3	-	multi-hit	#N/A	#N/A	#N/A
7	Ajp-s6061	SNP	YUJFF:01529:01166_1	46	16.3	-	scaffold13209	16675	4.92139e-40	167.011
7	Ajp-s6062	SNP	YUJFF:01529:01166_1	61	-	42.5	scaffold13209	16675	4.92139e-40	167.011
7	Ajp-s6063	SNP	YUJFF:01529:01166_1	63	-	42.5	scaffold13209	16675	4.92139e-40	167.011
7	Ajp-s6064	SNP	YUJFF:01529:01166_1	7	16.3	-	scaffold13209	16675	4.92139e-40	167.011
7	Ajp-s6696	SNP	YUJFF:01533:01985_1	65	-	42.5	scaffold2823	64024	1.39354e-49	198.728
7	Ajp-s6697	SNP	YUJFF:01533:01985_1	91	16.3	-	scaffold2823	64024	1.39354e-49	198.728
7	Ajp-s5513	SNP	YUJFF:01524:01182_1	34	16.3	-	scaffold356	329005	3.39712e-47	190.799
7	Ajp-s7746	SNP	YUJFF:01541:01397_1	17	18.5	-	scaffold449	366779	1.39354e-49	198.728
7	Ajp-s7747	SNP	YUJFF:01541:01397_1	55	-	42.5	scaffold449	366779	1.39354e-49	198.728
7	Ajp-s6800	SNP	YUJFF:01534:01322_1	37	-	42.5	scaffold309	463461	1.39354e-49	198.728
7	Ajp-s9658	SNP	YUJFF:01592:01963_1	91	-	42.5	scaffold207	270173	1.39354e-49	198.728
7	Ajp-s4434	SNP	YUJFF:01516:01818_1	47	-	44.7	no-hit	#N/A	#N/A	#N/A
7	Ajp-s408	SNP	YUJFF:01371:03156_1	60	-	44.7	scaffold432	209923	1.39354e-49	198.728
7	Ajp-s10088	SNP	YUJFF:01629:02821_1	41	-	46.9	scaffold1857	83790	8.28139e-45	182.869
7	Ajp-s10089	SNP	YUJFF:01629:02821_1	74	27.3	-	scaffold1857	83790	8.28139e-45	182.869
7	Ajp-s7217	SNP	YUJFF:01537:01586_1	17	27.3	-	scaffold555	173337	3.39712e-47	190.799
7	Ajp-s7218	SNP	YUJFF:01537:01586_1	59	27.3	-	scaffold555	173337	3.39712e-47	190.799
7	Ajp-s8733	SNP	YUJFF:01548:03004_1	49	-	46.9	scaffold555	173337	3.39712e-47	190.799
7	Ajp-87	STR	-	-	-	46.9	scaffold469	376509	4.89675e-151	537.711
7	Ajp-s2649	SNP	YUJFF:01503:01206_1	16	27.3	-	scaffold469	376509	1.39354e-49	198.728
7	Ajp-s2650	SNP	YUJFF:01503:01206_1	34	-	46.9	scaffold469	376509	1.39354e-49	198.728
7	Ajp-s2651	SNP	YUJFF:01503:01206_1	35	27.3	-	scaffold469	376509	1.39354e-49	198.728
7	Ajp-s2652	SNP	YUJFF:01503:01206_1	47	-	46.9	scaffold469	376509	1.39354e-49	198.728
7	Ajp-s7605	SNP	YUJFF:01540:01260_1	74	27.3	-	scaffold407	282452	1.39354e-49	198.728
7	Ajp-s4580	SNP	YUJFF:01517:01636_1	20	27.3	-	scaffold384	347141	1.39354e-49	198.728
7	Ajp-s2962	SNP	YUJFF:01505:01464_1	46	29.4	-	scaffold376	212373	3.39712e-47	190.799
7	Ajp-s2964	SNP	YUJFF:01505:01464_1	6	29.4	-	scaffold376	212373	3.39712e-47	190.799
7	Ajp-s7904	SNP	YUJFF:01542:02042_1	36	29.4	-	scaffold376	212373	3.39712e-47	190.799
7	Ajp-s7905	SNP	YUJFF:01542:02042_1	70	-	46.9	scaffold376	212373	3.39712e-47	190.799
7	Ajp-s9337	SNP	YUJFF:01577:01334_1	72	29.4	-	scaffold376	212373	3.39712e-47	190.799
7	Ajp-s9338	SNP	YUJFF:01577:01334_1	84	29.4	-	scaffold376	212373	3.39712e-47	190.799
7	Ajp-s1689	SNP	YUJFF:01484:03255_1	6	-	46.9	scaffold3	1100479	1.39354e-49	198.728
7	Ajp-s5341	SNP	YUJFF:01522:02861_1	84	29.4	-	scaffold3	1100479	1.39354e-49	198.728
7	Ajp-s5712	SNP	YUJFF:01525:02613_1	57	-	46.9	scaffold3	1100479	1.39354e-49	198.728
7	Ajp-s5713	SNP	YUJFF:01525:02613_1	72	29.4	-	scaffold3	1100479	1.39354e-49	198.728
7	Ajp-s8766	SNP	YUJFF:01549:01144_1	8	29.4	-	scaffold3	1100479	1.39354e-49	198.728
7	Ajp-s2202	SNP	YUJFF:01499:03159_1	91	30.5	-	scaffold645	164129	3.39712e-47	190.799
7	Ajp-s3684	SNP	YUJFF:01510:02446_1	10	32.7	-	no-hit	#N/A	#N/A	#N/A
7	Ajp-s3685	SNP	YUJFF:01510:02446_1	11	-	46.9	no-hit	#N/A	#N/A	#N/A
7	Ajp-s3686	SNP	YUJFF:01510:02446_1	36	32.7	-	no-hit	#N/A	#N/A	#N/A
7	Ajp-s7344	SNP	YUJFF:01538:01511_1	67	32.7	-	scaffold80749	912	8.28139e-45	182.869
7	Ajp-s5155	SNP	YUJFF:01521:01785_1	74	-	48	multi-hit	#N/A	#N/A	#N/A
7	Ajp-s5156	SNP	YUJFF:01521:01785_1	75	37.1	-	multi-hit	#N/A	#N/A	#N/A
7	Ajp-s6554	SNP	YUJFF:01532:02447_1	49	37.1	-	scaffold5603	45428	5.30404e-46	186.834
7	Ajp-s5816	SNP	YUJFF:01526:02423_1	36	37.1	-	scaffold980	125251	3.39712e-47	190.799
7	Ajp-s5817	SNP	YUJFF:01526:02423_1	74	37.1	-	scaffold980	125251	3.39712e-47	190.799
7	Ajp-s3615	SNP	YUJFF:01510:01203_1	98	37.1	-	scaffold339	224543	1.39354e-49	198.728
7	Ajp-s3783	SNP	YUJFF:01511:01339_1	28	-	49.1	multi-hit	#N/A	#N/A	#N/A
7	Ajp-s2944	SNP	YUJFF:01505:01288_1	27	-	49.1	scaffold24254	9767	3.39712e-47	190.799
7	Ajp-s1455	SNP	YUJFF:01477:01680_1	31	48.1	-	scaffold11	581112	1.39354e-49	198.728
7	Ajp-s1456	SNP	YUJFF:01477:01680_1	53	-	49.1	scaffold11	581112	1.39354e-49	198.728
7	Ajp-s6918	SNP	YUJFF:01535:01164_1	36	-	49.1	scaffold1668	91832	3.39712e-47	190.799
7	Ajp-s6919	SNP	YUJFF:01535:01164_1	98	-	49.1	scaffold1668	91832	3.39712e-47	190.799
7	Ajp-s10268	SNP	YUJFF:01644:00536_1	35	-	49.1	scaffold1668	91832	3.39712e-47	190.799
7	Ajp-s10269	SNP	YUJFF:01644:00536_1	50	49.2	-	scaffold1668	91832	3.39712e-47	190.799
7	Ajp-s10270	SNP	YUJFF:01644:00536_1	71	49.2	-	scaffold1668	91832	3.39712e-47	190.799
7	Ajp-s10271	SNP	YUJFF:01644:00536_1	73	-	49.1	scaffold1668	91832	3.39712e-47	190.799
7	Ajp-s306	SNP	YUJFF:01326:02433_1	7	-	50.1	scaffold1229	128313	1.39354e-49	198.728
7	Ajp-s5282	SNP	YUJFF:01522:01595_1	85	53.6	-	scaffold1229	128313	1.39354e-49	198.728
7	Ajp-195	STR	-	-	63.5	50.1	scaffold8777	22442	1.63834e-114	416.787
7	Ajp-s3222	SNP	YUJFF:01507:01315_1	42	66.8	-	scaffold6483	30474	3.39712e-47	190.799
7	Ajp-s9794	SNP	YUJFF:01601:02155_1	71	66.8	-	scaffold4561	41917	5.10913e-43	176.922
7	Ajp-s9795	SNP	YUJFF:01601:02155_1	87	66.8	-	scaffold4561	41917	5.10913e-43	176.922
7	Ajp-s137	SNP	YUJFF:01232:02700_1	90	66.8	-	multi-hit	#N/A	#N/A	#N/A
7	Ajp-s6627	SNP	YUJFF:01533:01065_1	10	67.9	-	scaffold2024	79818	3.39712e-47	190.799
7	Ajp-s7319	SNP	YUJFF:01538:01351_1	20	68.9	-	scaffold1782	86590	1.39354e-49	198.728
7	Ajp-s2737	SNP	YUJFF:01503:02685_1	38	68.9	-	scaffold9082	31778	1.39354e-49	198.728
7	Ajp-s2738	SNP	YUJFF:01503:02685_1	39	-	50.1	scaffold9082	31778	1.39354e-49	198.728
7	Ajp-s2739	SNP	YUJFF:01503:02685_1	88	-	50.1	scaffold9082	31778	1.39354e-49	198.728
7	Ajp-s2740	SNP	YUJFF:01503:02685_1	91	-	50.1	scaffold9082	31778	1.39354e-49	198.728
7	Ajp-s10553	SNP	YUJFF:02766:03027_1	92	-	50.1	no-hit	#N/A	#N/A	#N/A
7	Ajp-s23	SNP	P32JD:00426:01166_1	48	-	50.1	scaffold23166	10571	1.39354e-49	198.728
7	Ajp-s24	SNP	P32JD:00426:01166_1	56	75.5	-	scaffold23166	10571	1.39354e-49	198.728
7	Ajp-s25	SNP	P32JD:00426:01166_1	61	75.5	-	scaffold23166	10571	1.39354e-49	198.728
7	Ajp-s1619	SNP	YUJFF:01483:00629_1	81	79.9	-	scaffold146	370966	1.39354e-49	198.728
7	Ajp-s10613	SNP	YUJFF:03688:02801_1	18	88.7	-	scaffold202	431065	1.39354e-49	198.728
7	Ajp-s4115	SNP	YUJFF:01514:00566_1	34	91.9	-	scaffold1843	88397	1.39354e-49	198.728
7	Ajp-s5226	SNP	YUJFF:01522:00812_1	45	-	50.1	scaffold15151	11419	2.01881e-42	174.94
7	Ajp-s5227	SNP	YUJFF:01522:00812_1	74	-	50.1	scaffold15151	11419	2.01881e-42	174.94
7	Ajp-s5228	SNP	YUJFF:01522:00812_1	80	-	50.1	scaffold15151	11419	2.01881e-42	174.94
7	Ajp-s4935	SNP	YUJFF:01519:02694_1	43	-	50.1	scaffold10058	19363	3.39712e-47	190.799
7	Ajp-s3826	SNP	YUJFF:01511:02070_1	42	-	50.1	scaffold9526	20504	3.39712e-47	190.799
7	Ajp-s3827	SNP	YUJFF:01511:02070_1	52	-	50.1	scaffold9526	20504	3.39712e-47	190.799
7	Ajp-s5663	SNP	YUJFF:01525:01390_1	27	-	50.1	scaffold4376	43524	8.28139e-45	182.869
7	Ajp-s5664	SNP	YUJFF:01525:01390_1	30	-	50.1	scaffold4376	43524	8.28139e-45	182.869
7	Ajp-s3084	SNP	YUJFF:01506:01193_1	17	-	50.1	scaffold2985	59584	1.39354e-49	198.728
7	Ajp-s8320	SNP	YUJFF:01545:02090_1	91	-	50.1	scaffold2983	59613	1.39354e-49	198.728
7	Ajp-s8321	SNP	YUJFF:01545:02090_1	92	-	50.1	scaffold2983	59613	1.39354e-49	198.728
7	Ajp-s4509	SNP	YUJFF:01517:00686_1	16	-	50.1	scaffold1636	91778	1.39354e-49	198.728
7	Ajp-s9156	SNP	YUJFF:01565:01275_1	51	-	50.1	scaffold1142	215979	3.39712e-47	190.799
7	Ajp-s4188	SNP	YUJFF:01514:02449_1	14	-	50.1	scaffold945	187464	2.01881e-42	174.94
7	Ajp-s4191	SNP	YUJFF:01514:02449_1	64	-	50.1	scaffold945	187464	2.01881e-42	174.94
7	Ajp-s4192	SNP	YUJFF:01514:02449_1	67	-	50.1	scaffold945	187464	2.01881e-42	174.94
7	Ajp-s8516	SNP	YUJFF:01547:01095_1	34	-	50.1	scaffold743	149474	7.97707e-42	172.958
7	Ajp-s8518	SNP	YUJFF:01547:01095_1	98	-	50.1	scaffold743	149474	7.97707e-42	172.958
7	Ajp-s5259	SNP	YUJFF:01522:01367_1	47	-	50.1	scaffold661	191898	1.39354e-49	198.728
7	Ajp-s6730	SNP	YUJFF:01533:02610_1	91	-	50.1	scaffold661	191898	1.39354e-49	198.728
7	Ajp-s331	SNP	YUJFF:01335:02457_1	73	-	50.1	scaffold570	177955	8.59732e-48	192.781
7	Ajp-s8606	SNP	YUJFF:01547:02420_1	56	-	50.1	scaffold570	177955	8.59732e-48	192.781
7	Ajp-s8607	SNP	YUJFF:01547:02420_1	93	-	50.1	scaffold570	177955	8.59732e-48	192.781
7	Ajp-s1690	SNP	YUJFF:01485:00642_1	27	-	50.1	scaffold550	173911	1.39354e-49	198.728
7	Ajp-s1373	SNP	YUJFF:01475:01629_1	50	-	50.1	scaffold531	177033	1.39354e-49	198.728
7	Ajp-s3938	SNP	YUJFF:01512:01322_1	81	-	50.1	scaffold36	452769	1.39354e-49	198.728
7	Ajp-s8237	SNP	YUJFF:01544:02932_1	7	-	51.2	multi-hit	#N/A	#N/A	#N/A
7	Ajp-s8238	SNP	YUJFF:01544:02932_1	8	-	51.2	multi-hit	#N/A	#N/A	#N/A
7	Ajp-s9354	SNP	YUJFF:01578:01218_1	10	-	51.2	multi-hit	#N/A	#N/A	#N/A
7	Ajp-s2821	SNP	YUJFF:01504:01763_1	32	-	51.2	scaffold12298	15214	8.28139e-45	182.869
7	Ajp-s3406	SNP	YUJFF:01508:01874_1	11	-	51.2	scaffold5561	73224	1.39354e-49	198.728
7	Ajp-s7025	SNP	YUJFF:01535:02900_1	74	-	51.2	scaffold2147	75962	2.17578e-48	194.764
7	Ajp-s3579	SNP	YUJFF:01510:00577_1	83	-	51.2	scaffold1138	114726	1.39354e-49	198.728
7	Ajp-s4059	SNP	YUJFF:01513:01610_1	31	93	-	scaffold1138	114726	1.39354e-49	198.728
7	Ajp-s4060	SNP	YUJFF:01513:01610_1	9	-	51.2	scaffold1138	114726	1.39354e-49	198.728
7	Ajp-359	STR	-	-	94.1	-	scaffold436	473991	0	771.629
7	Ajp-s4847	SNP	YUJFF:01519:01367_1	10	94.1	-	scaffold13136	27669	1.39354e-49	198.728
7	Ajp-s277	SNP	YUJFF:01313:00925_1	30	-	51.2	scaffold342	310361	1.39354e-49	198.728
7	Ajp-s278	SNP	YUJFF:01313:00925_1	65	94.1	-	scaffold342	310361	1.39354e-49	198.728
7	Ajp-s1288	SNP	YUJFF:01473:00636_1	58	-	51.2	scaffold342	310361	1.39354e-49	198.728
7	Ajp-s6103	SNP	YUJFF:01529:01491_1	37	94.1	-	scaffold342	310361	1.39354e-49	198.728
7	Ajp-s6104	SNP	YUJFF:01529:01491_1	88	94.1	-	scaffold342	310361	1.39354e-49	198.728
7	Ajp-s8257	SNP	YUJFF:01545:00654_1	21	95.2	-	scaffold457	193804	1.39354e-49	198.728
7	Ajp-s8259	SNP	YUJFF:01545:00654_1	50	-	51.2	scaffold457	193804	1.39354e-49	198.728
7	Ajp-s8261	SNP	YUJFF:01545:00654_1	73	-	51.2	scaffold457	193804	1.39354e-49	198.728
7	Ajp-s8262	SNP	YUJFF:01545:00654_1	95	-	51.2	scaffold457	193804	1.39354e-49	198.728
7	Ajp-s3942	SNP	YUJFF:01512:01366_1	9	96.3	-	scaffold6147	33529	1.39354e-49	198.728
7	Ajp-s7177	SNP	YUJFF:01536:02833_1	18	97.4	-	scaffold4142	45355	1.39354e-49	198.728
7	Ajp-s7178	SNP	YUJFF:01536:02833_1	25	-	51.2	scaffold4142	45355	1.39354e-49	198.728
7	Ajp-s6914	SNP	YUJFF:01535:01056_1	24	97.4	-	scaffold2921	60531	1.39354e-49	198.728
7	Ajp-s6915	SNP	YUJFF:01535:01056_1	64	97.4	-	scaffold2921	60531	1.39354e-49	198.728
7	Ajp-s5277	SNP	YUJFF:01522:01538_1	32	-	51.2	scaffold729	195699	1.39354e-49	198.728
7	Ajp-s5278	SNP	YUJFF:01522:01538_1	65	97.4	-	scaffold729	195699	1.39354e-49	198.728
7	Ajp-s5279	SNP	YUJFF:01522:01538_1	8	-	51.2	scaffold729	195699	1.39354e-49	198.728
7	Ajp-s1352	SNP	YUJFF:01474:02733_1	29	-	51.2	scaffold288	237284	3.39712e-47	190.799
7	Ajp-s1353	SNP	YUJFF:01474:02733_1	58	-	51.2	scaffold288	237284	3.39712e-47	190.799
7	Ajp-s1354	SNP	YUJFF:01474:02733_1	94	-	51.2	scaffold288	237284	3.39712e-47	190.799
7	Ajp-s1771	SNP	YUJFF:01486:03101_1	23	-	51.2	multi-hit	#N/A	#N/A	#N/A
7	Ajp-s8891	SNP	YUJFF:01550:00758_1	44	-	51.2	scaffold98	1089164	1.39354e-49	198.728
7	Ajp-s8892	SNP	YUJFF:01550:00758_1	45	98.4	-	scaffold98	1089164	1.39354e-49	198.728
7	Ajp-s8894	SNP	YUJFF:01550:00758_1	69	98.4	-	scaffold98	1089164	1.39354e-49	198.728
7	Ajp-s8896	SNP	YUJFF:01550:00758_1	98	-	51.2	scaffold98	1089164	1.39354e-49	198.728
7	Ajp-s9501	SNP	YUJFF:01585:00527_1	32	-	51.2	scaffold98	1089164	1.39354e-49	198.728
7	Ajp-s9502	SNP	YUJFF:01585:00527_1	71	-	51.2	scaffold98	1089164	1.39354e-49	198.728
7	Ajp-s349	SNP	YUJFF:01341:01606_1	37	-	51.2	scaffold93	345453	1.39354e-49	198.728
7	Ajp-s8020	SNP	YUJFF:01543:01867_1	45	100.6	-	no-hit	#N/A	#N/A	#N/A
7	Ajp-s1592	SNP	YUJFF:01481:03227_1	30	100.6	-	scaffold1716	252545	1.39354e-49	198.728
7	Ajp-s1593	SNP	YUJFF:01481:03227_1	95	-	51.2	scaffold1716	252545	1.39354e-49	198.728
7	Ajp-s9644	SNP	YUJFF:01592:01123_1	97	-	51.2	scaffold1716	252545	1.39354e-49	198.728
7	Ajp-s1805	SNP	YUJFF:01487:02682_1	51	-	51.2	scaffold1414	100298	1.39354e-49	198.728
7	Ajp-s3828	SNP	YUJFF:01511:02130_1	22	102.8	-	multi-hit	#N/A	#N/A	#N/A
7	Ajp-s3831	SNP	YUJFF:01511:02130_1	58	102.8	-	multi-hit	#N/A	#N/A	#N/A
7	Ajp-s3832	SNP	YUJFF:01511:02130_1	73	-	51.2	multi-hit	#N/A	#N/A	#N/A
7	Ajp-s3833	SNP	YUJFF:01511:02130_1	75	102.8	-	multi-hit	#N/A	#N/A	#N/A
7	Ajp-s1931	SNP	YUJFF:01491:01217_1	60	-	51.2	scaffold5484	35805	1.39354e-49	198.728
7	Ajp-s1932	SNP	YUJFF:01491:01217_1	72	102.8	-	scaffold5484	35805	1.39354e-49	198.728
7	Ajp-s632	SNP	YUJFF:01452:03216_1	59	102.8	-	scaffold269	243728	1.39354e-49	198.728
7	Ajp-s1464	SNP	YUJFF:01477:02280_1	9	-	51.2	scaffold269	243728	1.39354e-49	198.728
7	Ajp-s2820	SNP	YUJFF:01504:01690_1	17	-	55.6	scaffold14274	21926	1.39354e-49	198.728
7	Ajp-s3254	SNP	YUJFF:01507:01707_1	37	-	55.6	scaffold1721	192337	5.10913e-43	176.922
7	Ajp-s3255	SNP	YUJFF:01507:01707_1	7	103.9	-	scaffold1721	192337	5.10913e-43	176.922
7	Ajp-203	STR	-	-	109.4	55.6	scaffold10235	20024	1.76946e-86	323.617
7	Ajp-s3526	SNP	YUJFF:01509:01694_1	58	110.4	-	scaffold15909	14094	1.39354e-49	198.728
7	Ajp-s3527	SNP	YUJFF:01509:01694_1	75	110.4	-	scaffold15909	14094	1.39354e-49	198.728
7	Ajp-s4898	SNP	YUJFF:01519:01982_1	75	-	56.7	multi-hit	#N/A	#N/A	#N/A
7	Ajp-267	STR	-	-	111.5	61	scaffold2017	107963	6.82462e-158	561.499
7	Ajp-s5261	SNP	YUJFF:01522:01454_1	93	-	61	scaffold12671	26395	2.01881e-42	174.94
7	Ajp-119	STR	-	-	111.5	66.5	scaffold1225	110233	0	700.264
7	Ajp-s604	SNP	YUJFF:01452:01315_1	10	114.8	-	scaffold194376	362	2.09583e-45	184.852
7	Ajp-s605	SNP	YUJFF:01452:01315_1	77	114.8	-	scaffold194376	362	2.09583e-45	184.852
7	Ajp-s1741	SNP	YUJFF:01486:01194_1	67	-	73.1	scaffold11233	21350	1.39354e-49	198.728
7	Ajp-s6016	SNP	YUJFF:01528:02285_1	15	-	84.7	multi-hit	#N/A	#N/A	#N/A
7	Ajp-s3611	SNP	YUJFF:01510:01155_1	30	-	96.3	multi-hit	#N/A	#N/A	#N/A
7	Ajp-s4554	SNP	YUJFF:01517:01350_1	13	120.3	-	scaffold17925	9758	5.30404e-46	186.834
7	Ajp-s4555	SNP	YUJFF:01517:01350_1	15	120.3	-	scaffold17925	9758	5.30404e-46	186.834
7	Ajp-s4556	SNP	YUJFF:01517:01350_1	84	120.3	-	scaffold17925	9758	5.30404e-46	186.834
7	Ajp-s5982	SNP	YUJFF:01528:01313_1	62	138.4	-	scaffold16992	19713	1.39354e-49	198.728
7	Ajp-s6787	SNP	YUJFF:01534:01214_1	47	138.4	-	multi-hit	#N/A	#N/A	#N/A
7	Ajp-s6788	SNP	YUJFF:01534:01214_1	53	138.4	-	multi-hit	#N/A	#N/A	#N/A
7	Ajp-s6790	SNP	YUJFF:01534:01214_1	77	138.4	-	multi-hit	#N/A	#N/A	#N/A
7	Ajp-s8540	SNP	YUJFF:01547:01424_1	22	-	96.3	multi-hit	#N/A	#N/A	#N/A
7	Ajp-s8542	SNP	YUJFF:01547:01424_1	42	-	96.3	multi-hit	#N/A	#N/A	#N/A
7	Ajp-s8543	SNP	YUJFF:01547:01424_1	83	-	96.3	multi-hit	#N/A	#N/A	#N/A
7	Ajp-s8544	SNP	YUJFF:01547:01424_1	91	138.4	-	multi-hit	#N/A	#N/A	#N/A
7	Ajp-s8680	SNP	YUJFF:01548:01322_1	48	-	99.5	scaffold12980	38237	3.27229e-44	180.887
8	Ajp-s5129	SNP	YUJFF:01521:01257_1	7	-	0	scaffold5136	58344	1.39354e-49	198.728
8	Ajp-s5130	SNP	YUJFF:01521:01257_1	89	-	0	scaffold5136	58344	1.39354e-49	198.728
8	Ajp-s5958	SNP	YUJFF:01528:00448_1	23	-	0	scaffold11932	15829	1.39354e-49	198.728
8	Ajp-s6842	SNP	YUJFF:01534:01941_1	31	0	-	scaffold1789	94892	1.39354e-49	198.728
8	Ajp-249	STR	-	-	0	0	scaffold8451	44402	6.29089e-141	504.011
8	Aro063	STR	-	-	-	0	scaffold60017	1213	2.98612e-50	202.693
8	Ajp-s2531	SNP	YUJFF:01502:01441_1	29	0	-	scaffold8085	25427	3.39712e-47	190.799
8	Ajp-s2532	SNP	YUJFF:01502:01441_1	38	0	-	scaffold8085	25427	3.39712e-47	190.799
8	Ajp-s7693	SNP	YUJFF:01541:00565_1	90	-	4.4	scaffold8085	25427	3.39712e-47	190.799
8	Ajp-s7977	SNP	YUJFF:01543:01233_1	59	-	5.4	scaffold5863	47845	8.28139e-45	182.869
8	Ajp-s7978	SNP	YUJFF:01543:01233_1	79	0	-	scaffold5863	47845	8.28139e-45	182.869
8	Ajp-s7198	SNP	YUJFF:01537:01288_1	25	0	-	scaffold10861	36818	3.39712e-47	190.799
8	Ajp-s7199	SNP	YUJFF:01537:01288_1	75	0	-	scaffold10861	36818	3.39712e-47	190.799
8	Ajp-s3588	SNP	YUJFF:01510:00656_1	38	1.1	-	scaffold9919	19647	2.01881e-42	174.94
8	Ajp-s5652	SNP	YUJFF:01525:01199_1	23	1.1	-	multi-hit	#N/A	#N/A	#N/A
8	Ajp-s5653	SNP	YUJFF:01525:01199_1	84	1.1	-	multi-hit	#N/A	#N/A	#N/A
8	Ajp-s5368	SNP	YUJFF:01523:01137_1	53	-	6.5	scaffold18459	8335	1.39354e-49	198.728
8	AjTR-23b	STR	-	-	1.1	11.1	multi-hit	#N/A	#N/A	#N/A
8	Ajp-s4972	SNP	YUJFF:01520:01059_1	23	-	25.4	scaffold24869	4770	1.39354e-49	198.728
8	Ajp-s1119	SNP	YUJFF:01467:03170_1	63	2.2	-	scaffold15329	11228	1.39354e-49	198.728
8	Ajp-s6012	SNP	YUJFF:01528:02280_1	13	2.2	-	scaffold20448	12882	2.92463e-35	151.152
8	Ajp-s6013	SNP	YUJFF:01528:02280_1	59	-	28.7	scaffold20448	12882	2.92463e-35	151.152
8	Ajp-s5521	SNP	YUJFF:01524:01234_1	8	12.1	-	scaffold16217	10321	3.39712e-47	190.799
8	Ajp-s5522	SNP	YUJFF:01524:01234_1	90	-	37.5	scaffold16217	10321	3.39712e-47	190.799
8	Ajp-s7695	SNP	YUJFF:01541:00665_1	50	14.3	-	scaffold7847	48994	3.39712e-47	190.799
8	Ajp-s7696	SNP	YUJFF:01541:00665_1	9	-	37.5	scaffold7847	48994	3.39712e-47	190.799
8	Ajp-s7697	SNP	YUJFF:01541:00665_1	97	-	37.5	scaffold7847	48994	3.39712e-47	190.799
8	Ajp-s6366	SNP	YUJFF:01531:01335_1	30	14.3	-	scaffold8662	42029	1.39354e-49	198.728
8	Ajp-s6367	SNP	YUJFF:01531:01335_1	38	14.3	-	scaffold8662	42029	1.39354e-49	198.728
8	Ajp-s6368	SNP	YUJFF:01531:01335_1	47	14.3	-	scaffold8662	42029	1.39354e-49	198.728
8	Ajp-s7257	SNP	YUJFF:01537:02601_1	80	14.3	-	scaffold11042	24044	1.39354e-49	198.728
8	Ajp-s1899	SNP	YUJFF:01490:01396_1	16	-	37.5	scaffold1051	119816	1.39354e-49	198.728
8	Ajp-s2239	SNP	YUJFF:01500:01179_1	38	-	37.5	multi-hit	#N/A	#N/A	#N/A
8	Ajp-s2336	SNP	YUJFF:01501:00599_1	77	19.7	-	multi-hit	#N/A	#N/A	#N/A
8	Ajp-s2337	SNP	YUJFF:01501:00599_1	8	-	37.5	multi-hit	#N/A	#N/A	#N/A
8	Ajp-s6157	SNP	YUJFF:01529:02243_1	11	-	37.5	scaffold5525	66989	3.39712e-47	190.799
8	Ajp-s6158	SNP	YUJFF:01529:02243_1	46	21.9	-	scaffold5525	66989	3.39712e-47	190.799
8	Ajp-s6159	SNP	YUJFF:01529:02243_1	67	21.9	-	scaffold5525	66989	3.39712e-47	190.799
8	Ajp-s6160	SNP	YUJFF:01529:02243_1	7	-	37.5	scaffold5525	66989	3.39712e-47	190.799
8	Ajp-s6161	SNP	YUJFF:01529:02243_1	74	21.9	-	scaffold5525	66989	3.39712e-47	190.799
8	Ajp-s9179	SNP	YUJFF:01567:00945_1	28	21.9	-	scaffold5525	66989	3.39712e-47	190.799
8	Ajp-s10383	SNP	YUJFF:01674:02952_1	64	-	37.5	scaffold992	182623	1.39354e-49	198.728
8	Ajp-s3546	SNP	YUJFF:01509:02150_1	27	-	39.7	scaffold2469	68657	1.39354e-49	198.728
8	Ajp-s3696	SNP	YUJFF:01510:02569_1	44	-	39.7	scaffold587	168959	1.39354e-49	198.728
8	Ajp-s5413	SNP	YUJFF:01523:01774_1	21	21.9	-	scaffold1466	98307	1.39354e-49	198.728
8	Ajp-s5414	SNP	YUJFF:01523:01774_1	64	-	39.7	scaffold1466	98307	1.39354e-49	198.728
8	Ajp-s5415	SNP	YUJFF:01523:01774_1	67	21.9	-	scaffold1466	98307	1.39354e-49	198.728
8	Ajp-s3149	SNP	YUJFF:01506:01907_1	40	25.2	-	scaffold273	241814	1.39354e-49	198.728
8	Ajp-s3150	SNP	YUJFF:01506:01907_1	91	25.2	-	scaffold273	241814	1.39354e-49	198.728
8	Ajp-s3671	SNP	YUJFF:01510:02150_1	43	-	40.8	scaffold475	273336	1.39354e-49	198.728
8	Ajp-s3672	SNP	YUJFF:01510:02150_1	89	26.3	-	scaffold475	273336	1.39354e-49	198.728
8	Ajp-s5398	SNP	YUJFF:01523:01461_1	60	28.4	-	scaffold3930	47538	4.92139e-40	167.011
8	Ajp-140	STR	-	-	29.5	40.8	multi-hit	#N/A	#N/A	#N/A
8	Ajp-s3661	SNP	YUJFF:01510:02031_1	24	30.6	-	scaffold482	347517	1.39354e-49	198.728
8	Ajp-s3662	SNP	YUJFF:01510:02031_1	34	30.6	-	scaffold482	347517	1.39354e-49	198.728
8	Ajp-s3664	SNP	YUJFF:01510:02031_1	98	-	40.8	scaffold482	347517	1.39354e-49	198.728
8	Ajp-s5876	SNP	YUJFF:01527:01606_1	13	30.6	-	scaffold1518	255431	1.39354e-49	198.728
8	Ajp-s5877	SNP	YUJFF:01527:01606_1	38	30.6	-	scaffold1518	255431	1.39354e-49	198.728
8	Ajp-s5878	SNP	YUJFF:01527:01606_1	66	30.6	-	scaffold1518	255431	1.39354e-49	198.728
8	Ang151	STR	-	-	38.3	40.8	scaffold4121	45505	2.37025e-165	585.287
8	Ajp-s10993	SNP	YUJFF:03781:02817_1	10	-	40.8	multi-hit	#N/A	#N/A	#N/A
8	Ajp-s10994	SNP	YUJFF:03781:02817_1	13	40.5	-	multi-hit	#N/A	#N/A	#N/A
8	Ajp-s10995	SNP	YUJFF:03781:02817_1	40	40.5	-	multi-hit	#N/A	#N/A	#N/A
8	Ajp-s10998	SNP	YUJFF:03781:02817_1	95	-	40.8	multi-hit	#N/A	#N/A	#N/A
8	Ajp-s6274	SNP	YUJFF:01530:01707_1	52	-	40.8	scaffold66437	1089	1.39354e-49	198.728
8	Ajp-s6275	SNP	YUJFF:01530:01707_1	67	47	-	scaffold66437	1089	1.39354e-49	198.728
8	Ajp-s3223	SNP	YUJFF:01507:01317_1	79	51.4	-	scaffold3967	73437	1.39354e-49	198.728
8	Ajp-s1261	SNP	YUJFF:01472:01061_1	27	57.9	-	scaffold312	348984	1.39354e-49	198.728
8	Ajp-s1262	SNP	YUJFF:01472:01061_1	37	57.9	-	scaffold312	348984	1.39354e-49	198.728
8	Ajp-s8075	SNP	YUJFF:01543:03015_1	28	-	40.8	scaffold4845	39846	3.39712e-47	190.799
8	Ajp-s8076	SNP	YUJFF:01543:03015_1	40	57.9	-	scaffold4845	39846	3.39712e-47	190.799
8	Ajp-s5524	SNP	YUJFF:01524:01279_1	47	57.9	-	scaffold10078	19320	1.39354e-49	198.728
8	Ajp-s10147	SNP	YUJFF:01634:01404_1	22	60.7	-	scaffold2583	68504	2.09583e-45	184.852
8	Ajp-s5961	SNP	YUJFF:01528:00844_1	48	62	-	scaffold1440	196923	1.39354e-49	198.728
8	Ajp-s5962	SNP	YUJFF:01528:00844_1	61	62	-	scaffold1440	196923	1.39354e-49	198.728
8	Ajp-s5963	SNP	YUJFF:01528:00844_1	90	62	-	scaffold1440	196923	1.39354e-49	198.728
8	Ajp-306	STR	-	-	63.4	-	scaffold2506	67723	0	1267.22
8	Ajp-s5203	SNP	YUJFF:01521:03055_1	14	65.6	-	scaffold95	489257	2.09583e-45	184.852
8	Ajp-s5204	SNP	YUJFF:01521:03055_1	41	65.6	-	scaffold95	489257	2.09583e-45	184.852
8	Ajp-s5205	SNP	YUJFF:01521:03055_1	58	65.6	-	scaffold95	489257	2.09583e-45	184.852
8	Ajp-s8369	SNP	YUJFF:01546:00806_1	65	65.6	-	scaffold95	489257	2.09583e-45	184.852
8	Ajp-s1654	SNP	YUJFF:01484:01148_1	64	-	40.8	scaffold104	524010	1.39354e-49	198.728
8	Ajp-s1655	SNP	YUJFF:01484:01148_1	73	65.6	-	scaffold104	524010	1.39354e-49	198.728
8	AjTR-45	STR	-	-	67.7	40.8	multi-hit	#N/A	#N/A	#N/A
8	Ajp-s10425	SNP	YUJFF:01797:02866_1	34	69.9	-	scaffold107	340318	1.39354e-49	198.728
8	Ajp-s6002	SNP	YUJFF:01528:01661_1	38	84.5	-	scaffold1211	110996	1.39354e-49	198.728
8	Ajp-s596	SNP	YUJFF:01451:03053_1	49	-	40.8	scaffold2658	65197	3.39712e-47	190.799
8	Ajp-s1057	SNP	YUJFF:01466:01335_1	18	-	40.8	multi-hit	#N/A	#N/A	#N/A
8	Ajp-s1058	SNP	YUJFF:01466:01335_1	95	-	40.8	multi-hit	#N/A	#N/A	#N/A
8	Ajp-s2079	SNP	YUJFF:01495:02952_1	10	-	40.8	scaffold3057	102037	1.87316e-36	155.117
8	Ajp-s3293	SNP	YUJFF:01507:02633_1	6	-	40.8	scaffold2264	72927	3.39712e-47	190.799
8	Ajp-s9868	SNP	YUJFF:01610:00857_1	10	-	40.8	scaffold2264	72927	3.39712e-47	190.799
8	Ajp-s3694	SNP	YUJFF:01510:02496_1	11	-	40.8	scaffold17874	8815	2.09583e-45	184.852
8	Ajp-s3695	SNP	YUJFF:01510:02496_1	70	-	40.8	scaffold17874	8815	2.09583e-45	184.852
8	Ajp-s3913	SNP	YUJFF:01512:00855_1	93	-	40.8	scaffold522	180066	1.39354e-49	198.728
8	Ajp-s4110	SNP	YUJFF:01513:02835_1	46	-	40.8	scaffold580	170485	2.17578e-48	194.764
8	Ajp-s4392	SNP	YUJFF:01516:01302_1	19	-	40.8	scaffold881	219138	1.39354e-49	198.728
8	Ajp-s4586	SNP	YUJFF:01517:01657_1	29	-	40.8	scaffold1998	103091	2.01881e-42	174.94
8	Ajp-s5141	SNP	YUJFF:01521:01433_1	60	-	40.8	scaffold2792	73914	1.39354e-49	198.728
8	Ajp-s5756	SNP	YUJFF:01526:01304_1	90	-	40.8	scaffold854	270988	1.39354e-49	198.728
8	Ajp-s7584	SNP	YUJFF:01540:00758_1	58	-	40.8	scaffold506	284371	1.39354e-49	198.728
8	Ajp-s8345	SNP	YUJFF:01545:02645_1	44	-	40.8	scaffold737	148612	1.39354e-49	198.728
8	Ajp-s9567	SNP	YUJFF:01588:00676_1	83	-	40.8	scaffold11099	17205	3.39712e-47	190.799
8	Ajp-s3841	SNP	YUJFF:01511:02341_1	80	-	40.8	no-hit	#N/A	#N/A	#N/A
8	Ajp-s9748	SNP	YUJFF:01597:03004_1	53	-	41.9	scaffold1408	100494	1.39354e-49	198.728
8	Ajp-s9749	SNP	YUJFF:01597:03004_1	78	84.5	-	scaffold1408	100494	1.39354e-49	198.728
8	Ajp-s3289	SNP	YUJFF:01507:02492_1	48	89.9	-	scaffold5465	35888	1.39354e-49	198.728
8	Ajp-s3290	SNP	YUJFF:01507:02492_1	76	-	41.9	scaffold5465	35888	1.39354e-49	198.728
8	Ajp-s8286	SNP	YUJFF:01545:01349_1	36	92.1	-	multi-hit	#N/A	#N/A	#N/A
8	Ajp-s5535	SNP	YUJFF:01524:01480_1	76	95.3	-	scaffold712	152483	1.39354e-49	198.728
8	Ajp-s9036	SNP	YUJFF:01558:00472_1	59	95.3	-	scaffold23592	5296	2.01881e-42	174.94
8	Ajp-s9038	SNP	YUJFF:01558:00472_1	95	-	41.9	scaffold23592	5296	2.01881e-42	174.94
8	Ajp-s3450	SNP	YUJFF:01509:00567_1	83	-	41.9	scaffold1041	157156	1.293e-43	178.905
8	Ajp-s3451	SNP	YUJFF:01509:00567_1	95	-	41.9	scaffold1041	157156	1.293e-43	178.905
8	Ajp-s4038	SNP	YUJFF:01513:01293_1	46	-	41.9	scaffold2775	84726	8.28139e-45	182.869
8	Ajp-s8620	SNP	YUJFF:01547:02629_1	25	-	41.9	multi-hit	#N/A	#N/A	#N/A
8	Ajp-s9772	SNP	YUJFF:01600:00402_1	26	-	41.9	scaffold45	418265	1.39354e-49	198.728
8	Ajp-s10303	SNP	YUJFF:01647:02191_1	10	-	41.9	scaffold21498	6362	1.39354e-49	198.728
8	Ajp-s10304	SNP	YUJFF:01647:02191_1	97	-	41.9	scaffold21498	6362	1.39354e-49	198.728
8	Ajp-s8647	SNP	YUJFF:01548:00839_1	29	-	41.9	scaffold1289	148113	1.39354e-49	198.728
8	Ajp-s8649	SNP	YUJFF:01548:00839_1	63	100.8	-	scaffold1289	148113	1.39354e-49	198.728
8	Ajp-s3285	SNP	YUJFF:01507:02430_1	96	103	-	scaffold2104	77182	1.39354e-49	198.728
8	Ajp-s6838	SNP	YUJFF:01534:01761_1	32	103	-	scaffold8961	21925	1.19972e-37	159.081
8	Ajp-s6839	SNP	YUJFF:01534:01761_1	43	103	-	scaffold8961	21925	1.19972e-37	159.081
8	Ajp-s6840	SNP	YUJFF:01534:01761_1	57	103	-	scaffold8961	21925	1.19972e-37	159.081
8	Ajp-s10069	SNP	YUJFF:01628:00644_1	26	-	46.2	scaffold5644	34822	1.39354e-49	198.728
8	Ajp-s10070	SNP	YUJFF:01628:00644_1	74	-	46.2	scaffold5644	34822	1.39354e-49	198.728
8	Ajp-s5093	SNP	YUJFF:01521:00533_1	16	-	46.2	multi-hit	#N/A	#N/A	#N/A
8	Ajp-s5094	SNP	YUJFF:01521:00533_1	41	-	46.2	multi-hit	#N/A	#N/A	#N/A
8	Ajp-s5095	SNP	YUJFF:01521:00533_1	80	103	-	multi-hit	#N/A	#N/A	#N/A
8	Ajp-s3529	SNP	YUJFF:01509:01731_1	11	106.2	-	scaffold3827	49849	1.39354e-49	198.728
8	Ajp-s3530	SNP	YUJFF:01509:01731_1	19	106.2	-	scaffold3827	49849	1.39354e-49	198.728
8	Ajp-s3531	SNP	YUJFF:01509:01731_1	28	106.2	-	scaffold3827	49849	1.39354e-49	198.728
8	Ajp-s3532	SNP	YUJFF:01509:01731_1	83	106.2	-	scaffold3827	49849	1.39354e-49	198.728
8	Ajp-s3470	SNP	YUJFF:01509:01182_1	96	106.2	-	scaffold17442	12382	1.39354e-49	198.728
8	Ajp-s4851	SNP	YUJFF:01519:01413_1	19	-	56.1	scaffold7429	26563	5.10913e-43	176.922
8	Ajp-s4852	SNP	YUJFF:01519:01413_1	60	108.4	-	scaffold7429	26563	5.10913e-43	176.922
8	Ajp-s2227	SNP	YUJFF:01500:00969_1	22	-	59.4	scaffold9415	20770	1.39354e-49	198.728
8	Ajp-s2228	SNP	YUJFF:01500:00969_1	88	-	59.4	scaffold9415	20770	1.39354e-49	198.728
8	Ajp-s9671	SNP	YUJFF:01594:00360_1	16	-	59.4	multi-hit	#N/A	#N/A	#N/A
8	Ajp-s9672	SNP	YUJFF:01594:00360_1	35	112.8	-	multi-hit	#N/A	#N/A	#N/A
8	Ajp-s9673	SNP	YUJFF:01594:00360_1	36	112.8	-	multi-hit	#N/A	#N/A	#N/A
8	Ajp-s6384	SNP	YUJFF:01531:01553_1	19	112.8	-	scaffold70157	1034	2.01881e-42	174.94
8	Ajp-s6385	SNP	YUJFF:01531:01553_1	65	-	69.7	scaffold70157	1034	2.01881e-42	174.94
8	Ajp-s8592	SNP	YUJFF:01547:02291_1	73	-	87.4	scaffold2955	83197	1.87316e-36	155.117
8	Ajp-s8593	SNP	YUJFF:01547:02291_1	76	-	87.4	scaffold2955	83197	1.87316e-36	155.117
8	Ajp-s9938	SNP	YUJFF:01617:00939_1	46	-	87.4	multi-hit	#N/A	#N/A	#N/A
8	Ajp-s9939	SNP	YUJFF:01617:00939_1	77	-	87.4	multi-hit	#N/A	#N/A	#N/A
8	Ajp-s1383	SNP	YUJFF:01475:02218_1	32	112.8	-	scaffold12176	25154	1.39354e-49	198.728
8	Ajp-s6471	SNP	YUJFF:01532:01149_1	16	112.8	-	scaffold23293	5430	1.39354e-49	198.728
8	Ajp-s6472	SNP	YUJFF:01532:01149_1	60	112.8	-	scaffold23293	5430	1.39354e-49	198.728
8	Ajp-s6473	SNP	YUJFF:01532:01149_1	68	112.8	-	scaffold23293	5430	1.39354e-49	198.728
8	Ajp-s1235	SNP	YUJFF:01471:02509_1	16	112.8	-	scaffold263627	250	5.10913e-43	176.922
8	Ajp-s1237	SNP	YUJFF:01471:02509_1	90	112.8	-	scaffold263627	250	5.10913e-43	176.922
8	Ajp-s8487	SNP	YUJFF:01546:02720_1	11	-	91.8	scaffold9008	21817	2.01881e-42	174.94
8	Ajp-s8488	SNP	YUJFF:01546:02720_1	16	-	91.8	scaffold9008	21817	2.01881e-42	174.94
8	Ajp-s8489	SNP	YUJFF:01546:02720_1	38	112.8	-	scaffold9008	21817	2.01881e-42	174.94
8	Ajp-s8490	SNP	YUJFF:01546:02720_1	46	112.8	-	scaffold9008	21817	2.01881e-42	174.94
8	Ajp-s8491	SNP	YUJFF:01546:02720_1	49	112.8	-	scaffold9008	21817	2.01881e-42	174.94
8	Ajp-s8492	SNP	YUJFF:01546:02720_1	68	112.8	-	scaffold9008	21817	2.01881e-42	174.94
8	Ajp-s8493	SNP	YUJFF:01546:02720_1	84	112.8	-	scaffold9008	21817	2.01881e-42	174.94
8	Ajp-s4511	SNP	YUJFF:01517:00763_1	43	-	92.9	scaffold26056	5806	8.28139e-45	182.869
8	Ajp-s4512	SNP	YUJFF:01517:00763_1	8	-	92.9	scaffold26056	5806	8.28139e-45	182.869
9	Ajp-s923	SNP	YUJFF:01462:00541_1	41	-	0	scaffold4125	61142	1.39354e-49	198.728
9	Ajp-s924	SNP	YUJFF:01462:00541_1	65	-	0	scaffold4125	61142	1.39354e-49	198.728
9	Ajp-s8636	SNP	YUJFF:01547:03067_1	93	-	0	scaffold4125	61142	1.39354e-49	198.728
9	Ajp-s4207	SNP	YUJFF:01514:02965_1	31	-	3.2	multi-hit	#N/A	#N/A	#N/A
9	Ajp-s4208	SNP	YUJFF:01514:02965_1	47	-	3.2	multi-hit	#N/A	#N/A	#N/A
9	Ajp-s7816	SNP	YUJFF:01541:02620_1	22	-	4.3	scaffold6525	31880	5.10913e-43	176.922
9	Ajp-s2215	SNP	YUJFF:01500:00641_1	98	0	-	scaffold35348	2570	1.39354e-49	198.728
9	Ajp-391	STR	-	-	0	5.4	multi-hit	#N/A	#N/A	#N/A
9	Ajp-s26	SNP	P32JD:00472:02585_1	10	0	-	multi-hit	#N/A	#N/A	#N/A
9	Ajp-s27	SNP	P32JD:00472:02585_1	44	-	5.4	multi-hit	#N/A	#N/A	#N/A
9	Ajp-s28	SNP	P32JD:00472:02585_1	80	0	-	multi-hit	#N/A	#N/A	#N/A
9	Ajp-s5393	SNP	YUJFF:01523:01379_1	45	0	-	scaffold20288	7080	4.92139e-40	167.011
9	Ajp-s5394	SNP	YUJFF:01523:01379_1	67	0	-	scaffold20288	7080	4.92139e-40	167.011
9	Ajp-s5395	SNP	YUJFF:01523:01379_1	96	-	5.4	scaffold20288	7080	4.92139e-40	167.011
9	Ajp-s196	SNP	YUJFF:01270:02783_1	13	0	-	scaffold3293	56502	4.92139e-40	167.011
9	Ajp-s197	SNP	YUJFF:01270:02783_1	37	-	5.4	scaffold3293	56502	4.92139e-40	167.011
9	Ajp-s198	SNP	YUJFF:01270:02783_1	46	-	5.4	scaffold3293	56502	4.92139e-40	167.011
9	Ajp-s7100	SNP	YUJFF:01536:01563_1	52	0	-	scaffold7530	26182	8.28139e-45	182.869
9	Ajp-s7101	SNP	YUJFF:01536:01563_1	86	-	15.3	scaffold7530	26182	8.28139e-45	182.869
9	AjTR-23a	STR	-	-	0	17.5	multi-hit	#N/A	#N/A	#N/A
9	Ajp-264	STR	-	-	0	17.5	scaffold11364	34940	0	1011.49
9	Ajp-s1895	SNP	YUJFF:01490:01051_1	31	-	17.5	scaffold6798	29156	1.39354e-49	198.728
9	Ajp-s1896	SNP	YUJFF:01490:01051_1	68	0	-	scaffold6798	29156	1.39354e-49	198.728
9	Ajp-s7074	SNP	YUJFF:01536:01379_1	34	0	-	scaffold9581	32932	2.01881e-42	174.94
9	Ajp-s7075	SNP	YUJFF:01536:01379_1	39	0	-	scaffold9581	32932	2.01881e-42	174.94
9	Ajp-s7076	SNP	YUJFF:01536:01379_1	54	0	-	scaffold9581	32932	2.01881e-42	174.94
9	Ajp-s7077	SNP	YUJFF:01536:01379_1	64	-	21.9	scaffold9581	32932	2.01881e-42	174.94
9	Ajp-s7078	SNP	YUJFF:01536:01379_1	89	0	-	scaffold9581	32932	2.01881e-42	174.94
9	Ajp-s7079	SNP	YUJFF:01536:01379_1	90	-	21.9	scaffold9581	32932	2.01881e-42	174.94
9	Ajp-s2440	SNP	YUJFF:01501:02666_1	11	-	21.9	scaffold3299	79462	3.39712e-47	190.799
9	Ajp-43	STR	-	-	4.4	-	scaffold2105	97060	1.988e-112	408.858
9	Ajp-s3936	SNP	YUJFF:01512:01290_1	57	-	21.9	scaffold2105	97060	3.39712e-47	190.799
9	Ajp-s3935	SNP	YUJFF:01512:01290_1	21	-	21.9	scaffold2105	97060	3.39712e-47	190.799
9	Ajp-s671	SNP	YUJFF:01454:01999_1	70	-	24	scaffold1186	226424	1.39354e-49	198.728
9	Ajp-s9842	SNP	YUJFF:01607:01162_1	65	-	24	scaffold1186	226424	1.39354e-49	198.728
9	Ajp-s2528	SNP	YUJFF:01502:01416_1	81	-	28.4	scaffold3671	1300	2.01881e-42	174.94
9	Ajp-s8003	SNP	YUJFF:01543:01624_1	28	-	28.4	scaffold3671	175708	1.39354e-49	198.728
9	Ajp-s3265	SNP	YUJFF:01507:01982_1	10	-	28.4	scaffold7471	51132	1.39354e-49	198.728
9	Ajp-s3266	SNP	YUJFF:01507:01982_1	7	-	28.4	scaffold7471	51132	1.39354e-49	198.728
9	Ajp-s2792	SNP	YUJFF:01504:01173_1	89	-	30.6	scaffold2340	83547	8.28139e-45	182.869
9	Ajp-s4451	SNP	YUJFF:01516:02387_1	35	-	30.6	scaffold1151	159411	1.39354e-49	198.728
9	Ajp-s6783	SNP	YUJFF:01534:01141_1	80	9.9	-	scaffold1109	116500	1.39354e-49	198.728
9	Ajp-s5600	SNP	YUJFF:01524:02358_1	6	13.1	-	scaffold1363	260547	1.39354e-49	198.728
9	Ajp-s2063	SNP	YUJFF:01494:03221_1	24	14.2	-	scaffold88284	844	3.39712e-47	190.799
9	Ajp-s2064	SNP	YUJFF:01494:03221_1	25	14.2	-	scaffold88284	844	3.39712e-47	190.799
9	Ajp-s1883	SNP	YUJFF:01489:02937_1	83	19.1	-	scaffold2556	82293	1.39354e-49	198.728
9	Ajp-s3312	SNP	YUJFF:01508:00829_1	6	-	31.7	scaffold713	258087	8.28139e-45	182.869
9	Ajp-s3313	SNP	YUJFF:01508:00829_1	72	24	-	scaffold713	258087	8.28139e-45	182.869
9	Ajp-s1484	SNP	YUJFF:01478:01307_1	38	25.1	-	scaffold104163	729	1.24549e-40	168.993
9	Ajp-s1485	SNP	YUJFF:01478:01307_1	45	-	33.8	scaffold104163	729	1.24549e-40	168.993
9	Ajp-s1486	SNP	YUJFF:01478:01307_1	52	25.1	-	scaffold104163	729	1.24549e-40	168.993
9	Ajp-s1487	SNP	YUJFF:01478:01307_1	71	25.1	-	scaffold104163	729	1.24549e-40	168.993
9	Ajp-s766	SNP	YUJFF:01457:00877_1	40	-	33.8	scaffold7862	25137	2.09583e-45	184.852
9	Ajp-s2698	SNP	YUJFF:01503:02066_1	30	-	33.8	scaffold7862	25137	2.09583e-45	184.852
9	Ajp-s2700	SNP	YUJFF:01503:02066_1	49	25.1	-	scaffold7862	25137	2.09583e-45	184.852
9	Ajp-s2701	SNP	YUJFF:01503:02066_1	60	-	33.8	scaffold7862	25137	2.09583e-45	184.852
9	Ajp-s10021	SNP	YUJFF:01625:00676_1	90	-	33.8	multi-hit	#N/A	#N/A	#N/A
9	Ajp-s1795	SNP	YUJFF:01487:01594_1	37	35	-	scaffold2636	200598	1.39354e-49	198.728
9	Ajp-s1796	SNP	YUJFF:01487:01594_1	50	-	33.8	scaffold2636	200598	1.39354e-49	198.728
9	Ajp-s4874	SNP	YUJFF:01519:01712_1	26	35	-	scaffold932	218453	3.39712e-47	190.799
9	Ajp-s4875	SNP	YUJFF:01519:01712_1	30	35	-	scaffold932	218453	3.39712e-47	190.799
9	Ajp-s4876	SNP	YUJFF:01519:01712_1	40	35	-	scaffold932	218453	3.39712e-47	190.799
9	Ajp-s4877	SNP	YUJFF:01519:01712_1	44	-	33.8	scaffold932	218453	3.39712e-47	190.799
9	Ajp-s4878	SNP	YUJFF:01519:01712_1	58	35	-	scaffold932	218453	3.39712e-47	190.799
9	Ajp-s5246	SNP	YUJFF:01522:01125_1	49	35	-	scaffold11141	17133	3.39712e-47	190.799
9	Ajp-s5247	SNP	YUJFF:01522:01125_1	82	-	33.8	scaffold11141	17133	3.39712e-47	190.799
9	Ajp-s5248	SNP	YUJFF:01522:01125_1	84	35	-	scaffold11141	17133	3.39712e-47	190.799
9	Ajp-s9659	SNP	YUJFF:01592:03087_1	51	35	-	scaffold8636	22844	1.24549e-40	168.993
9	Ajp-s9661	SNP	YUJFF:01592:03087_1	80	35	-	scaffold8636	22844	1.24549e-40	168.993
9	Ajp-s9662	SNP	YUJFF:01592:03087_1	81	-	34.9	scaffold8636	22844	1.24549e-40	168.993
9	Ajp-s1437	SNP	YUJFF:01476:03184_1	10	-	34.9	scaffold1729	128161	1.39354e-49	198.728
9	Ajp-s3910	SNP	YUJFF:01512:00819_1	76	-	36	no-hit	#N/A	#N/A	#N/A
9	Ajp-s1037	SNP	YUJFF:01465:03181_1	28	-	36	multi-hit	#N/A	#N/A	#N/A
9	Ajp-s9225	SNP	YUJFF:01570:01217_1	94	-	36	scaffold49572	1550	1.39354e-49	198.728
9	Ajp-s2364	SNP	YUJFF:01501:01064_1	54	-	36	multi-hit	#N/A	#N/A	#N/A
9	Ajp-s4065	SNP	YUJFF:01513:01664_1	69	40.5	-	scaffold3864	48174	3.39712e-47	190.799
9	Ajp-s4066	SNP	YUJFF:01513:01664_1	7	40.5	-	scaffold3864	48174	3.39712e-47	190.799
9	Ajp-s4067	SNP	YUJFF:01513:01664_1	79	40.5	-	scaffold3864	48174	3.39712e-47	190.799
9	AjTR-27	STR	-	-	42.7	-	scaffold3317	121580	1.20938e-82	309.74
9	Ajp-s6442	SNP	YUJFF:01532:00778_1	52	42.7	-	scaffold1907	109431	8.28139e-45	182.869
9	Ajp-s1507	SNP	YUJFF:01478:03243_1	22	42.7	-	scaffold1889	114844	1.39354e-49	198.728
9	Ajp-s1508	SNP	YUJFF:01478:03243_1	40	-	36	scaffold1889	114844	1.39354e-49	198.728
9	Ajp-s1509	SNP	YUJFF:01478:03243_1	49	42.7	-	scaffold1889	114844	1.39354e-49	198.728
9	Ajp-s2222	SNP	YUJFF:01500:00741_1	68	42.7	-	scaffold667	266422	1.39354e-49	198.728
9	Ajp-s2223	SNP	YUJFF:01500:00741_1	95	-	36	scaffold667	266422	1.39354e-49	198.728
9	Ajp-s642	SNP	YUJFF:01453:01280_1	53	49.2	-	scaffold2392	73362	2.01881e-42	174.94
9	Ajp-s643	SNP	YUJFF:01453:01280_1	65	-	36	scaffold2392	73362	2.01881e-42	174.94
9	Ajp-s7739	SNP	YUJFF:01541:01334_1	90	50.3	-	multi-hit	#N/A	#N/A	#N/A
9	Ajp-s4463	SNP	YUJFF:01516:02654_1	31	50.3	-	scaffold6986	28336	1.39354e-49	198.728
9	Ajp-s4464	SNP	YUJFF:01516:02654_1	74	-	36	scaffold6986	28336	1.39354e-49	198.728
9	Ajp-s4167	SNP	YUJFF:01514:01974_1	77	-	36	scaffold4780	43880	1.39354e-49	198.728
9	Ajp-s5512	SNP	YUJFF:01524:01170_1	70	-	36	scaffold4251	44424	1.39354e-49	198.728
9	Ajp-s8396	SNP	YUJFF:01546:01086_1	11	-	36	scaffold3881	48008	8.28139e-45	182.869
9	Ajp-s8398	SNP	YUJFF:01546:01086_1	73	-	36	scaffold3881	48008	8.28139e-45	182.869
9	Ajp-s8399	SNP	YUJFF:01546:01086_1	89	50.3	-	scaffold3881	48008	8.28139e-45	182.869
9	Ajp-s4030	SNP	YUJFF:01513:01146_1	58	-	36	scaffold3427	53402	1.39354e-49	198.728
9	Ajp-s2759	SNP	YUJFF:01504:00579_1	19	-	36	scaffold3166	75816	1.39354e-49	198.728
9	Ajp-s2760	SNP	YUJFF:01504:00579_1	75	50.3	-	scaffold3166	75816	1.39354e-49	198.728
9	Ajp-s2761	SNP	YUJFF:01504:00579_1	8	-	36	scaffold3166	75816	1.39354e-49	198.728
9	Ajp-s5665	SNP	YUJFF:01525:01453_1	90	50.3	-	multi-hit	#N/A	#N/A	#N/A
9	Ajp-s1468	SNP	YUJFF:01477:03188_1	85	51.4	-	scaffold3193	57700	3.39712e-47	190.799
9	Ajp-s5216	SNP	YUJFF:01522:00596_1	11	51.4	-	scaffold897	232703	1.39354e-49	198.728
9	Ajp-s1598	SNP	YUJFF:01482:00708_1	89	51.4	-	scaffold254	289319	1.39354e-49	198.728
9	Ajp-173	STR	-	-	63.6	36	multi-hit	#N/A	#N/A	#N/A
9	Ajp-129	STR	-	-	63.6	-	multi-hit	#N/A	#N/A	#N/A
9	Ajp-127	STR	-	-	63.6	36	scaffold5853	33567	0	728.017
9	Ajp-s3074	SNP	YUJFF:01506:00857_1	40	63.6	-	scaffold2188	74811	1.39354e-49	198.728
9	Ajp-s5692	SNP	YUJFF:01525:02286_1	28	63.6	-	scaffold1284	106968	5.10913e-43	176.922
9	Ajp-s5693	SNP	YUJFF:01525:02286_1	93	-	36	scaffold1284	106968	5.10913e-43	176.922
9	Ajp-s1004	SNP	YUJFF:01464:03210_1	12	-	36	scaffold1238	204165	1.39354e-49	198.728
9	Ajp-s6347	SNP	YUJFF:01531:01094_1	16	-	36	scaffold11580	18946	2.92463e-35	151.152
9	Ajp-s6349	SNP	YUJFF:01531:01094_1	49	-	36	scaffold11580	18946	2.92463e-35	151.152
9	Ajp-s6350	SNP	YUJFF:01531:01094_1	73	64.7	-	scaffold11580	18946	2.92463e-35	151.152
9	Ajp-s6351	SNP	YUJFF:01531:01094_1	8	64.7	-	scaffold11580	18946	2.92463e-35	151.152
9	Ajp-s6121	SNP	YUJFF:01529:01583_1	79	-	36	scaffold6991	32205	3.39712e-47	190.799
9	Ajp-s8441	SNP	YUJFF:01546:02057_1	65	-	36	scaffold822	140030	1.39354e-49	198.728
9	Ajp-s8442	SNP	YUJFF:01546:02057_1	78	-	36	scaffold822	140030	1.39354e-49	198.728
9	Ajp-s8443	SNP	YUJFF:01546:02057_1	79	64.7	-	scaffold822	140030	1.39354e-49	198.728
9	Ajp-s8723	SNP	YUJFF:01548:02673_1	25	-	36	scaffold822	140030	1.39354e-49	198.728
9	Ajp-s6901	SNP	YUJFF:01535:00838_1	85	65.8	-	scaffold819	348271	1.39354e-49	198.728
9	Ajp-s6200	SNP	YUJFF:01530:00586_1	33	65.8	-	scaffold756	146410	1.39354e-49	198.728
9	Ajp-s6829	SNP	YUJFF:01534:01716_1	49	-	36	scaffold651	159819	8.28139e-45	182.869
9	Ajp-s6830	SNP	YUJFF:01534:01716_1	60	65.8	-	scaffold651	159819	8.28139e-45	182.869
9	Ajp-s6831	SNP	YUJFF:01534:01716_1	71	-	36	scaffold651	159819	8.28139e-45	182.869
9	Ajp-s1573	SNP	YUJFF:01481:02107_1	40	-	36	scaffold470	190890	3.39712e-47	190.799
9	Ajp-s4430	SNP	YUJFF:01516:01718_1	41	69	-	scaffold605	293315	3.39712e-47	190.799
9	Ajp-s2045	SNP	YUJFF:01494:01803_1	55	-	36	scaffold230	303384	1.39354e-49	198.728
9	Ajp-s3039	SNP	YUJFF:01505:02723_1	60	-	36	scaffold230	303384	1.39354e-49	198.728
9	Ajp-s3041	SNP	YUJFF:01505:02723_1	83	-	36	scaffold230	303384	1.39354e-49	198.728
9	Ajp-s4581	SNP	YUJFF:01517:01638_1	63	69	-	scaffold230	303384	1.39354e-49	198.728
9	Ajp-s4582	SNP	YUJFF:01517:01638_1	75	-	36	scaffold230	303384	1.39354e-49	198.728
9	Ajp-s4583	SNP	YUJFF:01517:01638_1	88	69	-	scaffold230	303384	1.39354e-49	198.728
9	Ajp-s4584	SNP	YUJFF:01517:01638_1	96	69	-	scaffold230	303384	1.39354e-49	198.728
9	Ajp-s1115	SNP	YUJFF:01467:02669_1	44	-	37.1	scaffold188264	377	3.03621e-38	161.064
9	Ajp-s375	SNP	YUJFF:01347:01725_1	78	-	37.1	scaffold8785	22416	2.09583e-45	184.852
9	Ajp-s8330	SNP	YUJFF:01545:02327_1	35	71.2	-	scaffold4570	41770	1.39354e-49	198.728
9	Ajp-s8331	SNP	YUJFF:01545:02327_1	72	71.2	-	scaffold4570	41770	1.39354e-49	198.728
9	Ajp-s5322	SNP	YUJFF:01522:02497_1	87	72.3	-	scaffold179	329059	1.39354e-49	198.728
9	Ajp-s6883	SNP	YUJFF:01534:02942_1	86	-	37.1	scaffold179	329059	1.39354e-49	198.728
9	Ajp-s6531	SNP	YUJFF:01532:01874_1	12	78.8	-	scaffold227	301638	3.03621e-38	161.064
9	Ajp-s7309	SNP	YUJFF:01538:01213_1	49	78.8	-	scaffold1	1141856	1.39354e-49	198.728
9	Ajp-s3548	SNP	YUJFF:01509:02211_1	83	79.9	-	scaffold132	561273	1.39354e-49	198.728
9	Ajp-s7676	SNP	YUJFF:01540:02567_1	32	79.9	-	scaffold132	561273	1.39354e-49	198.728
9	Ajp-s7677	SNP	YUJFF:01540:02567_1	84	-	37.1	scaffold132	561273	1.39354e-49	198.728
9	Ajp-s2796	SNP	YUJFF:01504:01252_1	86	-	37.1	scaffold29	484291	1.39354e-49	198.728
9	Ajp-s10420	SNP	YUJFF:01759:03119_1	13	81	-	scaffold2159	161009	1.39354e-49	198.728
9	Ajp-s2542	SNP	YUJFF:01502:01618_1	15	81	-	scaffold440	333338	1.39354e-49	198.728
9	Ajp-s3323	SNP	YUJFF:01508:01011_1	34	81	-	scaffold326	225219	1.39354e-49	198.728
9	Ajp-s6053	SNP	YUJFF:01529:00911_1	18	-	38.2	scaffold326	225219	1.39354e-49	198.728
9	Ajp-s6054	SNP	YUJFF:01529:00911_1	28	-	38.2	scaffold326	225219	1.39354e-49	198.728
9	Ajp-s6055	SNP	YUJFF:01529:00911_1	87	81	-	scaffold326	225219	1.39354e-49	198.728
9	Ajp-s9990	SNP	YUJFF:01622:02656_1	52	-	39.3	scaffold9748	20022	1.39354e-49	198.728
9	Ajp-243	STR	-	-	-	43.6	scaffold3745	52333	1.8979e-144	515.905
9	Ajp-s4021	SNP	YUJFF:01513:00841_1	41	-	43.6	scaffold5556	66111	3.39712e-47	190.799
9	Ajp-s4387	SNP	YUJFF:01516:01198_1	77	84.3	-	scaffold2936	62350	3.39712e-47	190.799
9	Ajp-s2588	SNP	YUJFF:01502:02347_1	39	-	43.6	scaffold1737	88083	2.01881e-42	174.94
9	Ajp-s2589	SNP	YUJFF:01502:02347_1	8	-	43.6	scaffold1737	88083	2.01881e-42	174.94
9	Ajp-s2590	SNP	YUJFF:01502:02347_1	9	84.3	-	scaffold1737	88083	2.01881e-42	174.94
9	Ajp-s2493	SNP	YUJFF:01502:01003_1	81	-	43.6	scaffold1694	208833	2.09583e-45	184.852
9	Ajp-s6	SNP	EGKX0:02761:01662_1	11	-	43.6	scaffold1153	278791	1.39354e-49	198.728
9	Ajp-s7	SNP	EGKX0:02761:01662_1	32	85.4	-	scaffold1153	278791	1.39354e-49	198.728
9	Ajp-s8	SNP	EGKX0:02761:01662_1	58	-	43.6	scaffold1153	278791	1.39354e-49	198.728
9	Ajp-s10985	SNP	YUJFF:03779:03324_1	21	-	43.6	scaffold1153	278791	1.39354e-49	198.728
9	Ajp-s1060	SNP	YUJFF:01466:01458_1	38	-	43.6	scaffold738	178149	1.39354e-49	198.728
9	Ajp-s3773	SNP	YUJFF:01511:01136_1	30	87.5	-	scaffold5220	37310	1.39354e-49	198.728
9	Ajp-s5999	SNP	YUJFF:01528:01603_1	34	88.6	-	scaffold6867	28821	3.39712e-47	190.799
9	Ajp-s6000	SNP	YUJFF:01528:01603_1	82	-	43.6	scaffold6867	28821	3.39712e-47	190.799
9	Ajp-s9347	SNP	YUJFF:01578:00459_1	28	-	49.1	scaffold7895	25043	3.39712e-47	190.799
9	Ajp-s1656	SNP	YUJFF:01484:01149_1	33	-	49.1	scaffold3206	56408	1.39354e-49	198.728
9	Ajp-s6619	SNP	YUJFF:01533:00928_1	78	88.6	-	scaffold3206	56408	1.39354e-49	198.728
9	Ajp-s6860	SNP	YUJFF:01534:02414_1	26	88.6	-	no-hit	#N/A	#N/A	#N/A
9	Ajp-s6862	SNP	YUJFF:01534:02414_1	63	88.6	-	no-hit	#N/A	#N/A	#N/A
9	Ajp-s6863	SNP	YUJFF:01534:02414_1	8	88.6	-	no-hit	#N/A	#N/A	#N/A
9	Ajp-s6864	SNP	YUJFF:01534:02414_1	97	-	51.3	no-hit	#N/A	#N/A	#N/A
9	Ajp-s6213	SNP	YUJFF:01530:00920_1	90	-	51.3	scaffold381	211090	1.39354e-49	198.728
9	Ajp-s7617	SNP	YUJFF:01540:01393_1	28	-	51.3	scaffold381	211090	1.39354e-49	198.728
9	Ajp-s5582	SNP	YUJFF:01524:01992_1	8	91.9	-	scaffold2419	77867	3.39712e-47	190.799
9	Ajp-s5825	SNP	YUJFF:01526:02717_1	36	-	54.5	scaffold2419	77867	3.39712e-47	190.799
9	Ajp-s4381	SNP	YUJFF:01516:01144_1	39	-	54.5	scaffold1930	131448	3.39712e-47	190.799
9	Ajp-s3298	SNP	YUJFF:01507:02873_1	77	91.9	-	multi-hit	#N/A	#N/A	#N/A
9	Ajp-s3373	SNP	YUJFF:01508:01411_1	47	-	55.6	scaffold8992	21850	4.92139e-40	167.011
9	Ajp-s3374	SNP	YUJFF:01508:01411_1	88	91.9	-	scaffold8992	21850	4.92139e-40	167.011
9	Ajp-s3801	SNP	YUJFF:01511:01675_1	63	96.3	-	scaffold2352	90656	1.39354e-49	198.728
9	Ajp-s5034	SNP	YUJFF:01520:01788_1	45	-	56.7	scaffold7123	27756	3.39712e-47	190.799
9	Ajp-s5035	SNP	YUJFF:01520:01788_1	69	-	56.7	scaffold7123	27756	3.39712e-47	190.799
9	Ajp-s5587	SNP	YUJFF:01524:02100_1	46	99.5	-	scaffold2802	62750	4.74054e-37	157.099
9	Ajp-s5588	SNP	YUJFF:01524:02100_1	64	-	56.7	scaffold2802	62750	4.74054e-37	157.099
9	Ajp-s1929	SNP	YUJFF:01491:01061_1	32	99.5	-	scaffold91924	816	3.39712e-47	190.799
9	Ajp-s1930	SNP	YUJFF:01491:01061_1	83	-	62.2	scaffold91924	816	3.39712e-47	190.799
9	Ajp-s6832	SNP	YUJFF:01534:01746_1	30	-	62.2	scaffold91924	816	3.39712e-47	190.799
9	Ajp-s6833	SNP	YUJFF:01534:01746_1	43	-	62.2	scaffold91924	816	3.39712e-47	190.799
9	Ajp-s6834	SNP	YUJFF:01534:01746_1	69	99.5	-	scaffold91924	816	3.39712e-47	190.799
9	Ajp-s6835	SNP	YUJFF:01534:01746_1	8	99.5	-	scaffold91924	816	3.39712e-47	190.799
9	Ajp-s6836	SNP	YUJFF:01534:01746_1	88	-	62.2	scaffold91924	816	3.39712e-47	190.799
9	Ajp-s801	SNP	YUJFF:01457:03196_1	43	-	63.2	scaffold13481	27830	3.39712e-47	190.799
9	Ajp-s4839	SNP	YUJFF:01519:01256_1	47	99.5	-	scaffold7075	32059	1.94462e-39	165.028
9	Ajp-s4840	SNP	YUJFF:01519:01256_1	9	99.5	-	scaffold7075	32059	1.94462e-39	165.028
9	Ajp-s4507	SNP	YUJFF:01517:00682_1	77	99.5	-	scaffold3269	113354	1.39354e-49	198.728
9	Ajp-s4508	SNP	YUJFF:01517:00682_1	90	99.5	-	scaffold3269	113354	1.39354e-49	198.728
9	Ajp-s4872	SNP	YUJFF:01519:01655_1	72	-	66.5	scaffold6711	29474	3.39712e-47	190.799
9	Ajp-s4873	SNP	YUJFF:01519:01655_1	86	101.7	-	scaffold6711	29474	3.39712e-47	190.799
9	Ajp-s2384	SNP	YUJFF:01501:01497_1	94	101.7	-	scaffold4501	42400	1.39354e-49	198.728
9	Ajp-s4277	SNP	YUJFF:01515:01509_1	35	-	75.3	scaffold1096	118132	1.39354e-49	198.728
9	Ajp-s777	SNP	YUJFF:01457:01699_1	45	-	76.3	scaffold14664	14719	1.39354e-49	198.728
10	Ajp-s1791	SNP	YUJFF:01487:01342_1	48	0	-	multi-hit	#N/A	#N/A	#N/A
10	Ajp-s2521	SNP	YUJFF:01502:01372_1	67	0	-	scaffold13251	13735	1.39354e-49	198.728
10	Ajp-s3415	SNP	YUJFF:01508:02183_1	72	0	-	scaffold13080	17632	1.39354e-49	198.728
10	Ajp-s7867	SNP	YUJFF:01542:01150_1	74	0	-	scaffold13080	17632	1.39354e-49	198.728
10	Ajp-s8298	SNP	YUJFF:01545:01575_1	98	0	-	scaffold7687	25656	1.39354e-49	198.728
10	Ajp-s5937	SNP	YUJFF:01527:02747_1	29	-	0	multi-hit	#N/A	#N/A	#N/A
10	Ajp-s9594	SNP	YUJFF:01589:01451_1	38	-	1	scaffold2330	196627	1.34233e-46	188.817
10	Ajp-s4015	SNP	YUJFF:01513:00505_1	47	-	1	scaffold3743	52886	1.39354e-49	198.728
10	Ajp-324	STR	-	-	11.1	2.1	multi-hit	#N/A	#N/A	#N/A
10	Ajp-s7022	SNP	YUJFF:01535:02804_1	22	-	2.1	scaffold14243	12467	1.39354e-49	198.728
10	Ajp-s7023	SNP	YUJFF:01535:02804_1	76	11.1	-	scaffold14243	12467	1.39354e-49	198.728
10	Ajp-232	STR	-	-	13.4	2.1	multi-hit	#N/A	#N/A	#N/A
10	Ajp-s8288	SNP	YUJFF:01545:01398_1	42	-	3.1	scaffold14298	14868	1.39354e-49	198.728
10	Ajp-s8289	SNP	YUJFF:01545:01398_1	58	-	3.1	scaffold14298	14868	1.39354e-49	198.728
10	Ajp-s4258	SNP	YUJFF:01515:01374_1	15	-	5.3	scaffold1447	239910	3.39712e-47	190.799
10	Ajp-s4259	SNP	YUJFF:01515:01374_1	75	-	5.3	scaffold1447	239910	3.39712e-47	190.799
10	Ajp-s4206	SNP	YUJFF:01514:02937_1	70	-	5.3	scaffold1459	98550	5.10913e-43	176.922
10	Ajp-s3974	SNP	YUJFF:01512:02120_1	97	-	5.3	scaffold1240	242763	3.39712e-47	190.799
10	Ajp-s1698	SNP	YUJFF:01485:00931_1	35	-	5.3	scaffold4910	54829	3.03621e-38	161.064
10	Ajp-s1699	SNP	YUJFF:01485:00931_1	55	25.1	-	scaffold4910	54829	3.03621e-38	161.064
10	Ajp-s1700	SNP	YUJFF:01485:00931_1	62	-	5.3	scaffold4910	54829	3.03621e-38	161.064
10	Ajp-s10310	SNP	YUJFF:01647:02586_1	37	30.9	-	scaffold2454	103120	1.39354e-49	198.728
10	Ajp-s8312	SNP	YUJFF:01545:01782_1	40	32	-	no-hit	#N/A	#N/A	#N/A
10	Ajp-s7615	SNP	YUJFF:01540:01352_1	20	32	-	scaffold1161	135522	1.39354e-49	198.728
10	Ajp-s3748	SNP	YUJFF:01511:00896_1	36	33.1	-	scaffold1374	138602	3.03621e-38	161.064
10	Ajp-s3750	SNP	YUJFF:01511:00896_1	92	-	7.5	scaffold1374	138602	3.03621e-38	161.064
10	Ajp-381	STR	-	-	33.1	8.6	scaffold15367	16028	7.83871e-63	244.322
10	Ajp-289	STR	-	-	33.1	8.6	scaffold4981	38915	1.46317e-74	283.97
10	Ajp-s3080	SNP	YUJFF:01506:01183_1	53	-	8.6	scaffold438	196789	1.39354e-49	198.728
10	Ajp-s3232	SNP	YUJFF:01507:01359_1	95	-	8.6	scaffold438	196789	1.39354e-49	198.728
10	Ajp-s3515	SNP	YUJFF:01509:01537_1	55	-	8.6	scaffold5124	72710	8.28139e-45	182.869
10	Ajp-s3517	SNP	YUJFF:01509:01537_1	61	33.1	-	scaffold5124	72710	8.28139e-45	182.869
10	Ajp-s3518	SNP	YUJFF:01509:01537_1	73	-	8.6	scaffold5124	72710	8.28139e-45	182.869
10	Ajp-s8309	SNP	YUJFF:01545:01775_1	35	-	8.6	scaffold2590	66412	3.39712e-47	190.799
10	Ajp-s8310	SNP	YUJFF:01545:01775_1	64	33.1	-	scaffold2590	66412	3.39712e-47	190.799
10	Ajp-s8311	SNP	YUJFF:01545:01775_1	85	33.1	-	scaffold2590	66412	3.39712e-47	190.799
10	Ajp-s7186	SNP	YUJFF:01537:00946_1	27	33.1	-	scaffold2568	99431	2.01881e-42	174.94
10	Ajp-s7187	SNP	YUJFF:01537:00946_1	93	33.1	-	scaffold2568	99431	2.01881e-42	174.94
10	Ajp-s10406	SNP	YUJFF:01695:00579_1	85	33.1	-	scaffold2568	99431	2.01881e-42	174.94
10	Ajp-s5020	SNP	YUJFF:01520:01629_1	97	33.1	-	scaffold977	135949	1.39354e-49	198.728
10	Ajp-s5019	SNP	YUJFF:01520:01629_1	81	-	8.6	scaffold977	135949	1.39354e-49	198.728
10	Ajp-s5018	SNP	YUJFF:01520:01629_1	13	-	8.6	scaffold977	135949	1.39354e-49	198.728
10	Ajp-s10448	SNP	YUJFF:01877:01745_1	37	-	11.8	scaffold55	752364	1.39354e-49	198.728
10	Ajp-s9035	SNP	YUJFF:01557:02669_1	96	-	11.8	scaffold429	403885	1.39354e-49	198.728
10	Ajp-s4155	SNP	YUJFF:01514:01528_1	47	-	11.8	scaffold344	222489	1.39354e-49	198.728
10	Ajp-s1550	SNP	YUJFF:01480:02256_1	37	-	11.8	scaffold18	641153	1.39354e-49	198.728
10	Ajp-s6001	SNP	YUJFF:01528:01633_1	95	33.1	-	scaffold795	141933	1.39354e-49	198.728
10	Ajp-s5845	SNP	YUJFF:01527:00890_1	90	33.1	-	scaffold392	212658	1.39354e-49	198.728
10	Ajp-s5846	SNP	YUJFF:01527:00890_1	93	33.1	-	scaffold392	212658	1.39354e-49	198.728
10	Ajp-s9092	SNP	YUJFF:01561:00613_1	90	34.2	-	multi-hit	#N/A	#N/A	#N/A
10	Ajp-s4016	SNP	YUJFF:01513:00610_1	71	34.2	-	scaffold7402	43497	3.39712e-47	190.799
10	Ajp-s3934	SNP	YUJFF:01512:01279_1	89	34.2	-	scaffold6762	43743	1.293e-43	178.905
10	Ajp-s4570	SNP	YUJFF:01517:01542_1	56	34.2	-	scaffold1741	185658	1.39354e-49	198.728
10	Ajp-s6217	SNP	YUJFF:01530:01023_1	49	-	11.8	scaffold1741	185658	1.39354e-49	198.728
10	Ajp-s6218	SNP	YUJFF:01530:01023_1	76	-	11.8	scaffold1741	185658	1.39354e-49	198.728
10	Ajp-s3165	SNP	YUJFF:01506:02331_1	66	34.2	-	scaffold1674	89974	3.39712e-47	190.799
10	Ajp-s6651	SNP	YUJFF:01533:01254_1	85	34.2	-	scaffold1602	92886	1.39354e-49	198.728
10	Ajp-s802	SNP	YUJFF:01457:03234_1	27	34.2	-	scaffold1219	282341	1.39354e-49	198.728
10	Ajp-s1066	SNP	YUJFF:01466:01591_1	70	34.2	-	scaffold1219	282341	1.39354e-49	198.728
10	Ajp-s7698	SNP	YUJFF:01541:00924_1	15	34.2	-	scaffold1139	169970	1.39354e-49	198.728
10	Ajp-s2713	SNP	YUJFF:01503:02313_1	11	34.2	-	scaffold245	251336	1.39354e-49	198.728
10	Ajp-s2714	SNP	YUJFF:01503:02313_1	48	-	11.8	scaffold245	251336	1.39354e-49	198.728
10	Ajp-s2715	SNP	YUJFF:01503:02313_1	65	34.2	-	scaffold245	251336	1.39354e-49	198.728
10	Ajp-s2716	SNP	YUJFF:01503:02313_1	74	-	11.8	scaffold245	251336	1.39354e-49	198.728
10	Ajp-s2717	SNP	YUJFF:01503:02313_1	87	-	11.8	scaffold245	251336	1.39354e-49	198.728
10	Ajp-s2718	SNP	YUJFF:01503:02313_1	94	34.2	-	scaffold245	251336	1.39354e-49	198.728
10	Ajp-s2719	SNP	YUJFF:01503:02313_1	98	34.2	-	scaffold245	251336	1.39354e-49	198.728
10	Ajp-139	STR	-	-	34.2	17.3	scaffold3618	105183	1.631e-172	609.076
10	Ajp-s8218	SNP	YUJFF:01544:02554_1	8	-	17.3	multi-hit	#N/A	#N/A	#N/A
10	Ajp-s7313	SNP	YUJFF:01538:01235_1	52	-	17.3	scaffold1553	207127	3.39712e-47	190.799
10	Ajp-s332	SNP	YUJFF:01335:02792_1	75	-	17.3	scaffold1837	84305	1.39354e-49	198.728
10	Ajp-s1466	SNP	YUJFF:01477:03030_1	61	-	17.3	scaffold1837	84305	1.39354e-49	198.728
10	Ajp-s10818	SNP	YUJFF:03766:03075_1	32	-	19.5	scaffold1946	81570	1.39354e-49	198.728
10	Ajp-s10819	SNP	YUJFF:03766:03075_1	63	-	19.5	scaffold1946	81570	1.39354e-49	198.728
10	Ajp-s6539	SNP	YUJFF:01532:02181_1	84	-	19.5	scaffold2303	72459	1.39354e-49	198.728
10	Ajp-s5397	SNP	YUJFF:01523:01460_1	58	-	19.5	multi-hit	#N/A	#N/A	#N/A
10	Ajp-s7581	SNP	YUJFF:01540:00572_1	78	-	19.5	scaffold4026	94561	1.39354e-49	198.728
10	Ajp-s7582	SNP	YUJFF:01540:00572_1	87	35.2	-	scaffold4026	94561	1.39354e-49	198.728
10	Ajp-s7583	SNP	YUJFF:01540:00572_1	89	-	19.5	scaffold4026	94561	1.39354e-49	198.728
10	Ajp-s1541	SNP	YUJFF:01480:01332_1	29	35.2	-	scaffold2889	61037	3.39712e-47	190.799
10	Ajp-s6095	SNP	YUJFF:01529:01486_1	52	-	20.6	scaffold2889	61037	3.39712e-47	190.799
10	Ajp-s6096	SNP	YUJFF:01529:01486_1	72	-	20.6	scaffold2889	61037	3.39712e-47	190.799
10	Ajp-s6097	SNP	YUJFF:01529:01486_1	86	35.2	-	scaffold2889	61037	3.39712e-47	190.799
10	Ajp-s1535	SNP	YUJFF:01479:03263_1	35	36.3	-	scaffold4517	61701	1.39354e-49	198.728
10	Ajp-s4382	SNP	YUJFF:01516:01149_1	19	36.3	-	scaffold4197	63552	1.39354e-49	198.728
10	Ajp-s5466	SNP	YUJFF:01523:02915_1	19	36.3	-	scaffold4197	63552	2.09583e-45	184.852
10	Ajp-s5467	SNP	YUJFF:01523:02915_1	32	-	20.6	scaffold4197	63552	2.09583e-45	184.852
10	Ajp-s5468	SNP	YUJFF:01523:02915_1	6	-	20.6	scaffold4197	63552	2.09583e-45	184.852
10	Ajp-s10544	SNP	YUJFF:02321:02245_1	44	-	20.6	scaffold4021	58234	7.68393e-39	163.046
10	Ajp-s10545	SNP	YUJFF:02321:02245_1	70	36.3	-	scaffold4021	58234	7.68393e-39	163.046
10	Ajp-s4228	SNP	YUJFF:01515:00797_1	80	-	20.6	scaffold2013	82398	2.09583e-45	184.852
10	Ajp-s4289	SNP	YUJFF:01515:01588_1	76	47.4	-	multi-hit	#N/A	#N/A	#N/A
10	Ajp-s7618	SNP	YUJFF:01540:01395_1	42	47.4	-	scaffold6286	51855	1.39354e-49	198.728
10	Ajp-s9081	SNP	YUJFF:01559:01648_1	16	47.4	-	scaffold4231	44588	2.01881e-42	174.94
10	Ajp-s6206	SNP	YUJFF:01530:00696_1	27	52.8	-	multi-hit	#N/A	#N/A	#N/A
10	Ajp-s6207	SNP	YUJFF:01530:00696_1	39	52.8	-	multi-hit	#N/A	#N/A	#N/A
10	Ajp-s4069	SNP	YUJFF:01513:01709_1	11	56.1	-	scaffold12695	37719	2.09583e-45	184.852
10	Ajp-s4070	SNP	YUJFF:01513:01709_1	22	56.1	-	scaffold12695	37719	2.09583e-45	184.852
10	Ajp-s4073	SNP	YUJFF:01513:01709_1	93	-	26.7	scaffold12695	37719	2.09583e-45	184.852
10	Ajp-s10686	SNP	YUJFF:03755:03114_1	15	56.1	-	multi-hit	#N/A	#N/A	#N/A
10	Ajp-s10687	SNP	YUJFF:03755:03114_1	87	-	30.4	multi-hit	#N/A	#N/A	#N/A
10	Ajp-s2389	SNP	YUJFF:01501:01514_1	28	-	33.7	scaffold4785	40271	1.39354e-49	198.728
10	Ajp-s2299	SNP	YUJFF:01500:02319_1	39	-	33.7	scaffold8238	63735	1.39354e-49	198.728
10	Ajp-s2300	SNP	YUJFF:01500:02319_1	74	-	33.7	scaffold8238	63735	1.39354e-49	198.728
10	Ajp-s2301	SNP	YUJFF:01500:02319_1	75	-	33.7	scaffold8238	63735	1.39354e-49	198.728
10	Ajp-s2302	SNP	YUJFF:01500:02319_1	8	-	33.7	scaffold8238	63735	1.39354e-49	198.728
10	Ajp-s3759	SNP	YUJFF:01511:00965_1	18	-	33.7	scaffold1000	147918	1.39354e-49	198.728
10	Ajp-s3761	SNP	YUJFF:01511:00965_1	49	56.1	-	scaffold1000	147918	1.39354e-49	198.728
10	Ajp-s3762	SNP	YUJFF:01511:00965_1	83	-	33.7	scaffold1000	147918	1.39354e-49	198.728
10	Ajp-s3763	SNP	YUJFF:01511:00965_1	84	-	33.7	scaffold1000	147918	1.39354e-49	198.728
10	Ajp-302	STR	-	-	56.1	36.9	multi-hit	#N/A	#N/A	#N/A
10	Ajp-s9835	SNP	YUJFF:01607:00731_1	13	-	36.9	multi-hit	#N/A	#N/A	#N/A
10	Ajp-s9837	SNP	YUJFF:01607:00731_1	60	56.1	-	multi-hit	#N/A	#N/A	#N/A
10	Ajp-s9838	SNP	YUJFF:01607:00731_1	9	56.1	-	multi-hit	#N/A	#N/A	#N/A
10	Ajp-s2914	SNP	YUJFF:01505:00976_1	35	-	36.9	scaffold5160	87816	2.17578e-48	194.764
10	Ajp-s4182	SNP	YUJFF:01514:02418_1	15	-	40.2	scaffold2066	108077	1.39354e-49	198.728
10	Ajp-s4040	SNP	YUJFF:01513:01367_1	96	-	40.2	scaffold10698	17972	1.39354e-49	198.728
10	Ajp-s4002	SNP	YUJFF:01512:02722_1	29	-	40.2	multi-hit	#N/A	#N/A	#N/A
10	Ajp-s6436	SNP	YUJFF:01532:00613_1	76	56.1	-	scaffold25977	4345	1.39354e-49	198.728
10	Ajp-s6801	SNP	YUJFF:01534:01325_1	12	56.1	-	scaffold20553	13763	3.39712e-47	190.799
10	Ajp-s6802	SNP	YUJFF:01534:01325_1	96	56.1	-	scaffold20553	13763	3.39712e-47	190.799
10	Ajp-s2797	SNP	YUJFF:01504:01270_1	10	56.1	-	scaffold5068	75400	3.39712e-47	190.799
10	Ajp-s1251	SNP	YUJFF:01471:03226_1	83	56.1	-	scaffold2773	78055	3.39712e-47	190.799
11	Ajp-s940	SNP	YUJFF:01462:01773_1	38	-	0	scaffold4317	48482	1.39354e-49	198.728
11	Ajp-s941	SNP	YUJFF:01462:01773_1	39	0	-	scaffold4317	48482	1.39354e-49	198.728
11	Ajp-s942	SNP	YUJFF:01462:01773_1	98	-	0	scaffold4317	48482	1.39354e-49	198.728
11	Ajp-s2966	SNP	YUJFF:01505:01474_1	7	-	0	scaffold4317	48482	1.39354e-49	198.728
11	Ajp-s7388	SNP	YUJFF:01538:02486_1	94	-	1	scaffold8073	40840	1.39354e-49	198.728
11	Ajp-s7424	SNP	YUJFF:01538:02999_1	25	-	1	scaffold2403	109600	1.39354e-49	198.728
11	Ajp-s3007	SNP	YUJFF:01505:02276_1	33	-	1	scaffold2128	76454	1.39354e-49	198.728
11	Ajp-s5506	SNP	YUJFF:01524:01114_1	24	1.1	-	multi-hit	#N/A	#N/A	#N/A
11	Ajp-s5507	SNP	YUJFF:01524:01114_1	55	-	1	multi-hit	#N/A	#N/A	#N/A
11	Ajp-s5508	SNP	YUJFF:01524:01114_1	58	-	1	multi-hit	#N/A	#N/A	#N/A
11	Ajp-s5509	SNP	YUJFF:01524:01114_1	91	-	1	multi-hit	#N/A	#N/A	#N/A
11	Ajp-s3755	SNP	YUJFF:01511:00957_1	67	-	1	multi-hit	#N/A	#N/A	#N/A
11	Ajp-s3756	SNP	YUJFF:01511:00957_1	89	1.1	-	multi-hit	#N/A	#N/A	#N/A
11	Ajp-s3757	SNP	YUJFF:01511:00957_1	9	1.1	-	multi-hit	#N/A	#N/A	#N/A
11	Ajp-s609	SNP	YUJFF:01452:01458_1	56	1.1	-	scaffold5378	99513	1.39354e-49	198.728
11	Ajp-s610	SNP	YUJFF:01452:01458_1	63	1.1	-	scaffold5378	99513	1.39354e-49	198.728
11	Ajp-s3923	SNP	YUJFF:01512:01100_1	96	1.1	-	scaffold1497	96921	1.39354e-49	198.728
11	Ajp-s5710	SNP	YUJFF:01525:02609_1	93	1.1	-	scaffold1497	96921	1.39354e-49	198.728
11	Ajp-s5711	SNP	YUJFF:01525:02609_1	97	1.1	-	scaffold1497	96921	1.39354e-49	198.728
11	Ajp-s3781	SNP	YUJFF:01511:01282_1	11	4.4	-	multi-hit	#N/A	#N/A	#N/A
11	Ajp-s9993	SNP	YUJFF:01623:02045_1	42	4.4	-	scaffold11909	17459	2.01881e-42	174.94
11	Ajp-s9994	SNP	YUJFF:01623:02045_1	57	4.4	-	scaffold11909	17459	2.01881e-42	174.94
11	Ajp-s9995	SNP	YUJFF:01623:02045_1	65	-	1	scaffold11909	17459	2.01881e-42	174.94
11	Ajp-s2366	SNP	YUJFF:01501:01180_1	18	4.4	-	scaffold5268	37047	1.39354e-49	198.728
11	Ajp-s10666	SNP	YUJFF:03753:02824_1	13	-	2.1	scaffold5858	45676	2.01881e-42	174.94
11	Ajp-s10667	SNP	YUJFF:03753:02824_1	21	-	2.1	scaffold5858	45676	2.01881e-42	174.94
11	Ajp-s10669	SNP	YUJFF:03753:02824_1	86	4.4	-	scaffold5858	45676	2.01881e-42	174.94
11	Ajp-s10670	SNP	YUJFF:03753:02824_1	9	4.4	-	scaffold5858	45676	2.01881e-42	174.94
11	Ajp-s9075	SNP	YUJFF:01559:01151_1	94	8.7	-	scaffold30670	3201	3.39712e-47	190.799
11	Ajp-s1532	SNP	YUJFF:01479:03187_1	93	8.7	-	scaffold14502	13989	1.39354e-49	198.728
11	Ajp-s1533	SNP	YUJFF:01479:03187_1	95	8.7	-	scaffold14502	13989	1.39354e-49	198.728
11	Ajp-s9243	SNP	YUJFF:01571:03116_1	49	8.7	-	scaffold11681	17272	1.39354e-49	198.728
11	Ajp-s9244	SNP	YUJFF:01571:03116_1	83	-	3.2	scaffold11681	17272	1.39354e-49	198.728
11	Ajp-s9245	SNP	YUJFF:01571:03116_1	94	8.7	-	scaffold11681	17272	1.39354e-49	198.728
11	Ajp-30	STR	-	-	8.7	4.3	multi-hit	#N/A	#N/A	#N/A
11	Ajp-370	STR	-	-	8.7	4.3	scaffold13068	20302	1.6177e-166	589.252
11	Ajp-s6370	SNP	YUJFF:01531:01373_1	39	8.7	-	scaffold66150	1094	3.39712e-47	190.799
11	Ajp-s6371	SNP	YUJFF:01531:01373_1	63	8.7	-	scaffold66150	1094	3.39712e-47	190.799
11	Ajp-s6372	SNP	YUJFF:01531:01373_1	94	-	4.3	scaffold66150	1094	3.39712e-47	190.799
11	Ajp-s2225	SNP	YUJFF:01500:00950_1	71	-	4.3	scaffold5615	41083	8.59732e-48	192.781
11	Ajp-s1021	SNP	YUJFF:01465:01926_1	81	12	-	scaffold9305	21074	5.10913e-43	176.922
11	Ajp-s7481	SNP	YUJFF:01539:01448_1	22	-	5.4	scaffold25301	8050	1.19972e-37	159.081
11	Ajp-s7483	SNP	YUJFF:01539:01448_1	81	15.3	-	scaffold25301	8050	1.19972e-37	159.081
11	Ajp-s7484	SNP	YUJFF:01539:01448_1	97	-	5.4	scaffold25301	8050	1.19972e-37	159.081
11	Ajp-s1224	SNP	YUJFF:01471:01195_1	29	15.3	-	scaffold11298	16903	2.01881e-42	174.94
11	Ajp-s1225	SNP	YUJFF:01471:01195_1	36	15.3	-	scaffold11298	16903	2.01881e-42	174.94
11	Ajp-s1226	SNP	YUJFF:01471:01195_1	50	-	5.4	scaffold11298	16903	2.01881e-42	174.94
11	Ajp-s5306	SNP	YUJFF:01522:02220_1	35	-	5.4	scaffold10922	17547	3.39712e-47	190.799
11	Ajp-s9515	SNP	YUJFF:01585:00963_1	90	-	5.4	scaffold6600	29974	1.39354e-49	198.728
11	Ajp-s5812	SNP	YUJFF:01526:02324_1	33	-	6.5	multi-hit	#N/A	#N/A	#N/A
11	Ajp-s5813	SNP	YUJFF:01526:02324_1	60	-	6.5	multi-hit	#N/A	#N/A	#N/A
11	Ajp-s5814	SNP	YUJFF:01526:02324_1	75	-	6.5	multi-hit	#N/A	#N/A	#N/A
11	Ajp-s5411	SNP	YUJFF:01523:01749_1	27	18.6	-	scaffold818	155502	1.39354e-49	198.728
11	Ajp-s5412	SNP	YUJFF:01523:01749_1	46	18.6	-	scaffold818	155502	1.39354e-49	198.728
11	Ajp-s6074	SNP	YUJFF:01529:01304_1	55	27.4	-	scaffold1287	109779	1.39354e-49	198.728
11	Ajp-s6075	SNP	YUJFF:01529:01304_1	79	27.4	-	scaffold1287	109779	1.39354e-49	198.728
11	Ajp-s6077	SNP	YUJFF:01529:01304_1	96	27.4	-	scaffold1287	109779	1.39354e-49	198.728
11	Ajp-s7233	SNP	YUJFF:01537:01997_1	88	-	8.6	scaffold3874	49803	1.39354e-49	198.728
11	Ajp-s9061	SNP	YUJFF:01558:01513_1	59	-	8.6	scaffold3874	49803	1.39354e-49	198.728
11	Ajp-s9062	SNP	YUJFF:01558:01513_1	71	30.6	-	scaffold3874	49803	1.39354e-49	198.728
11	Ajp-s6816	SNP	YUJFF:01534:01525_1	46	-	8.6	scaffold2916	60696	1.39354e-49	198.728
11	Ajp-s1489	SNP	YUJFF:01478:01574_1	89	-	8.6	scaffold331	444413	1.39354e-49	198.728
11	Ajp-s10547	SNP	YUJFF:02529:02054_1	9	40.5	-	scaffold4891	64725	1.39354e-49	198.728
11	Ajp-s10549	SNP	YUJFF:02529:02054_1	91	-	8.6	scaffold4891	64725	1.39354e-49	198.728
11	Ajp-s6891	SNP	YUJFF:01535:00594_1	58	-	9.7	scaffold2522	77862	1.39354e-49	198.728
11	Ajp-s6892	SNP	YUJFF:01535:00594_1	60	-	9.7	scaffold2522	77862	1.39354e-49	198.728
11	Ajp-s8213	SNP	YUJFF:01544:02526_1	49	-	9.7	scaffold6993	39708	3.39712e-47	190.799
11	Ajp-s8214	SNP	YUJFF:01544:02526_1	57	47.1	-	scaffold6993	39708	3.39712e-47	190.799
11	Ajp-s8215	SNP	YUJFF:01544:02526_1	78	-	9.7	scaffold6993	39708	3.39712e-47	190.799
11	Ajp-156	STR	-	-	48.2	-	multi-hit	#N/A	#N/A	#N/A
11	Ajp-108	STR	-	-	48.2	9.7	scaffold5312	37531	3.9578e-115	418.77
11	Ajp-s2253	SNP	YUJFF:01500:01544_1	33	-	9.7	scaffold5570	35283	3.39712e-47	190.799
11	Ajp-s2254	SNP	YUJFF:01500:01544_1	34	48.2	-	scaffold5570	35283	3.39712e-47	190.799
11	Ajp-s2255	SNP	YUJFF:01500:01544_1	78	-	9.7	scaffold5570	35283	3.39712e-47	190.799
11	Ajp-s2256	SNP	YUJFF:01500:01544_1	90	-	9.7	scaffold5570	35283	3.39712e-47	190.799
11	Ajp-304	STR	-	-	48.2	11.9	multi-hit	#N/A	#N/A	#N/A
11	Ajp-s8549	SNP	YUJFF:01547:01470_1	77	-	11.9	scaffold815	140612	1.39354e-49	198.728
11	Ajp-s7897	SNP	YUJFF:01542:01871_1	42	48.2	-	scaffold649	160371	1.293e-43	178.905
11	Ajp-s3088	SNP	YUJFF:01506:01240_1	90	49.3	-	scaffold2732	63720	5.10913e-43	176.922
11	Ajp-s3135	SNP	YUJFF:01506:01675_1	65	-	11.9	scaffold1232	264908	1.39354e-49	198.728
11	Ajp-s3136	SNP	YUJFF:01506:01675_1	79	49.3	-	scaffold1232	264908	1.39354e-49	198.728
11	Ajp-s3137	SNP	YUJFF:01506:01675_1	81	49.3	-	scaffold1232	264908	1.39354e-49	198.728
11	Ajp-s3138	SNP	YUJFF:01506:01675_1	93	49.3	-	scaffold1232	264908	1.39354e-49	198.728
11	Ajp-s3139	SNP	YUJFF:01506:01675_1	94	49.3	-	scaffold1232	264908	1.39354e-49	198.728
11	Ajp-s3252	SNP	YUJFF:01507:01584_1	29	49.3	-	scaffold984	143600	1.39354e-49	198.728
11	Ajp-s1603	SNP	YUJFF:01482:01204_1	31	49.3	-	scaffold546	174310	1.39354e-49	198.728
11	Ajp-s227	SNP	YUJFF:01287:02468_1	79	49.3	-	scaffold28	657505	1.39354e-49	198.728
11	Ajp-s228	SNP	YUJFF:01287:02468_1	87	-	11.9	scaffold28	657505	1.39354e-49	198.728
11	Ajp-s2663	SNP	YUJFF:01503:01437_1	49	-	11.9	scaffold28	657505	1.39354e-49	198.728
11	Ajp-s4964	SNP	YUJFF:01520:00913_1	28	-	11.9	scaffold2589	66413	1.39354e-49	198.728
11	Ajp-s4965	SNP	YUJFF:01520:00913_1	68	50.3	-	scaffold2589	66413	1.39354e-49	198.728
11	Ajp-s4393	SNP	YUJFF:01516:01328_1	13	50.3	-	scaffold114	403933	1.39354e-49	198.728
11	Ajp-410	STR	-	-	51.4	11.9	scaffold720	150913	2.16112e-52	208.64
11	AjTR-42	STR	-	-	51.4	11.9	scaffold1981	140961	8.0067e-162	573.393
11	Ajp-s6355	SNP	YUJFF:01531:01181_1	88	51.4	-	no-hit	#N/A	#N/A	#N/A
11	Ajp-s6354	SNP	YUJFF:01531:01181_1	58	-	11.9	no-hit	#N/A	#N/A	#N/A
11	Ajp-s6353	SNP	YUJFF:01531:01181_1	20	51.4	-	no-hit	#N/A	#N/A	#N/A
11	Ajp-s7614	SNP	YUJFF:01540:01337_1	81	51.4	-	scaffold155	299865	1.39354e-49	198.728
11	Ajp-105	STR	-	-	58	11.9	scaffold2048	79030	3.5639e-112	408.858
11	Ajp-s8405	SNP	YUJFF:01546:01341_1	34	58	-	scaffold8390	27161	1.39354e-49	198.728
11	Ajp-s898	SNP	YUJFF:01461:00949_1	14	-	15.2	scaffold395	290645	1.39354e-49	198.728
11	Ajp-s899	SNP	YUJFF:01461:00949_1	37	58	-	scaffold395	290645	1.39354e-49	198.728
11	Ajp-s1557	SNP	YUJFF:01481:00385_1	91	58	-	scaffold395	290645	1.39354e-49	198.728
11	Ajp-s6208	SNP	YUJFF:01530:00735_1	10	-	15.2	scaffold222224	305	2.01881e-42	174.94
11	Ajp-s6209	SNP	YUJFF:01530:00735_1	42	-	15.2	scaffold222224	305	2.01881e-42	174.94
11	Ajp-s6210	SNP	YUJFF:01530:00735_1	48	60.2	-	scaffold222224	305	2.01881e-42	174.94
11	Ajp-s2495	SNP	YUJFF:01502:01009_1	76	-	18.4	scaffold316	227829	3.39712e-47	190.799
11	Ajp-s3816	SNP	YUJFF:01511:01793_1	47	60.2	-	scaffold98981	765	3.39712e-47	190.799
11	Ajp-s3817	SNP	YUJFF:01511:01793_1	70	-	18.4	scaffold98981	765	3.39712e-47	190.799
11	Ajp-s6645	SNP	YUJFF:01533:01202_1	55	-	21.7	scaffold4141	61084	1.39354e-49	198.728
11	Ajp-s8062	SNP	YUJFF:01543:02730_1	26	-	21.7	scaffold3673	74241	1.39354e-49	198.728
11	Ajp-s8063	SNP	YUJFF:01543:02730_1	33	-	21.7	scaffold3673	74241	1.39354e-49	198.728
11	Ajp-s8064	SNP	YUJFF:01543:02730_1	6	-	21.7	scaffold3673	74241	1.39354e-49	198.728
11	Ajp-s8065	SNP	YUJFF:01543:02730_1	91	60.2	-	scaffold3673	74241	1.39354e-49	198.728
11	Ajp-s988	SNP	YUJFF:01464:01988_1	86	-	26.1	multi-hit	#N/A	#N/A	#N/A
11	Ajp-s8630	SNP	YUJFF:01547:02913_1	38	-	26.1	scaffold19570	7541	8.28139e-45	182.869
11	Ajp-s10554	SNP	YUJFF:02907:03139_1	89	-	26.1	scaffold3399	59941	1.39354e-49	198.728
11	Ajp-s10555	SNP	YUJFF:02907:03139_1	90	-	26.1	scaffold3399	59941	1.39354e-49	198.728
11	Ajp-s6785	SNP	YUJFF:01534:01171_1	69	66.7	-	multi-hit	#N/A	#N/A	#N/A
11	Ajp-s6786	SNP	YUJFF:01534:01171_1	76	66.7	-	multi-hit	#N/A	#N/A	#N/A
11	Ajp-s1140	SNP	YUJFF:01468:02653_1	67	68.9	-	scaffold5491	99076	3.39712e-47	190.799
11	Ajp-s7045	SNP	YUJFF:01536:01022_1	87	68.9	-	scaffold5491	99076	3.39712e-47	190.799
11	Ajp-s3329	SNP	YUJFF:01508:01063_1	82	-	26.1	scaffold12769	14452	4.74054e-37	157.099
11	Ajp-s3326	SNP	YUJFF:01508:01063_1	57	74.4	-	scaffold12769	14452	4.74054e-37	157.099
11	Ajp-s4518	SNP	YUJFF:01517:01073_1	55	74.4	-	scaffold9168	21371	8.28139e-45	182.869
11	Ajp-s3724	SNP	YUJFF:01510:03047_1	33	75.4	-	scaffold17492	9142	3.39712e-47	190.799
11	Ajp-s3725	SNP	YUJFF:01510:03047_1	72	75.4	-	scaffold17492	9142	3.39712e-47	190.799
11	Ajp-s3726	SNP	YUJFF:01510:03047_1	83	-	27.1	scaffold17492	9142	3.39712e-47	190.799
11	Ajp-s4237	SNP	YUJFF:01515:01008_1	48	-	38.2	scaffold16559	10000	8.28139e-45	182.869
11	Ajp-s4238	SNP	YUJFF:01515:01008_1	93	-	38.2	scaffold16559	10000	8.28139e-45	182.869
11	Ajp-s5243	SNP	YUJFF:01522:01095_1	20	77.6	-	scaffold13646	24474	8.28139e-45	182.869
11	Ajp-s5244	SNP	YUJFF:01522:01095_1	61	77.6	-	scaffold13646	24474	8.28139e-45	182.869
11	Ajp-s5245	SNP	YUJFF:01522:01095_1	76	77.6	-	scaffold13646	24474	8.28139e-45	182.869
11	Ajp-342	STR	-	-	79.8	45.9	scaffold22292	15831	7.2099e-94	347.405
11	Ajp-s2879	SNP	YUJFF:01504:03069_1	62	-	45.9	scaffold1309	125726	3.39712e-47	190.799
11	Ajp-s2880	SNP	YUJFF:01504:03069_1	69	79.8	-	scaffold1309	125726	3.39712e-47	190.799
11	Ajp-s2881	SNP	YUJFF:01504:03069_1	74	79.8	-	scaffold1309	125726	3.39712e-47	190.799
11	Ajp-s2882	SNP	YUJFF:01504:03069_1	85	79.8	-	scaffold1309	125726	3.39712e-47	190.799
11	Ajp-s2883	SNP	YUJFF:01504:03069_1	88	79.8	-	scaffold1309	125726	3.39712e-47	190.799
11	Ajp-s3881	SNP	YUJFF:01511:02782_1	68	-	45.9	scaffold1309	125726	3.39712e-47	190.799
11	Ajp-s3882	SNP	YUJFF:01511:02782_1	71	-	45.9	scaffold1309	125726	3.39712e-47	190.799
11	Ajp-s7111	SNP	YUJFF:01536:01629_1	29	79.8	-	scaffold1309	125726	3.39712e-47	190.799
11	Ajp-s7112	SNP	YUJFF:01536:01629_1	36	79.8	-	scaffold1309	125726	3.39712e-47	190.799
11	Ajp-s4074	SNP	YUJFF:01513:01755_1	56	-	45.9	scaffold13672	15848	1.39354e-49	198.728
11	Ajp-s9475	SNP	YUJFF:01584:01218_1	39	79.8	-	scaffold8404	23443	5.10913e-43	176.922
11	Ajp-s9476	SNP	YUJFF:01584:01218_1	6	-	45.9	scaffold8404	23443	5.10913e-43	176.922
11	Ajp-s8015	SNP	YUJFF:01543:01820_1	13	79.8	-	scaffold7003	28269	3.27229e-44	180.887
11	Ajp-s8017	SNP	YUJFF:01543:01820_1	76	-	45.9	scaffold7003	28269	3.27229e-44	180.887
11	Ajp-s8018	SNP	YUJFF:01543:01820_1	77	-	45.9	scaffold7003	28269	3.27229e-44	180.887
11	Ajp-s8019	SNP	YUJFF:01543:01820_1	95	79.8	-	scaffold7003	28269	3.27229e-44	180.887
11	Ajp-s1454	SNP	YUJFF:01477:01637_1	48	79.8	-	scaffold5973	33003	8.28139e-45	182.869
11	Ajp-199	STR	-	-	79.8	48	multi-hit	#N/A	#N/A	#N/A
12	Ajp-s4748	SNP	YUJFF:01518:01898_1	14	0	-	multi-hit	#N/A	#N/A	#N/A
12	Ajp-s4749	SNP	YUJFF:01518:01898_1	47	-	0	multi-hit	#N/A	#N/A	#N/A
12	Ajp-s4750	SNP	YUJFF:01518:01898_1	74	-	0	multi-hit	#N/A	#N/A	#N/A
12	Ajp-s2058	SNP	YUJFF:01494:03193_1	12	0	-	scaffold6411	58555	1.39354e-49	198.728
12	Ajp-s2059	SNP	YUJFF:01494:03193_1	76	0	-	scaffold6411	58555	1.39354e-49	198.728
12	Ajp-s2060	SNP	YUJFF:01494:03193_1	9	0	-	scaffold6411	58555	1.39354e-49	198.728
12	Ajp-s8485	SNP	YUJFF:01546:02677_1	15	13.3	-	scaffold25528	6912	1.39354e-49	198.728
12	Ajp-s8486	SNP	YUJFF:01546:02677_1	84	-	6.6	scaffold25528	6912	1.39354e-49	198.728
12	Ajp-s8089	SNP	YUJFF:01544:00681_1	23	13.3	-	scaffold10002	37751	8.28139e-45	182.869
12	Ajp-s8090	SNP	YUJFF:01544:00681_1	56	13.3	-	scaffold10002	37751	8.28139e-45	182.869
12	Ajp-s7196	SNP	YUJFF:01537:01207_1	12	13.3	-	scaffold3822	48480	3.39712e-47	190.799
12	Ajp-s7197	SNP	YUJFF:01537:01207_1	26	13.3	-	scaffold3822	48480	3.39712e-47	190.799
12	Ajp-s6803	SNP	YUJFF:01534:01350_1	31	14.4	-	no-hit	#N/A	#N/A	#N/A
12	Ajp-s6804	SNP	YUJFF:01534:01350_1	81	14.4	-	no-hit	#N/A	#N/A	#N/A
12	Ajp-s7083	SNP	YUJFF:01536:01424_1	42	14.4	-	multi-hit	#N/A	#N/A	#N/A
12	Ajp-s7084	SNP	YUJFF:01536:01424_1	6	-	6.6	multi-hit	#N/A	#N/A	#N/A
12	Ajp-s7085	SNP	YUJFF:01536:01424_1	98	14.4	-	multi-hit	#N/A	#N/A	#N/A
12	Ajp-s4019	SNP	YUJFF:01513:00734_1	79	-	13.1	scaffold6842	28931	1.39354e-49	198.728
12	Ajp-327	STR	-	-	16.6	16.4	multi-hit	#N/A	#N/A	#N/A
12	Ajp-s2788	SNP	YUJFF:01504:01152_1	44	-	16.4	scaffold4390	65279	1.39354e-49	198.728
12	Ajp-s2789	SNP	YUJFF:01504:01152_1	45	17.7	-	scaffold4390	65279	1.39354e-49	198.728
12	Ajp-s2790	SNP	YUJFF:01504:01152_1	84	17.7	-	scaffold4390	65279	1.39354e-49	198.728
12	Ajp-s7849	SNP	YUJFF:01542:00701_1	59	-	17.5	multi-hit	#N/A	#N/A	#N/A
12	Ajp-s4800	SNP	YUJFF:01518:02824_1	76	-	18.6	scaffold14901	11674	1.39354e-49	198.728
12	Ajp-s9614	SNP	YUJFF:01590:01830_1	10	17.7	-	scaffold1864	83650	1.39354e-49	198.728
12	Ajp-s8771	SNP	YUJFF:01549:01172_1	25	17.7	-	multi-hit	#N/A	#N/A	#N/A
12	Ajp-s8772	SNP	YUJFF:01549:01172_1	93	17.7	-	multi-hit	#N/A	#N/A	#N/A
12	Ajp-s502	SNP	YUJFF:01436:03171_1	18	19.9	-	scaffold1190	180342	1.39354e-49	198.728
12	Ajp-s7924	SNP	YUJFF:01542:02763_1	29	19.9	-	scaffold1190	180342	1.39354e-49	198.728
12	Ajp-s7925	SNP	YUJFF:01542:02763_1	33	19.9	-	scaffold1190	180342	1.39354e-49	198.728
12	Ajp-s647	SNP	YUJFF:01453:01549_1	37	19.9	-	scaffold1008	123343	3.39712e-47	190.799
12	Ajp-s648	SNP	YUJFF:01453:01549_1	81	19.9	-	scaffold1008	123343	3.39712e-47	190.799
12	Ajp-s649	SNP	YUJFF:01453:01549_1	85	19.9	-	scaffold1008	123343	3.39712e-47	190.799
12	Ajp-s10062	SNP	YUJFF:01627:01878_1	40	25.3	-	scaffold3464	74847	3.39712e-47	190.799
12	Ajp-s10063	SNP	YUJFF:01627:01878_1	43	25.3	-	scaffold3464	74847	3.39712e-47	190.799
12	Ajp-s10064	SNP	YUJFF:01627:01878_1	93	-	19.6	scaffold3464	74847	3.39712e-47	190.799
12	Ajp-s7376	SNP	YUJFF:01538:02073_1	35	-	20.7	scaffold11915	15861	1.39354e-49	198.728
12	Ajp-s7377	SNP	YUJFF:01538:02073_1	76	-	20.7	scaffold11915	15861	1.39354e-49	198.728
12	Ajp-s7378	SNP	YUJFF:01538:02073_1	84	-	20.7	scaffold11915	15861	1.39354e-49	198.728
12	Ajp-s7379	SNP	YUJFF:01538:02073_1	9	-	20.7	scaffold11915	15861	1.39354e-49	198.728
12	Ajp-s2424	SNP	YUJFF:01501:02443_1	63	-	20.7	scaffold2891	62226	1.39354e-49	198.728
12	Ajp-s213	SNP	YUJFF:01278:02434_1	61	-	20.7	scaffold2294	128253	1.39354e-49	198.728
12	Ajp-s6361	SNP	YUJFF:01531:01307_1	32	26.4	-	scaffold7534	26172	3.39712e-47	190.799
12	Ajp-s6362	SNP	YUJFF:01531:01307_1	41	26.4	-	scaffold7534	26172	3.39712e-47	190.799
12	Ajp-s6363	SNP	YUJFF:01531:01307_1	51	-	20.7	scaffold7534	26172	3.39712e-47	190.799
12	Ajp-s5847	SNP	YUJFF:01527:01065_1	37	28.6	-	multi-hit	#N/A	#N/A	#N/A
12	Ajp-s3424	SNP	YUJFF:01508:02683_1	35	-	20.7	scaffold1634	91828	8.28139e-45	182.869
12	Ajp-s3425	SNP	YUJFF:01508:02683_1	39	28.6	-	scaffold1634	91828	8.28139e-45	182.869
12	Ajp-s3426	SNP	YUJFF:01508:02683_1	60	-	20.7	scaffold1634	91828	8.28139e-45	182.869
12	Ajp-s3427	SNP	YUJFF:01508:02683_1	64	28.6	-	scaffold1634	91828	8.28139e-45	182.869
12	Ajp-s3428	SNP	YUJFF:01508:02683_1	83	28.6	-	scaffold1634	91828	8.28139e-45	182.869
12	Ajp-s5000	SNP	YUJFF:01520:01490_1	27	30.8	-	scaffold1055	119637	1.39354e-49	198.728
12	Ajp-s4131	SNP	YUJFF:01514:01161_1	13	31.9	-	scaffold10846	23269	5.10913e-43	176.922
12	Ajp-s4132	SNP	YUJFF:01514:01161_1	67	-	20.7	scaffold10846	23269	5.10913e-43	176.922
12	Ajp-s4133	SNP	YUJFF:01514:01161_1	81	-	20.7	scaffold10846	23269	5.10913e-43	176.922
12	Ajp-s2505	SNP	YUJFF:01502:01232_1	73	36.2	-	scaffold1169	204297	1.39354e-49	198.728
12	Ajp-s2325	SNP	YUJFF:01500:03129_1	33	38.4	-	multi-hit	#N/A	#N/A	#N/A
12	Ajp-s1564	SNP	YUJFF:01481:00993_1	70	-	21.8	scaffold9268	21165	1.39354e-49	198.728
12	Ajp-s6805	SNP	YUJFF:01534:01360_1	71	-	22.9	scaffold3474	52658	1.39354e-49	198.728
12	Ajp-s7464	SNP	YUJFF:01539:01110_1	6	-	22.9	scaffold2187	74821	3.39712e-47	190.799
12	Ajp-s7143	SNP	YUJFF:01536:02272_1	88	-	22.9	scaffold893	245831	1.39354e-49	198.728
12	Ajp-s1088	SNP	YUJFF:01467:00532_1	69	-	22.9	scaffold715	152283	2.01881e-42	174.94
12	Ajp-s2626	SNP	YUJFF:01503:00724_1	11	38.4	-	scaffold7215	52499	1.39354e-49	198.728
12	Ajp-s2627	SNP	YUJFF:01503:00724_1	25	38.4	-	scaffold7215	52499	1.39354e-49	198.728
12	Ajp-s2630	SNP	YUJFF:01503:00724_1	40	-	22.9	scaffold7215	52499	1.39354e-49	198.728
12	Ajp-s2631	SNP	YUJFF:01503:00724_1	62	38.4	-	scaffold7215	52499	1.39354e-49	198.728
12	Ajp-s7105	SNP	YUJFF:01536:01588_1	97	-	22.9	scaffold7215	52499	1.39354e-49	198.728
12	Ajp-s2351	SNP	YUJFF:01501:00809_1	98	38.4	-	scaffold6173	32014	8.28139e-45	182.869
12	Ajp-s1083	SNP	YUJFF:01467:00497_1	33	38.4	-	scaffold1934	81791	3.39712e-47	190.799
12	Ajp-s1084	SNP	YUJFF:01467:00497_1	66	-	22.9	scaffold1934	81791	3.39712e-47	190.799
12	Ajp-s1085	SNP	YUJFF:01467:00497_1	68	38.4	-	scaffold1934	81791	3.39712e-47	190.799
12	Ajp-s1086	SNP	YUJFF:01467:00497_1	88	38.4	-	scaffold1934	81791	3.39712e-47	190.799
12	Ajp-s3345	SNP	YUJFF:01508:01176_1	28	38.4	-	scaffold801	172074	5.10913e-43	176.922
12	Ajp-s7121	SNP	YUJFF:01536:01683_1	20	38.4	-	scaffold801	172074	5.10913e-43	176.922
12	Ajp-s7122	SNP	YUJFF:01536:01683_1	26	38.4	-	scaffold801	172074	5.10913e-43	176.922
12	Ajp-s3714	SNP	YUJFF:01510:02830_1	15	38.4	-	scaffold296	249293	1.39354e-49	198.728
12	Ajp-s8406	SNP	YUJFF:01546:01379_1	80	43.9	-	scaffold853	144265	1.39354e-49	198.728
12	Ajp-s8407	SNP	YUJFF:01546:01379_1	9	-	22.9	scaffold853	144265	1.39354e-49	198.728
12	Ajp-s10423	SNP	YUJFF:01765:02703_1	94	-	22.9	scaffold853	144265	1.39354e-49	198.728
12	AjTR-12	STR	-	-	47.1	22.9	scaffold8	1068265	6.1739e-147	523.834
12	Ajp-s4678	SNP	YUJFF:01518:01056_1	39	-	22.9	scaffold8	1068265	1.39354e-49	198.728
12	Ajp-s6413	SNP	YUJFF:01531:02491_1	16	47.1	-	scaffold2413	69595	8.28139e-45	182.869
12	Ajp-s5624	SNP	YUJFF:01524:02634_1	10	47.1	-	scaffold529	378326	1.39354e-49	198.728
12	Ajp-s5625	SNP	YUJFF:01524:02634_1	67	-	22.9	scaffold529	378326	1.39354e-49	198.728
12	Ajp-s3964	SNP	YUJFF:01512:01742_1	17	47.1	-	scaffold426	245755	3.39712e-47	190.799
12	Ajp-s3965	SNP	YUJFF:01512:01742_1	90	-	22.9	scaffold426	245755	3.39712e-47	190.799
12	Ajp-s10588	SNP	YUJFF:03679:02806_1	85	47.1	-	scaffold387	209425	1.39354e-49	198.728
12	Ajp-s3524	SNP	YUJFF:01509:01687_1	51	-	22.9	scaffold125	320604	1.39354e-49	198.728
12	Ajp-s3525	SNP	YUJFF:01509:01687_1	53	-	22.9	scaffold125	320604	1.39354e-49	198.728
12	Ajp-s5770	SNP	YUJFF:01526:01553_1	46	50.4	-	scaffold99	334025	1.39354e-49	198.728
12	Ajp-s9470	SNP	YUJFF:01584:01021_1	13	-	22.9	scaffold99	334025	1.39354e-49	198.728
12	Ajp-s9471	SNP	YUJFF:01584:01021_1	24	-	22.9	scaffold99	334025	1.39354e-49	198.728
12	Ajp-s2365	SNP	YUJFF:01501:01080_1	97	51.5	-	scaffold3134	61976	3.39712e-47	190.799
12	Ajp-s925	SNP	YUJFF:01462:00788_1	80	51.5	-	scaffold841	178914	1.39354e-49	198.728
12	Ajp-s5390	SNP	YUJFF:01523:01378_1	40	51.5	-	scaffold841	178914	1.39354e-49	198.728
12	Ajp-s5391	SNP	YUJFF:01523:01378_1	68	51.5	-	scaffold841	178914	1.39354e-49	198.728
12	Ajp-s5392	SNP	YUJFF:01523:01378_1	93	51.5	-	scaffold841	178914	1.39354e-49	198.728
12	Ajp-s10369	SNP	YUJFF:01662:01047_1	39	51.5	-	scaffold320	226512	1.39354e-49	198.728
12	Ajp-s10371	SNP	YUJFF:01662:01047_1	54	51.5	-	scaffold320	226512	1.39354e-49	198.728
12	Ajp-147	STR	-	-	51.5	22.9	scaffold23	1000275	0	676.476
12	Ajp-s5137	SNP	YUJFF:01521:01358_1	41	52.8	-	scaffold23	1000275	1.39354e-49	198.728
12	Ajp-132	STR	-	-	56.9	22.9	multi-hit	#N/A	#N/A	#N/A
12	Ajp-s2674	SNP	YUJFF:01503:01586_1	25	58	-	scaffold226	257197	8.28139e-45	182.869
12	Ajp-s2675	SNP	YUJFF:01503:01586_1	26	58	-	scaffold226	257197	8.28139e-45	182.869
12	Ajp-s2676	SNP	YUJFF:01503:01586_1	6	58	-	scaffold226	257197	8.28139e-45	182.869
12	Ajp-s3356	SNP	YUJFF:01508:01245_1	28	-	22.9	scaffold69	373781	1.39354e-49	198.728
12	Ajp-s3357	SNP	YUJFF:01508:01245_1	92	-	22.9	scaffold69	373781	1.39354e-49	198.728
12	Ajp-s5618	SNP	YUJFF:01524:02560_1	53	-	22.9	scaffold66	516331	1.39354e-49	198.728
12	Ajp-s3874	SNP	YUJFF:01511:02687_1	44	-	24	scaffold9045	21703	1.39354e-49	198.728
12	Ajp-s3866	SNP	YUJFF:01511:02670_1	30	-	24	scaffold2407	69713	8.28139e-45	182.869
12	Ajp-s3867	SNP	YUJFF:01511:02670_1	59	-	24	scaffold2407	69713	8.28139e-45	182.869
12	Ajp-s4126	SNP	YUJFF:01514:00774_1	16	-	24	scaffold1482	160155	1.39354e-49	198.728
12	Ajp-s4653	SNP	YUJFF:01518:00665_1	63	60.2	-	scaffold3047	58757	1.39354e-49	198.728
12	Ajp-s4654	SNP	YUJFF:01518:00665_1	64	60.2	-	scaffold3047	58757	1.39354e-49	198.728
12	Ajp-s9669	SNP	YUJFF:01593:02858_1	55	64.5	-	no-hit	#N/A	#N/A	#N/A
12	Ajp-s9670	SNP	YUJFF:01593:02858_1	76	-	24	no-hit	#N/A	#N/A	#N/A
12	Ajp-s7938	SNP	YUJFF:01543:00668_1	63	64.5	-	multi-hit	#N/A	#N/A	#N/A
12	Ajp-s7939	SNP	YUJFF:01543:00668_1	93	64.5	-	multi-hit	#N/A	#N/A	#N/A
12	Ajp-s7940	SNP	YUJFF:01543:00668_1	96	64.5	-	multi-hit	#N/A	#N/A	#N/A
12	Ajp-s6653	SNP	YUJFF:01533:01278_1	89	64.5	-	scaffold1593	99048	1.39354e-49	198.728
12	Ajp-s6146	SNP	YUJFF:01529:02159_1	56	67.8	-	scaffold9817	40706	8.28139e-45	182.869
12	Ajp-s6147	SNP	YUJFF:01529:02159_1	98	67.8	-	scaffold9817	40706	8.28139e-45	182.869
12	Ajp-s4502	SNP	YUJFF:01517:00675_1	18	67.8	-	scaffold9428	30186	3.39712e-47	190.799
12	Ajp-s4503	SNP	YUJFF:01517:00675_1	37	67.8	-	scaffold9428	30186	3.39712e-47	190.799
12	Ajp-s4505	SNP	YUJFF:01517:00675_1	65	67.8	-	scaffold9428	30186	3.39712e-47	190.799
12	Ajp-s4506	SNP	YUJFF:01517:00675_1	68	67.8	-	scaffold9428	30186	3.39712e-47	190.799
12	Ajp-s9789	SNP	YUJFF:01601:01465_1	28	72.2	-	no-hit	#N/A	#N/A	#N/A
12	Ajp-s9790	SNP	YUJFF:01601:01465_1	29	72.2	-	no-hit	#N/A	#N/A	#N/A
12	Ajp-s9791	SNP	YUJFF:01601:01465_1	49	72.2	-	no-hit	#N/A	#N/A	#N/A
12	Ajp-s9793	SNP	YUJFF:01601:01465_1	90	-	33.9	no-hit	#N/A	#N/A	#N/A
12	Ajp-s3545	SNP	YUJFF:01509:02128_1	42	-	33.9	scaffold4356	43686	1.39354e-49	198.728
12	Ajp-s8131	SNP	YUJFF:01544:01439_1	12	-	33.9	scaffold4356	43686	1.39354e-49	198.728
12	Ajp-s8132	SNP	YUJFF:01544:01439_1	27	72.2	-	scaffold4356	43686	1.39354e-49	198.728
12	Ajp-s4867	SNP	YUJFF:01519:01630_1	12	-	33.9	multi-hit	#N/A	#N/A	#N/A
12	Ajp-s4868	SNP	YUJFF:01519:01630_1	39	78.7	-	multi-hit	#N/A	#N/A	#N/A
12	Ajp-s4869	SNP	YUJFF:01519:01630_1	44	-	33.9	multi-hit	#N/A	#N/A	#N/A
12	Ajp-s4870	SNP	YUJFF:01519:01630_1	68	78.7	-	multi-hit	#N/A	#N/A	#N/A
12	Ajp-s2975	SNP	YUJFF:01505:01691_1	70	-	33.9	multi-hit	#N/A	#N/A	#N/A
12	AjTR-11	STR	-	-	80.9	45.8	scaffold4083	45918	7.2329e-150	533.746
12	Ajp-s2507	SNP	YUJFF:01502:01281_1	49	80.9	-	multi-hit	#N/A	#N/A	#N/A
12	Ajp-s3486	SNP	YUJFF:01509:01272_1	63	80.9	-	scaffold11980	15755	3.39712e-47	190.799
12	Ajp-s3487	SNP	YUJFF:01509:01272_1	66	80.9	-	scaffold11980	15755	3.39712e-47	190.799
12	Ajp-s3028	SNP	YUJFF:01505:02513_1	74	80.9	-	scaffold11719	75177	3.39712e-47	190.799
12	Ajp-s4669	SNP	YUJFF:01518:01003_1	23	-	47.6	scaffold10620	18172	3.39712e-47	190.799
12	Ajp-s4670	SNP	YUJFF:01518:01003_1	60	-	47.6	scaffold10620	18172	3.39712e-47	190.799
12	Ajp-s4671	SNP	YUJFF:01518:01003_1	88	80.9	-	scaffold10620	18172	3.39712e-47	190.799
12	Ajp-112	STR	-	-	80.9	47.6	scaffold3196	66704	3.5733e-158	561.499
12	Ajp-s5670	SNP	YUJFF:01525:01520_1	77	-	47.6	scaffold3196	66704	1.39354e-49	198.728
12	Ajp-s5671	SNP	YUJFF:01525:01520_1	78	-	47.6	scaffold3196	66704	1.39354e-49	198.728
12	Ajp-s7934	SNP	YUJFF:01543:00587_1	49	-	48.7	scaffold5794	50795	5.10913e-43	176.922
12	Ajp-s879	SNP	YUJFF:01460:01790_1	35	-	52	scaffold18652	10500	1.39354e-49	198.728
12	Ajp-s1570	SNP	YUJFF:01481:02086_1	15	80.9	-	scaffold8616	22895	8.28139e-45	182.869
12	Ajp-s1571	SNP	YUJFF:01481:02086_1	16	-	52	scaffold8616	22895	8.28139e-45	182.869
12	Ajp-s1572	SNP	YUJFF:01481:02086_1	83	-	53	scaffold8616	22895	8.28139e-45	182.869
13	Ajp-s4343	SNP	YUJFF:01515:02615_1	8	0	-	scaffold10070	19346	1.39354e-49	198.728
13	Ajp-s2865	SNP	YUJFF:01504:02434_1	42	-	0	multi-hit	#N/A	#N/A	#N/A
13	Ajp-s6143	SNP	YUJFF:01529:01993_1	94	-	5.4	scaffold4439	42915	3.39712e-47	190.799
13	Ajp-s7304	SNP	YUJFF:01538:01170_1	75	-	5.4	scaffold9165	21384	3.39712e-47	190.799
13	Ajp-s7305	SNP	YUJFF:01538:01170_1	83	-	5.4	scaffold9165	21384	3.39712e-47	190.799
13	Ajp-s10817	SNP	YUJFF:03766:02707_1	84	-	5.4	scaffold10908	32308	8.28139e-45	182.869
13	Ajp-s2979	SNP	YUJFF:01505:01704_1	85	-	5.4	scaffold13832	12968	4.92139e-40	167.011
13	Ajp-s6266	SNP	YUJFF:01530:01602_1	11	-	5.4	multi-hit	#N/A	#N/A	#N/A
13	Ajp-s6267	SNP	YUJFF:01530:01602_1	37	4.3	-	multi-hit	#N/A	#N/A	#N/A
13	Ajp-s2784	SNP	YUJFF:01504:01129_1	30	-	7.5	scaffold109361	695	2.92463e-35	151.152
13	Ajp-s2785	SNP	YUJFF:01504:01129_1	58	22.5	-	scaffold109361	695	2.92463e-35	151.152
13	Ajp-s2786	SNP	YUJFF:01504:01129_1	80	-	7.5	scaffold109361	695	2.92463e-35	151.152
13	Ajp-s9647	SNP	YUJFF:01592:01157_1	18	23.6	-	scaffold4467	77820	1.19972e-37	159.081
13	Ajp-s9648	SNP	YUJFF:01592:01157_1	27	23.6	-	scaffold4467	77820	1.19972e-37	159.081
13	Ajp-s9650	SNP	YUJFF:01592:01157_1	61	-	7.5	scaffold4467	77820	1.19972e-37	159.081
13	Ajp-s9651	SNP	YUJFF:01592:01157_1	66	-	7.5	scaffold4467	77820	1.19972e-37	159.081
13	Ajp-s9652	SNP	YUJFF:01592:01157_1	96	-	7.5	scaffold4467	77820	1.19972e-37	159.081
13	Ajp-353	STR	-	-	23.6	-	scaffold3465	72895	0	1011.49
13	Ajp-s2240	SNP	YUJFF:01500:01200_1	7	-	7.5	scaffold3587	78114	1.39354e-49	198.728
13	Ajp-s6282	SNP	YUJFF:01530:02133_1	10	-	7.5	scaffold3587	78114	1.39354e-49	198.728
13	Ajp-s6283	SNP	YUJFF:01530:02133_1	85	31.3	-	scaffold3587	78114	1.39354e-49	198.728
13	Ajp-s3395	SNP	YUJFF:01508:01747_1	28	-	7.5	multi-hit	#N/A	#N/A	#N/A
13	Ajp-s3396	SNP	YUJFF:01508:01747_1	83	31.3	-	multi-hit	#N/A	#N/A	#N/A
13	Ajp-s3397	SNP	YUJFF:01508:01747_1	92	31.3	-	multi-hit	#N/A	#N/A	#N/A
13	Ajp-369	STR	-	-	35.6	7.5	scaffold8527	46130	0	1562.59
13	Ajp-s5495	SNP	YUJFF:01524:00880_1	38	36.7	-	scaffold10583	18240	8.28139e-45	182.869
13	Ajp-s5496	SNP	YUJFF:01524:00880_1	67	36.7	-	scaffold10583	18240	8.28139e-45	182.869
13	Ajp-s5497	SNP	YUJFF:01524:00880_1	85	36.7	-	scaffold10583	18240	8.28139e-45	182.869
13	Ajp-s3434	SNP	YUJFF:01508:02781_1	64	36.7	-	scaffold18511	8298	2.01881e-42	174.94
13	Ajp-s3435	SNP	YUJFF:01508:02781_1	92	36.7	-	scaffold18511	8298	2.01881e-42	174.94
13	Ajp-s6006	SNP	YUJFF:01528:02033_1	25	-	7.5	scaffold1326	104510	1.39354e-49	198.728
13	Ajp-s7533	SNP	YUJFF:01539:02274_1	23	-	7.5	scaffold5171	40973	1.39354e-49	198.728
13	Ajp-s7534	SNP	YUJFF:01539:02274_1	76	-	7.5	scaffold5171	40973	1.39354e-49	198.728
13	Ajp-s5511	SNP	YUJFF:01524:01150_1	89	-	7.5	scaffold23552	10659	8.28139e-45	182.869
13	Ajp-s6204	SNP	YUJFF:01530:00673_1	70	-	7.5	multi-hit	#N/A	#N/A	#N/A
13	Ajp-s8711	SNP	YUJFF:01548:02321_1	98	-	7.5	scaffold60343	1204	1.39354e-49	198.728
13	Ajp-s7737	SNP	YUJFF:01541:01282_1	58	-	7.5	multi-hit	#N/A	#N/A	#N/A
13	Ajp-368	STR	-	-	36.7	7.5	scaffold7949	43935	0	656.652
13	Ajp-s5880	SNP	YUJFF:01527:01648_1	39	38.9	-	scaffold4506	65335	3.39712e-47	190.799
[truncated: 790 more rows]

## Sheet: Table S7
Additional file 2: Table S7. Conserved sequence segments among Japanese eel, zebrafish and medaka, and chromosome positions of their homologs in spotted gar.
Conserved sequence segments		Japanese eel					zebrafish					medaka					Spotted gar
		Chr	Start position	End position	Length		Chr	Start position	End position	Length		Chr	Start position	End position	Length		Chr	Bit score
1		1	628251	628847	596		1	16255091	16255690	599		1	24100555	24101151	596		4	484
2		1	646200	650276	4076		1	16223084	16227157	4073		1	24082290	24086366	4076		4	2555
3		1	806858	810165	3307		1	16121162	16124453	3291		1	24038931	24042222	3291		4	3184
4		1	870030	870997	967		1	16638472	16639439	967		1	24415912	24416882	970		no_hit	#N/A
5		1	871086	871642	556		1	16637824	16638383	559		1	24416974	24417527	553		no_hit	#N/A
6		1	1429673	1434279	4606		14	818551037	818551463	426		10	288298462	288298893	431		no_hit	#N/A
7		1	1898494	1899426	932		1	42363900	42364803	903		1	17991211	17992137	926		4	2797
8		1	1910533	1911097	564		1	42343575	42344139	564		1	17983958	17984522	564		6	378
9		1	1952149	1952631	482		1	42242372	42242848	476		1	19269392	19269886	494		4	1645
10		1	2543062	2543591	529		1	24554222	24554751	529		1	24532522	24533060	538		no_hit	#N/A
11		1	2607943	2608810	867		1	24452337	24453198	861		1	24591919	24592783	864		no_hit	#N/A
12		1	2637236	2637666	430		1	24353003	24353433	430		1	24617485	24617915	430		4	1365
13		1	3199586	3200128	542		1	23357564	23358085	521		1	22932040	22932588	548		4	252
14		1	3422335	3422949	614		18	1002400186	1002400812	626		6	192967482	192968102	620		no_hit	#N/A
15		1	3496631	3497045	414		18	1002523029	1002523451	422		6	192884401	192884801	400		23	325
16		1	3693096	3693568	472		18	998140646	998141121	475		6	194410580	194411058	478		no_hit	#N/A
17		1	3925102	3925514	412		7	414528502	414528909	407		3	83326844	83327252	408		3	211
18		1	4110308	4111031	723		18	990447811	990448534	723		3	97021401	97022123	722		3	2084
19		1	4529055	4529464	409		7	435664779	435665215	436		3	86656171	86656598	427		3	1147
20		1	4538183	4538743	560		7	435641062	435641631	569		3	86645746	86646324	578		no_hit	#N/A
21		1	4938363	4938801	438		7	399057382	399057818	436		3	71456902	71457318	416		no_hit	#N/A
22		1	5995216	5995711	495		7	436342709	436343200	491		3	70103206	70103716	510		27	615
23		1	6520262	6521140	878		25	1354403316	1354404191	875		6	183219118	183219999	881		3	1007
24		1	6521145	6521726	581		25	1354404256	1354404840	584		6	183218448	183219035	587		3	619
25		1	6557981	6558464	483		25	1354457689	1354458194	505		6	183196461	183196932	471		3	544
26		1	6696083	6696518	435		25	1326940257	1326940699	442		6	193292196	193292652	456		27	748
27		1	7346042	7346713	671		7	422267592	422268269	677		6	193307750	193308420	670		multi_hit	#N/A
28		1	7807663	7808113	450		18	1005733212	1005733656	444		6	182308826	182309273	447		27	1353
29		1	7809838	7810690	852		18	1005738742	1005739594	852		6	182307114	182307966	852		27	3729
30		1	8293876	8294278	402		25	1353757177	1353757579	402		6	183378659	183379061	402		3	1390
31		1	8410182	8410620	438		25	1353476184	1353476611	427		6	183501011	183501433	422		3	1105
32		1	8411959	8412395	436		25	1353473953	1353474387	434		6	183502009	183502435	426		3	754
33		1	8497876	8498287	411		25	1353248244	1353248672	428		6	183585887	183586301	414		3	484
34		1	8579246	8579648	402		7	412684397	412684799	402		3	70727699	70728101	402		3	877
35		1	8639850	8640606	756		25	1353018409	1353019168	759		6	183644487	183645246	759		3	686
36		1	8640617	8641170	553		25	1353017791	1353018368	577		6	183645278	183645840	562		no_hit	#N/A
37		1	8993665	8994096	431		25	1352535312	1352535744	432		6	183789174	183789604	430		3	754
38		1	9112554	9113036	482		7	397735930	397736391	461		3	98137625	98138098	473		multi_hit	#N/A
39		1	10397414	10397844	430		19	1078964896	1078965315	419		11	335104700	335105127	427		no_hit	#N/A
40		1	10811429	10811830	401		7	410083679	410084094	415		3	84052773	84053188	415		no_hit	#N/A
41		1	10812317	10812738	421		7	410080826	410081240	414		3	84052019	84052432	413		no_hit	#N/A
42		1	10876135	10876652	517		7	410000658	410001172	514		3	84006524	84007044	520		27	590
43		1	10947130	10947665	535		7	410255480	410256037	557		3	84151969	84152507	538		27	585
44		1	12322515	12323412	897		7	444294760	444295656	896		18	537023358	537024255	897		no_hit	#N/A
45		2	12832706	12833484	778		17	985422448	985423220	772		11	329935314	329936092	778		6	1431
46		2	13482250	13482661	411		17	972510120	972510552	432		22	666316885	666317317	432		1	909
47		2	13568615	13569028	413		17	969613027	969613434	407		22	639980047	639980457	410		no_hit	#N/A
48		2	13843095	13843920	825		17	970183295	970184123	828		22	644139104	644139935	831		no_hit	#N/A
49		2	14178481	14179166	685		17	985041003	985041688	685		22	646806072	646806757	685		no_hit	#N/A
50		2	14567893	14568511	618		17	934116400	934117024	624		22	646338369	646338993	624		no_hit	#N/A
51		2	14595625	14596118	493		17	934018071	934018543	472		22	646406182	646406685	503		no_hit	#N/A
52		2	14638900	14639778	878		17	933895763	933896644	881		22	646452119	646453054	935		7	873
53		2	14918183	14918959	776		17	948745745	948746518	773		22	642360148	642360898	750		no_hit	#N/A
54		2	15147300	15147824	524		17	945102640	945103165	525		22	658439732	658440249	517		7	711
55		2	15687414	15687822	408		17	949872438	949872850	412		22	642837441	642837859	418		7	1237
56		2	15828359	15828860	501		17	949596448	949596962	514		22	642660798	642661339	541		7	2199
57		2	15830397	15830797	400		17	949592985	949593387	402		22	642658880	642659285	405		7	1825
58		2	16337162	16337745	583		17	971523064	971523648	584		22	652026531	652027115	584		7	1609
59		2	16543833	16544364	531		20	1106622024	1106622555	531		24	716670333	716670864	531		multi_hit	#N/A
60		2	16964052	16964723	671		13	749254486	749255190	704		22	651614447	651615118	671		multi_hit	#N/A
61		2	16981210	16981818	608		20	1106193815	1106194410	595		22	651625034	651625637	603		7	1987
62		2	17021066	17021749	683		13	749212463	749213143	680		22	651643468	651644153	685		7	2226
63		2	17094961	17095518	557		13	749140772	749141310	538		22	651691004	651691515	511		no_hit	#N/A
64		2	17096049	17096470	421		13	749140182	749140616	434		22	651691656	651692078	422		no_hit	#N/A
65		2	17102543	17103333	790		13	749132130	749132923	793		22	651700426	651701216	790		7	2242
66		2	17363807	17364940	1133		20	1112801068	1112802204	1136		22	651933405	651934565	1160		7	1125
67		2	17561926	17562444	518		17	985401201	985401725	524		2	60769726	60770241	515		7	1205
68		2	17683640	17684068	428		17	932494536	932494967	431		22	654235097	654235525	428		multi_hit	#N/A
69		2	17905845	17906595	750		20	1113902990	1113903716	726		22	653429353	653430106	753		7	680
70		2	17954491	17955756	1265		20	1114008145	1114009410	1265		24	715455597	715456859	1262		7	997
71		2	17960907	17961351	444		20	1114017819	1114018267	448		24	715462528	715462976	448		no_hit	#N/A
72		2	17976924	17977370	446		20	1114059518	1114060025	507		22	653450444	653450951	507		7	1375
73		2	18183183	18184066	883		20	1114344590	1114345456	866		24	696651463	696652340	877		7	766
74		2	18602820	18603370	550		17	931860903	931861453	550		22	653720688	653721238	550		7	1223
75		2	18605546	18606097	551		17	931868881	931869426	545		22	653722979	653723532	553		7	1244
76		2	18606318	18606902	584		17	931869572	931870147	575		22	653723745	653724326	581		7	1721
77		2	18669248	18669795	547		17	931949669	931950216	547		22	653770224	653770768	544		multi_hit	#N/A
78		2	18874345	18874886	541		17	932198417	932198938	521		22	653934328	653934870	542		7	1064
79		2	18887560	18888243	683		17	932210477	932211103	626		22	653937297	653937941	644		no_hit	#N/A
80		2	19156397	19156903	506		17	984601341	984601826	485		22	653112540	653113043	503		7	584
81		2	19186206	19186649	443		17	984541066	984541508	442		22	653089966	653090430	464		7	246
82		2	19396154	19396664	510		17	962396583	962397078	495		22	651485459	651485942	483		7	900
83		2	20206778	20207749	971		20	1140043993	1140044986	993		24	701672924	701673917	993		1	1041
84		2	20271432	20272093	661		17	977162061	977162722	661		22	665302112	665302773	661		multi_hit	#N/A
85		2	20334089	20334692	603		17	981941953	981942556	603		22	655544444	655545047	603		no_hit	#N/A
86		2	20552823	20553605	782		17	973547832	973548623	791		22	656188896	656189682	786		1	1653
87		2	20845415	20846591	1176		17	958668145	958669328	1183		22	655054089	655055266	1177		no_hit	#N/A
88		2	21096203	21096661	458		16	873113576	873114035	459		16	477441210	477441680	470		multi_hit	#N/A
89		2	21122114	21122543	429		16	873138357	873138784	427		16	477467137	477467572	435		11	1110
90		2	21130246	21130735	489		16	873144577	873145055	478		16	477475251	477475770	519		11	1143
91		2	22190631	22193849	3218		19	1058251874	1058255098	3224		11	330292545	330295772	3227		11	1706
92		2	22255203	22255892	689		16	879541001	879541671	670		11	330371942	330372627	685		multi_hit	#N/A
93		2	22529810	22530265	455		19	1054994828	1054995285	457		11	331475281	331475712	431		no_hit	#N/A
94		2	23069183	23070553	1370		20	1123887106	1123887718	612		24	708642274	708642902	628		no_hit	#N/A
95		2	24184822	24185895	1073		17	946955452	946956528	1076		22	647440136	647441212	1076		12	1469
96		2	24381102	24381644	542		20	1123163933	1123164509	576		24	716076835	716077405	570		no_hit	#N/A
97		2	24381708	24382178	470		20	1123164635	1123165123	488		24	716077538	716078051	513		no_hit	#N/A
98		2	24383474	24384099	625		20	1123166431	1123167035	604		24	716082822	716083426	604		Un	#N/A
99		2	25445605	25446244	639		16	907577673	907578312	639		16	469737167	469737826	659		1	1115
100		2	25456050	25456537	487		16	907611515	907612001	486		16	469724870	469725341	471		1	1192
101		2	25573561	25574964	1403		16	907558228	907559632	1404		16	469764964	469766373	1409		multi_hit	#N/A
102		2	25578814	25579389	575		16	907555618	907556198	580		16	469768734	469769320	586		1	883
103		2	25766495	25767168	673		10	588754868	588755544	676		9	274234207	274234886	679		19	787
104		2	25996292	25996971	679		10	579666450	579667130	680		12	356643818	356644504	686		multi_hit	#N/A
105		2	26697713	26698412	699		19	1036197251	1036197974	723		11	318631170	318631869	699		11	735
106		2	26700500	26701219	719		19	1036202200	1036202922	722		11	318628797	318629512	715		11	287
107		2	27537925	27538522	597		15	857032133	857032730	597		17	497606843	497607440	597		11	2070
108		2	27577919	27578340	421		15	856978191	856978613	422		17	497662892	497663315	423		11	1665
109		2	27580082	27580530	448		15	856975068	856975536	468		17	497666153	497666593	440		no_hit	#N/A
110		2	28709925	28710505	580		16	888245706	888246282	576		16	485370426	485370994	568		no_hit	#N/A
111		2	28753040	28753542	502		16	888079012	888079514	502		16	485416783	485417297	514		no_hit	#N/A
112		2	28758893	28759296	403		16	888063432	888063871	439		16	485419412	485419837	425		no_hit	#N/A
113		2	28773950	28775264	1314		16	888056436	888057705	1269		16	485427826	485429122	1296		no_hit	#N/A
114		2	28776889	28777429	540		16	888054499	888055027	528		16	485430618	485431155	537		no_hit	#N/A
115		2	28777432	28778046	614		16	888053900	888054496	596		16	485431188	485431811	623		no_hit	#N/A
116		2	28804951	28805533	582		16	887993811	887994426	615		16	485452324	485452912	588		no_hit	#N/A
117		2	28825794	28826199	405		16	887941540	887941951	411		16	485474465	485474876	411		no_hit	#N/A
118		2	29328333	29328852	519		16	901378602	901379118	516		16	487455400	487455917	517		no_hit	#N/A
119		3	30229280	30229976	696		19	1063214276	1063214972	696		11	334317922	334318618	696		no_hit	#N/A
120		3	30230726	30231176	450		19	1063223435	1063223886	451		11	334316772	334317209	437		no_hit	#N/A
121		3	30431626	30432063	437		19	1039310246	1039310686	440		11	332209585	332210021	436		no_hit	#N/A
122		3	30432069	30432537	468		19	1039310716	1039311148	432		11	332209120	332209579	459		no_hit	#N/A
123		3	30433256	30434035	779		19	1039311851	1039312619	768		11	332207709	332208460	751		Un	#N/A
124		3	30434427	30435741	1314		19	1039312973	1039314283	1310		11	332206059	332207352	1293		11	273
125		3	30436121	30436746	625		19	1039314636	1039315261	625		11	332205124	332205742	618		no_hit	#N/A
126		3	31680122	31680633	511		16	887399193	887399692	499		16	485650077	485650561	484		Un	#N/A
127		3	31717638	31718298	660		16	887615234	887615924	690		16	485598020	485598725	705		no_hit	#N/A
128		3	31719329	31720022	693		16	887617029	887617731	702		16	485596234	485596929	695		no_hit	#N/A
129		3	31789094	31789579	485		19	1046186091	1046186564	473		11	327389601	327390074	473		no_hit	#N/A
130		3	32062536	32063979	1443		16	919357676	919359120	1444		16	471898409	471899859	1450		no_hit	#N/A
131		3	32145258	32145755	497		16	919660884	919661398	514		16	472010981	472011495	514		11	353
132		3	32162087	32162832	745		16	919747412	919748198	786		16	472058690	472059438	748		11	665
133		3	32212440	32212920	480		19	1048781619	1048782099	480		16	474865562	474866042	480		11	1689
134		3	32301976	32302475	499		16	914883433	914883932	499		11	318134030	318134541	511		11	1864
135		3	32529953	32530426	473		16	873440993	873441488	495		16	477703183	477703662	479		11	711
136		3	32541661	32542127	466		16	873473241	873473716	475		16	477716382	477716848	466		11	741
137		3	32569550	32569964	414		16	873506571	873506982	411		16	477791926	477792340	414		23	262
138		3	32873442	32874143	701		19	1063808800	1063809513	713		11	342168543	342169244	701		11	2704
139		3	33188626	33189106	480		19	1072285322	1072285778	456		11	329706606	329707091	485		no_hit	#N/A
140		3	33366904	33367760	856		19	1067499774	1067500603	829		11	339877055	339877897	842		no_hit	#N/A
141		3	33369121	33369686	565		19	1067501661	1067502211	550		11	339875441	339876001	560		no_hit	#N/A
142		3	33486468	33487009	541		19	1080447626	1080448145	519		11	334590043	334590560	517		6	446
143		3	33487223	33487819	596		19	1080446825	1080447430	605		11	334589227	334589826	599		no_hit	#N/A
144		3	33538471	33539390	919		24	1283326568	1283327460	892		20	594786616	594787537	921		9	660
145		3	34328627	34329342	715		19	1080684915	1080685630	715		11	329895468	329896189	721		6	1472
146		3	34358250	34358677	427		19	1080647024	1080647444	420		11	329909150	329909566	416		multi_hit	#N/A
147		3	35409921	35410531	610		24	1312182479	1312183117	638		17	526966946	526967560	614		Un	#N/A
148		3	35411638	35412564	926		24	1312183859	1312184793	934		17	526965215	526966153	938		Un	#N/A
149		3	35512463	35513390	927		2	89787861	89788764	903		17	512771929	512772847	918		9	1903
150		3	35517657	35518436	779		2	89783897	89784673	776		17	512775928	512776704	776		9	1095
151		3	35747568	35748026	458		23	1235622435	1235631669	9234		7	202987779	202995038	7259		no_hit	#N/A
152		3	36254039	36254567	528		24	1310241540	1310242068	528		17	527516886	527517415	529		multi_hit	#N/A
153		3	36256020	36256507	487		24	1310243328	1310243797	469		17	527517725	527518214	489		9	1750
154		3	36265906	36266414	508		24	1310256186	1310256700	514		17	527521244	527521752	508		no_hit	#N/A
155		3	36596033	36596642	609		2	91880756	91881335	579		17	507944161	507944746	585		18	390
156		3	36634679	36635179	500		2	101896376	101896861	485		17	508098127	508098636	509		9	598
157		3	36662978	36663448	470		2	103068829	103069296	467		17	508124589	508125077	488		9	1431
158		3	37584330	37584812	482		2	84469931	84470410	479		17	516687442	516687903	461		9	668
159		3	37585581	37586659	1078		2	84468498	84469570	1072		17	516686000	516687078	1078		9	2183
160		3	37586690	37587364	674		2	84467805	84468494	689		17	516685319	516685996	677		9	1438
161		3	37587667	37588352	685		2	84466856	84467532	676		17	516684352	516685034	682		9	507
162		3	37588762	37589715	953		2	84465529	84466473	944		17	516683032	516683969	937		no_hit	#N/A
163		3	37886119	37886569	450		24	1292491602	1292492020	418		20	596729369	596729801	432		no_hit	#N/A
164		3	37887502	37888306	804		24	1292492949	1292493746	797		20	596727650	596728447	797		9	1106
165		3	38063088	38063500	412		16	884627069	884627482	413		16	486624421	486624834	413		multi_hit	#N/A
166		3	38118952	38120367	1415		2	61227096	61228523	1427		4	125442755	125444149	1394		9	1841
167		3	39525173	39525754	581		24	1288275040	1288275628	588		20	598212724	598213315	591		multi_hit	#N/A
168		3	39599760	39600779	1019		16	907139650	907140651	1001		16	485203183	485204196	1013		10	219
169		3	39680482	39681038	556		16	907072498	907073026	528		16	485276123	485276637	514		no_hit	#N/A
170		3	39687419	39688074	655		16	907066788	907067422	634		16	485281515	485282140	625		no_hit	#N/A
171		3	40217217	40217849	632		24	1289987716	1289988348	632		20	597738296	597738928	632		9	1648
172		3	40218279	40218965	686		24	1289986694	1289987358	664		20	597739331	597740007	676		9	370
173		3	40546502	40546916	414		24	1298655731	1298656152	421		20	595649446	595649865	419		no_hit	#N/A
174		3	40548593	40549933	1340		24	1298657933	1298659316	1383		20	595646293	595647709	1416		9	407
175		3	40550933	40551655	722		24	1298660431	1298661162	731		20	595644246	595644992	746		no_hit	#N/A
176		3	40551766	40553095	1329		24	1298661339	1298662647	1308		20	595642725	595644063	1338		9	1031
177		3	40553163	40553866	703		24	1298662800	1298663514	714		20	595641861	595642575	714		no_hit	#N/A
178		3	40554044	40554483	439		24	1298663704	1298664134	430		20	595641181	595641632	451		9	489
179		3	40554636	40555884	1248		24	1298664311	1298665616	1305		20	595639642	595640995	1353		no_hit	#N/A
180		3	40594605	40595154	549		2	110923516	110924065	549		17	504265792	504266341	549		no_hit	#N/A
181		3	40604646	40605603	957		2	110912782	110913737	955		17	504281794	504282763	969		no_hit	#N/A
182		3	40898103	40898898	795		2	98034289	98035084	795		17	502401042	502401840	798		5	1100
183		3	40943399	40943823	424		2	98047758	98048183	425		17	502430667	502431092	425		5	192
184		3	40944752	40945329	577		2	98050966	98051536	570		17	502431337	502431915	578		multi_hit	#N/A
185		4	41543118	41543612	494		1	16251493	16251954	461		1	24099474	24099947	473		no_hit	#N/A
186		4	41845419	41846125	706		7	441907862	441908568	706		18	544964742	544965446	704		4	2451
187		4	42113579	42114861	1282		25	1340775401	1340776681	1280		23	674005652	674006932	1280		no_hit	#N/A
188		4	42201846	42202302	456		12	699479639	699480097	458		19	569223461	569223922	461		5	1813
189		4	42210709	42211130	421		12	699497030	699497444	414		19	569226811	569227233	422		5	663
190		4	42247554	42248188	634		12	699561352	699562336	984		19	569253631	569257297	3666		no_hit	#N/A
191		4	42598934	42600807	1873		1	28199177	28201051	1874		2	59144420	59146303	1883		17	1088
192		4	42601062	42601525	463		1	28201305	28201768	463		2	59148638	59149098	460		no_hit	#N/A
193		4	42725843	42726457	614		7	454277924	454278550	626		18	540425564	540426171	607		no_hit	#N/A
194		4	43124364	43125014	650		25	1320473683	1320474322	639		6	177088618	177089271	653		8	773
195		4	43168579	43169324	745		4	192231782	192232524	742		6	177014225	177014970	745		8	1919
196		4	43996299	43996843	544		18	995807585	995808156	571		6	196730305	196730855	550		no_hit	#N/A
197		4	44259911	44260433	522		1	18346434	18346962	528		1	16309504	16310021	517		4	1596
198		4	44470911	44471381	470		1	12836317	12836802	485		1	4919460	4919942	482		no_hit	#N/A
199		4	45868856	45869610	754		7	454587129	454587874	745		18	540708417	540709174	757		no_hit	#N/A
200		4	46070659	46073820	3161		7	422756471	422759641	3170		18	557232784	557235999	3215		4	1759
201		4	46142045	46142532	487		7	422825935	422826432	497		18	557083163	557083644	481		4	1938
202		4	46440481	46440915	434		14	771658667	771659099	432		5	169048194	169048628	434		4	1228
203		4	46921742	46922785	1043		14	786668195	786669232	1037		10	296202653	296203696	1043		4	1175
204		4	47249166	47249588	422		7	453907090	453907517	427		18	559870333	559870759	426		4	420
205		4	47283224	47284267	1043		7	401633512	401634529	1017		18	559907607	559908605	998		Un	#N/A
206		4	47284917	47285530	613		7	401634984	401635576	592		18	559909153	559909731	578		Un	#N/A
207		4	47285563	47286092	529		7	401635587	401636092	505		18	559909732	559910268	536		Un	#N/A
208		4	47286338	47286965	627		7	401636317	401636941	624		18	559910535	559911165	630		Un	#N/A
209		4	47310806	47311482	676		7	456821326	456822005	679		18	541365426	541366098	672		no_hit	#N/A
210		4	47800278	47800694	416		4	197936390	197936815	425		23	674583881	674584318	437		no_hit	#N/A
211		4	48025186	48025840	654		4	188218083	188218686	603		23	670976503	670977154	651		8	660
212		4	48881007	48881485	478		4	200433241	200433719	478		23	689263617	689264099	482		no_hit	#N/A
213		4	48967067	48967619	552		4	209112202	209112778	576		23	685582580	685583147	567		no_hit	#N/A
214		4	49166047	49166507	460		4	200652061	200652530	469		23	689337797	689338262	465		no_hit	#N/A
215		4	49167469	49168255	786		4	200656909	200657696	787		23	689339230	689340016	786		8	1667
216		4	49235339	49235743	404		18	991739394	991739800	406		6	185297238	185297644	406		8	864
217		4	49517644	49518219	575		18	993939917	993940495	578		6	185743532	185744110	578		8	831
218		4	50762185	50763343	1158		18	1001516495	1001517653	1158		6	173210953	173212114	1161		8	3087
219		4	50948463	50949994	1531		4	185150571	185152077	1506		23	687184362	687185886	1524		multi_hit	#N/A
220		4	51306418	51306970	552		4	189001486	189002042	556		6	194750683	194751246	563		8	2220
221		4	52019430	52020373	943		25	1346803412	1346804355	943		6	172011027	172011970	943		multi_hit	#N/A
222		4	52475458	52475860	402		4	208277422	208277829	407		23	690053904	690054307	403		no_hit	#N/A
223		5	53523576	53524018	442		6	381469318	381469757	439		5	162965820	162966262	442		18	1507
224		5	53805129	53806062	933		6	379097117	379098050	933		5	148327114	148328050	936		18	2378
225		5	53806939	53807369	430		6	379096637	379097087	450		5	148328077	148328527	450		no_hit	#N/A
226		5	53920022	53920424	402		21	1145657634	1145658036	402		12	349500913	349501319	406		no_hit	#N/A
227		5	53927735	53928141	406		21	1145678984	1145679390	406		12	349510032	349510438	406		no_hit	#N/A
228		5	54231450	54232039	589		6	373943216	373943824	608		5	165137694	165138283	589		no_hit	#N/A
229		5	54232140	54232590	450		6	373943838	373944280	442		5	165138297	165138739	442		no_hit	#N/A
230		5	54233072	54233583	511		6	373947875	373948380	505		5	165141363	165141868	505		4	1796
231		5	54381872	54382756	884		11	622581679	622582597	918		5	165973326	165974240	914		4	1095
232		5	54444989	54445497	508		23	1260802902	1260803404	502		7	220260276	220260776	500		4	577
233		5	54532591	54533263	672		6	360869597	360870269	672		5	140073573	140074245	672		4	2301
234		5	54591953	54592409	456		23	1256699747	1256700225	478		7	209937756	209938245	489		4	197
235		5	55005271	55005705	434		8	508208121	508208563	442		7	205472886	205473317	431		no_hit	#N/A
236		5	55006357	55006797	440		8	508209242	508209687	445		7	205471795	205472240	445		multi_hit	#N/A
237		5	55106035	55106646	611		23	1233112443	1233113018	575		7	215545155	215545773	618		5	1013
238		5	55106672	55107316	644		23	1233113023	1233113617	594		7	215545799	215546456	657		5	1614
239		5	55158552	55159265	713		11	647615524	647616245	721		5	163540251	163540943	692		5	2363
240		5	55627608	55628291	683		23	1263435226	1263435909	683		7	200156192	200156875	683		multi_hit	#N/A
241		5	56249286	56250556	1270		6	363707767	363709051	1284		5	138785681	138786988	1307		no_hit	#N/A
242		5	56287267	56288250	983		6	363739865	363740848	983		5	138811319	138812302	983		5	1204
243		5	56290294	56290711	417		6	363747710	363748127	417		5	138816091	138816508	417		5	1441
244		5	56309198	56309647	449		6	363786817	363787270	453		5	138832006	138832465	459		no_hit	#N/A
245		5	56452592	56453079	487		6	364033132	364033593	461		5	138978795	138979253	458		5	463
246		5	56704476	56705256	780		11	656034441	656035221	780		5	164760462	164761242	780		5	1269
247		5	56713382	56714642	1260		11	656053590	656054845	1255		5	164767872	164769135	1263		no_hit	#N/A
248		5	57016866	57017562	696		11	656617892	656618572	680		5	164979308	164980057	749		no_hit	#N/A
249		5	57187024	57189183	2159		6	364752876	364755030	2154		5	165082608	165084776	2168		5	2293
250		5	57620600	57621227	627		23	1248369849	1248370483	634		7	214458209	214458843	634		5	1284
251		5	57923430	57923861	431		11	620041322	620041753	431		5	146157168	146157599	431		5	682
252		5	57925710	57926133	423		11	620038321	620038729	408		5	146158456	146158883	427		5	1589
253		5	58374863	58375348	485		11	639016382	639016873	491		7	216889288	216889767	479		no_hit	#N/A
254		5	58445670	58446180	510		19	1040719447	1040719958	511		11	337357080	337357591	511		multi_hit	#N/A
255		5	58720900	58721866	966		11	640493564	640494511	947		5	156463592	156464568	976		5	1197
256		5	59177070	59177994	924		11	638294173	638295083	910		5	152289011	152289933	922		5	1342
257		5	59547318	59549621	2303		9	570836856	570839136	2280		21	634016787	634019085	2298		no_hit	#N/A
258		5	59756601	59757160	559		6	367379738	367380272	534		5	159905159	159905723	564		no_hit	#N/A
259		5	60058527	60059364	837		11	621392808	621393648	840		5	160219727	160220567	840		18	698
260		5	60332939	60333649	710		11	648410191	648410924	733		5	163257761	163258477	716		no_hit	#N/A
261		5	60363888	60364386	498		11	648381427	648381925	498		5	163237108	163237603	495		multi_hit	#N/A
262		5	60541434	60541877	443		23	1258213508	1258213950	442		7	207624540	207624979	439		no_hit	#N/A
263		5	60636980	60638116	1136		23	1258091867	1258093019	1152		7	207571014	207572190	1176		25	1595
264		5	61401672	61402267	595		11	623936197	623936789	592		5	152048453	152049041	588		no_hit	#N/A
265		5	61460268	61460699	431		11	623790007	623790443	436		5	152101733	152102159	426		5	562
266		5	61582978	61583856	878		11	638899641	638900525	884		5	152249709	152250566	857		5	934
267		5	61583945	61584546	601		11	638900617	638901191	574		5	152250592	152251166	574		no_hit	#N/A
268		5	61700698	61701140	442		23	1252154353	1252154826	473		7	207767429	207767884	455		25	531
269		5	61856906	61857613	707		23	1251209987	1251210695	708		7	208256960	208257668	708		multi_hit	#N/A
270		5	61881395	61882758	1363		6	367606051	367612189	6138		5	143787670	143789969	2299		25	2145
271		5	62013878	62015315	1437		8	484620633	484622056	1423		7	208580332	208581742	1410		3	1627
272		5	62015939	62016451	512		8	484619340	484619849	509		7	208582520	208583026	506		3	1895
273		5	62234563	62235982	1419		6	371052130	371053549	1419		6	179575569	179577008	1439		multi_hit	#N/A
274		5	62254314	62255803	1489		6	371102348	371103831	1483		5	149444610	149446108	1498		3	3147
275		6	62971268	62971830	562		6	342691892	342692479	587		4	108713789	108714372	583		10	1304
276		6	62983083	62983553	470		6	342661937	342662397	460		4	108731592	108732057	465		10	1977
277		6	63002936	63003511	575		6	342637296	342637844	548		4	108747983	108748549	566		no_hit	#N/A
278		6	63011861	63012272	411		6	342628869	342629279	410		4	108757740	108758154	414		no_hit	#N/A
279		6	63303711	63305188	1477		6	347196206	347196640	434		4	108288557	108288979	422		no_hit	#N/A
280		6	63306610	63307214	604		6	347203917	347204560	643		4	108285942	108286553	611		10	1561
281		6	63366531	63367129	598		6	347352654	347353250	596		4	108217972	108218553	581		no_hit	#N/A
282		6	63766021	63767429	1408		24	1296614427	1296615873	1446		20	599557322	599558774	1452		3	1007
283		6	63871514	63871930	416		6	347807694	347808115	421		4	108122355	108122758	403		14	1498
284		6	63888228	63888628	400		6	347918648	347919049	401		4	108101570	108101972	402		14	621
285		6	63890701	63891290	589		6	347939354	347939983	629		4	108099688	108100283	595		14	376
286		6	63966420	63967133	713		6	348081623	348082378	755		4	108000014	108000752	738		14	1234
287		6	63968852	63969301	449		6	348083831	348084299	468		4	107998396	107998844	448		14	908
288		6	63969921	63970410	489		6	348086182	348086736	554		4	107994337	107994865	528		no_hit	#N/A
289		6	64091772	64092203	431		24	1309767350	1309767781	431		17	509341525	509341968	443		no_hit	#N/A
290		6	64435071	64435766	695		2	81888321	81889016	695		20	604698197	604698892	695		9	2487
291		6	64439755	64440224	469		2	81870308	81870780	472		20	604699356	604699816	460		9	977
292		6	64531716	64532253	537		24	1275827579	1275828068	489		20	604737995	604738529	534		9	523
293		6	64532287	64532804	517		24	1275827091	1275827575	484		20	604738557	604739074	517		no_hit	#N/A
294		6	64796913	64797358	445		24	1286074735	1286075163	428		20	603832762	603833183	421		no_hit	#N/A
295		6	65188497	65189342	845		2	81488653	81489500	847		17	516816072	516816921	849		no_hit	#N/A
296		6	65659212	65659669	457		24	1318519452	1318519878	426		17	503932218	503932677	459		no_hit	#N/A
297		6	66203939	66204565	626		11	627444910	627445540	630		4	126717641	126718281	640		no_hit	#N/A
298		6	66204624	66206929	2305		11	627445568	627447861	2293		4	126718309	126720596	2287		19	1706
299		6	66805203	66805607	404		2	83815642	83816045	403		17	513478789	513479192	403		19	823
300		6	67073707	67074369	662		16	875845492	875846160	668		16	470360232	470360900	668		1	1476
301		6	67207249	67207860	611		6	353492135	353492743	608		4	120267322	120267936	614		10	911
302		6	67228464	67229397	933		6	353528983	353529916	933		4	120292948	120293912	964		10	3576
303		6	67240837	67241390	553		6	353535614	353536161	547		4	120300430	120301012	582		10	912
304		6	67243219	67243657	438		6	353537762	353538212	450		4	120306292	120306728	436		10	683
305		6	67307257	67307762	505		22	1211125838	1211126359	521		4	118422279	118422807	528		10	723
306		6	67326223	67326771	548		22	1211108093	1211108611	518		4	118438699	118439247	548		10	1292
307		6	67441964	67442650	686		22	1208983479	1208984172	693		4	115164862	115165548	686		no_hit	#N/A
308		6	67521555	67521966	411		2	105804330	105804741	411		17	522630402	522630825	423		10	1128
309		6	67681335	67681908	573		24	1281002011	1281002599	588		20	605418234	605418825	591		9	919
310		6	67683413	67684935	1522		24	1281005155	1281006683	1528		20	605420112	605421637	1525		9	1072
311		6	68012063	68012685	622		20	1120243230	1120243840	610		17	522510835	522511465	630		10	1093
312		6	68309746	68310671	925		24	1279653182	1279654107	925		20	600348533	600349476	943		14	425
313		6	68356034	68356484	450		24	1278233171	1278233618	447		20	600317422	600317875	453		14	855
314		6	68798473	68799345	872		10	619090940	619091815	875		12	344164168	344165043	875		20	672
315		6	69182904	69183322	418		2	73150774	73151180	406		17	525088349	525088751	402		no_hit	#N/A
316		6	69764846	69766026	1180		24	1278297280	1278298454	1174		20	600291465	600292648	1183		14	2853
317		6	69816174	69816580	406		24	1295050671	1295051078	407		20	598567514	598567924	410		9	1243
318		6	69880706	69881170	464		24	1288845406	1288845877	471		20	598407702	598408214	512		9	837
319		6	71476802	71477851	1049		22	1202323424	1202324552	1128		4	129045901	129047017	1116		multi_hit	#N/A
320		6	71487104	71487519	415		22	1202317714	1202318133	419		4	129029234	129029652	418		Un	#N/A
321		6	71488746	71489187	441		22	1202316222	1202316663	441		4	129027596	129028040	444		Un	#N/A
322		6	71519046	71519467	421		2	67231285	67231716	431		17	523843145	523843567	422		no_hit	#N/A
323		6	71714149	71714719	570		11	627897203	627897806	603		4	113457907	113458490	583		10	1654
324		6	72066096	72067085	989		6	354143598	354144599	1001		4	126446833	126447820	987		9	1218
325		6	72231226	72231713	487		20	1108632908	1108633404	496		4	104138241	104138746	505		4	326
326		7	72709820	72710456	636		8	459053907	459054541	634		9	282161819	282162540	721		no_hit	#N/A
327		7	72711268	72711681	413		8	459054595	459055002	407		9	282162594	282163007	413		no_hit	#N/A
328		7	73695715	73696148	433		21	1149036951	1149037382	431		12	345269390	345269838	448		2	1679
329		7	73729200	73729744	544		5	299522605	299523146	541		9	258849942	258850470	528		2	1240
330		7	73774464	73775192	728		21	1148779282	1148780022	740		12	345066270	345066995	725		no_hit	#N/A
331		7	73780032	73780446	414		5	293861084	293861501	417		9	266464728	266465151	423		no_hit	#N/A
332		7	73780510	73781040	530		5	293860490	293861020	530		9	266464134	266464664	530		no_hit	#N/A
333		7	73807150	73808014	864		5	293810672	293811533	861		9	266449019	266449889	870		no_hit	#N/A
334		7	74031115	74031560	445		22	1209212199	1209212642	443		4	115313303	115313752	449		21	751
335		7	74123246	74123750	504		24	1284200907	1284201383	476		20	601003950	601004436	486		9	767
336		7	74647592	74648516	924		5	287327985	287328903	918		9	285314224	285315162	938		5	192
337		7	74979046	74979517	471		5	292590107	292590593	486		12	346954837	346955283	446		no_hit	#N/A
338		7	75898064	75898643	579		8	494201675	494202254	579		9	271523907	271524483	576		21	2258
339		7	75926277	75929605	3328		5	251545902	251549197	3295		12	366923000	366926274	3274		21	1070
340		7	76318525	76318938	413		5	280500456	280500870	414		9	272161197	272161608	411		21	762
341		7	76343363	76344186	823		5	280461651	280462480	829		9	272171618	272172411	793		21	910
342		7	76764783	76765466	683		21	1154614421	1154615104	683		12	358426101	358426787	686		20	1571
343		7	76768146	76768798	652		8	505393561	505394204	643		9	272840755	272841407	652		no_hit	#N/A
344		7	76768818	76769359	541		8	505394206	505394741	535		9	272841427	272841980	553		20	853
345		7	76776842	76777330	488		8	505408252	505408714	462		9	272850222	272850687	465		no_hit	#N/A
346		7	76938141	76938596	455		21	1152973934	1152974374	440		12	366462307	366462732	425		21	801
347		7	77107728	77108583	855		10	582134838	582135678	840		12	356481749	356482589	840		20	2112
348		7	77703775	77704492	717		12	697093164	697095051	1887		19	577913653	577914217	564		no_hit	#N/A
349		7	77706102	77707352	1250		12	697087866	697089110	1244		19	577912251	577913513	1262		15	1740
350		7	77808519	77808930	411		10	594083152	594083557	405		9	258289209	258289617	408		1	781
351		7	78017793	78018275	482		8	501236937	501237420	483		9	258638908	258639391	483		1	614
352		7	78018579	78019359	780		8	501237699	501238482	783		9	258639706	258640486	780		1	1019
353		7	78052490	78053281	791		2	107323685	107324491	806		9	271228968	271229768	800		1	766
354		7	78209504	78210018	514		5	269046741	269047224	483		9	277627441	277627943	502		no_hit	#N/A
355		7	78212129	78212550	421		5	269049581	269049991	410		9	277628844	277629266	422		no_hit	#N/A
356		7	78659448	78659865	417		5	267224976	267225390	414		9	265613046	265613460	414		Un	#N/A
357		8	79020697	79021447	750		14	802115947	802116698	751		10	303873240	303873991	751		no_hit	#N/A
358		8	79490308	79491858	1550		14	785503274	785504821	1547		10	312135116	312136663	1547		6	2272
359		8	79491883	79492902	1019		14	785502236	785503268	1032		10	312136665	312137668	1003		no_hit	#N/A
360		8	79744416	79745542	1126		15	820349397	820350532	1135		10	293652939	293654059	1120		no_hit	#N/A
361		8	79931618	79932052	434		18	1030230330	1030230769	439		13	375334460	375334911	451		Un	#N/A
362		8	80631997	80632457	460		6	336048052	336048512	460		2	54988417	54988901	484		17	414
363		8	80692343	80693008	665		9	522169941	522170609	668		21	619829475	619830161	686		17	1534
364		8	80854811	80855490	679		5	270500655	270501328	673		10	300743341	300744020	679		7	2186
365		8	81240696	81241340	644		22	1199260441	1199261101	660		2	42211075	42211725	650		no_hit	#N/A
366		8	81491002	81491480	478		9	524127753	524128219	466		21	636484227	636484702	475		17	503
367		8	81517205	81517648	443		9	524202536	524202994	458		21	636491674	636492125	451		Un	#N/A
368		8	82066312	82067039	727		9	567954713	567955431	718		21	631147932	631148662	730		12	2253
369		8	82070892	82071741	849		9	567950989	567951847	858		21	631150575	631151427	852		12	1968
370		8	83066206	83069378	3172		14	798666890	798670071	3181		10	311425860	311429017	3157		no_hit	#N/A
371		8	83079297	83080930	1633		14	798653030	798654661	1631		10	311451611	311453242	1631		6	1073
372		8	83081080	83082983	1903		14	798650992	798652880	1888		10	311453392	311455295	1903		6	3021
373		8	83095848	83096313	465		14	798625802	798626267	465		10	311476851	311477313	462		no_hit	#N/A
374		8	83128620	83129334	714		14	798574011	798574725	714		10	311552171	311552884	713		multi_hit	#N/A
375		8	83597815	83598298	483		6	359178150	359178626	476		4	133493817	133494291	474		17	1109
376		8	83814983	83815396	413		14	782471790	782472199	409		10	299540587	299540997	410		7	237
377		8	84020897	84021784	887		16	908111767	908112657	890		17	490322344	490323228	884		multi_hit	#N/A
378		8	84658555	84659004	449		1	47902316	47902795	479		21	635149141	635149622	481		17	522
379		8	84659119	84659666	547		1	47902934	47903505	571		21	635149747	635150315	568		17	380
380		8	84663175	84663717	542		1	47905143	47905704	561		21	635152076	635152634	558		no_hit	#N/A
381		8	85640659	85641094	435		14	812839598	812840039	441		10	290181575	290182018	443		no_hit	#N/A
382		8	85903878	85904360	482		12	690565656	690566135	479		18	545384198	545384707	509		2	438
383		8	85907024	85907802	778		12	690568643	690569433	790		18	545380636	545381424	788		2	1520
384		8	85931352	85931840	488		12	690593003	690593492	489		18	545351087	545351575	488		2	608
385		8	85972673	85973090	417		12	690649902	690650319	417		18	545303072	545303489	417		2	909
386		8	86091886	86092360	474		7	409439507	409439978	471		18	545064490	545064982	492		2	276
387		9	87269982	87270404	422		3	123223052	123223486	434		8	246715269	246715688	419		10	472
388		9	87961154	87962028	874		3	176137387	176138249	862		8	235591105	235591966	861		6	2310
389		9	88252013	88252519	506		3	139559577	139560086	509		8	227912264	227912773	509		10	1373
390		9	88369523	88370003	480		12	688594084	688594564	480		19	562963467	562963953	486		10	1469
391		9	88596935	88597957	1022		3	166421379	166422407	1028		8	235195811	235196828	1017		13	2250
392		9	88623534	88624643	1109		3	166474949	166476053	1104		8	235203666	235204766	1100		13	1962
393		9	88711951	88712378	427		24	1313958204	1313958631	427		19	568612733	568613160	427		13	1820
394		9	89286649	89287050	401		12	685331652	685332052	400		19	562566281	562566697	416		13	383
395		9	89312894	89313387	493		12	685358733	685359205	472		19	562549908	562550334	426		no_hit	#N/A
396		9	89402767	89403806	1039		3	182556167	182557177	1010		8	240171919	240172944	1025		13	757
397		9	89404133	89404697	564		3	182557422	182557950	528		8	240171110	240171614	504		no_hit	#N/A
398		9	89404714	89405179	465		3	182557951	182558354	403		8	240170637	240171086	449		no_hit	#N/A
399		9	89405470	89405908	438		3	182558555	182558988	433		8	240170038	240170481	443		13	809
400		9	89418590	89419135	545		12	685500962	685501516	554		19	562484445	562485008	563		13	640
401		9	90048572	90049124	552		12	687638585	687640718	2133		19	561567997	561568542	545		no_hit	#N/A
402		9	90127941	90128579	638		12	687747234	687747876	642		19	561632039	561632678	639		no_hit	#N/A
403		9	90182248	90183064	816		3	161240271	161241087	816		8	246021542	246022364	822		13	1616
404		9	90219127	90219635	508		3	161190843	161191359	516		8	246050682	246051198	516		multi_hit	#N/A
405		9	90292542	90292961	419		3	161107918	161108334	416		8	246075416	246075848	432		13	406
406		9	90459057	90459717	660		3	160919077	160919719	642		8	246195208	246195839	631		13	1615
407		9	90538217	90538825	608		1	7585266	7585874	608		1	26158387	26159007	620		13	1914
408		9	90617432	90617843	411		3	160854697	160855153	456		8	244705432	244705842	410		no_hit	#N/A
409		9	90634662	90635158	496		3	160614248	160614699	451		8	243622952	243623467	515		13	482
410		9	90856173	90856878	705		1	7161616	7162314	698		1	25102956	25103691	735		no_hit	#N/A
411		9	91319284	91319764	480		1	8229447	8229914	467		1	26506302	26506775	473		13	694
412		9	91884061	91884578	517		3	136108555	136109072	517		8	242023425	242023942	517		13	2017
413		9	91912794	91913311	517		3	136161959	136162480	521		8	242045435	242045959	524		no_hit	#N/A
414		9	92036028	92036976	948		24	1315518472	1315519423	951		19	568175933	568176892	959		no_hit	#N/A
415		9	92478839	92479323	484		3	136570260	136570751	491		8	232381248	232381732	484		15	663
416		9	92695115	92695604	489		12	672584771	672585271	500		19	576244572	576245087	515		no_hit	#N/A
417		9	92855899	92856448	549		24	1315957717	1315958247	530		19	568873293	568873842	549		13	1171
418		9	93042909	93044449	1540		12	681745057	681746600	1543		8	232917844	232919384	1540		15	5709
419		9	93045397	93045859	462		12	681749166	681749623	457		8	232920406	232920875	469		15	1099
420		9	93090576	93091074	498		3	138334354	138334836	482		8	232945255	232945768	513		no_hit	#N/A
421		9	93370623	93371542	919		3	158328638	158329570	932		8	233936306	233937250	944		15	602
422		9	93371599	93372389	790		3	158329637	158330422	785		8	233937305	233938075	770		15	582
423		9	93486954	93487834	880		3	150723113	150723999	886		8	230058659	230059539	880		15	1119
424		9	93491961	93492490	529		3	150730043	150730558	515		8	230054263	230054765	502		no_hit	#N/A
425		9	93954325	93954757	432		12	696595200	696595631	431		19	577494275	577494699	424		15	1198
426		9	94101702	94102309	607		21	1178857609	1178858202	593		14	438154579	438155192	613		multi_hit	#N/A
427		9	94283533	94283969	436		12	711504443	711504873	430		19	571483408	571483865	457		no_hit	#N/A
428		9	94398670	94399120	450		12	674860327	674860777	450		15	456883836	456884288	452		5	1497
429		9	94575317	94575723	406		11	664169325	664169731	406		15	448336158	448336564	406		multi_hit	#N/A
430		9	94790844	94791348	504		12	672405672	672406182	510		19	565625350	565625858	508		no_hit	#N/A
431		9	94938240	94938673	433		13	747186185	747186633	448		19	570632670	570633103	433		5	1224
432		9	95005566	95006584	1018		13	747128204	747129219	1015		19	570710060	570711078	1018		5	2801
433		9	95048319	95048849	530		13	747090245	747090754	509		19	570734470	570734997	527		no_hit	#N/A
434		9	95054661	95055417	756		13	747081497	747082253	756		19	570737927	570738677	750		5	902
435		9	95055974	95056760	786		13	747080154	747080934	780		19	570738750	570739536	786		5	1889
436		9	95058905	95059451	546		13	747074317	747074883	566		19	570741650	570742228	578		5	1481
437		9	95061089	95061553	464		12	717263242	717263706	464		19	570743456	570743920	464		5	649
438		9	95080348	95080943	595		13	747031729	747032303	574		15	460345759	460346354	595		no_hit	#N/A
439		9	95080983	95081689	706		12	717248048	717248728	680		19	570761250	570761954	704		5	1885
440		9	95310409	95310939	530		13	757435423	757435952	529		15	460936291	460936829	538		no_hit	#N/A
441		9	95492214	95492781	567		13	757891605	757892169	564		15	461136228	461136818	590		5	1622
442		9	95765803	95767137	1334		13	758490445	758491767	1322		1	315032	316362	1330		5	3413
443		9	96000462	96000897	435		12	711907498	711907921	423		15	457887693	457888115	422		5	621
444		9	96231538	96232352	814		22	1213888282	1213889088	806		1	39352035	39352835	800		no_hit	#N/A
445		9	96356285	96356739	454		12	680616152	680616602	450		15	456213701	456214164	463		5	1160
446		9	96898155	96899464	1309		5	287165362	287166666	1304		9	285448041	285449336	1295		2	1314
447		9	96968973	96969456	483		16	930125611	930126096	485		16	473879543	473880028	485		multi_hit	#N/A
448		9	97071745	97072469	724		13	747277502	747278224	722		19	570595048	570595768	720		5	823
449		9	97114940	97115536	596		13	747337873	747338457	584		15	460199431	460200026	595		5	2189
450		9	97171993	97172436	443		13	747394885	747395330	445		15	460166599	460167049	450		5	1537
451		9	97216717	97217177	460		13	747443705	747444141	436		15	460146344	460146782	438		5	431
452		9	97240750	97241192	442		13	747482785	747483215	430		15	460128989	460129418	429		5	1312
453		9	97282913	97283420	507		12	713294601	713295108	507		19	570478764	570479271	507		5	952
454		9	97340134	97340581	447		12	716312022	716312469	447		19	570405891	570406344	453		no_hit	#N/A
455		9	97723318	97724174	856		13	751427921	751428778	857		15	466036237	466037094	857		no_hit	#N/A
456		9	97892719	97893151	432		13	734643203	734643634	431		15	459435138	459435562	424		5	682
457		10	98004173	98004866	693		15	853404373	853405069	696		13	375466835	375467555	720		2	1375
458		10	98782079	98782557	478		15	852284412	852284882	470		13	401776232	401776700	468		22	391
459		10	98784037	98784467	430		15	852285550	852285992	442		13	401774933	401775370	437		Un	#N/A
460		10	98792812	98793215	403		15	852291968	852292372	404		13	401766104	401766505	401		22	614
461		10	99045642	99057196	11554		15	847113747	847125298	11551		13	397534794	397546345	11551		3	7856
462		10	99065177	99066680	1503		15	847106109	847107617	1508		13	397526614	397528117	1503		3	1639
463		10	99157118	99158198	1080		15	843271582	843272667	1085		13	383659826	383660893	1067		26	873
464		10	99804077	99805375	1298		21	1164165745	1164167042	1297		14	435023773	435025049	1276		26	1465
465		10	99970468	99970941	473		18	1025009394	1025009864	470		13	394607706	394608164	458		no_hit	#N/A
466		10	99971293	99971794	501		18	1025010204	1025010693	489		13	394608429	394608909	480		14	696
467		10	100194944	100195487	543		5	284402443	284403023	580		14	406449228	406449796	568		2	887
468		10	100518478	100519228	750		15	826323821	826324571	750		13	384965078	384965831	753		no_hit	#N/A
469		10	100519237	100519809	572		15	826324580	826325140	560		13	384965994	384966572	578		14	351
470		10	100523364	100523837	473		15	826327956	826328429	473		13	384969618	384970091	473		no_hit	#N/A
471		10	100829172	100829697	525		15	869720768	869721261	493		17	524550765	524551253	488		14	551
472		10	100900555	100900985	430		15	827714031	827714471	440		13	385858042	385858481	439		no_hit	#N/A
473		10	100922674	100923152	478		15	826348338	826348798	460		13	384988094	384988571	477		no_hit	#N/A
474		10	100949561	100950929	1368		15	826330690	826332061	1371		13	384971771	384973142	1371		no_hit	#N/A
475		10	100969149	100969672	523		18	988199121	988199647	526		13	392534443	392535039	596		no_hit	#N/A
476		10	101340592	101342703	2111		18	988226100	988228211	2111		13	395712515	395714640	2125		14	3003
477		10	102029276	102029703	427		18	1019084047	1019084486	439		13	385945537	385945970	433		no_hit	#N/A
478		10	103310156	103311052	896		15	828979807	828980709	902		13	378801629	378802534	905		multi_hit	#N/A
479		10	103389151	103389854	703		21	1171096122	1171096816	694		14	422110332	422111026	694		3	2681
480		10	103626885	103627305	420		19	1075081263	1075081680	417		11	333845926	333846337	411		no_hit	#N/A
481		10	103954339	103955113	774		18	1027763968	1027764727	759		13	376988808	376989564	756		26	558
482		10	103959538	103960079	541		18	1027767742	1027768280	538		13	376986314	376986855	541		no_hit	#N/A
483		10	103961145	103961547	402		18	1027768844	1027769264	420		13	376985456	376985862	406		no_hit	#N/A
484		10	103961832	103962307	475		18	1027769315	1027769757	442		13	376984975	376985405	430		no_hit	#N/A
485		11	104418222	104418671	449		20	1124450729	1124451160	431		24	692883421	692883884	463		1	749
486		11	104550716	104551135	419		20	1124945434	1124945853	419		24	712804388	712804808	420		no_hit	#N/A
487		11	105085391	105086090	699		20	1126674268	1126674950	682		24	710972481	710973173	692		no_hit	#N/A
488		11	105305323	105306134	811		20	1087881460	1087882283	823		24	708845076	708845950	874		no_hit	#N/A
489		11	106074011	106074464	453		20	1110713225	1110713685	460		24	714671155	714671637	482		1	528
490		11	106117113	106117780	667		20	1110610846	1110611513	667		24	714569991	714570658	667		1	2477
491		11	106122820	106123338	518		20	1110603547	1110604038	491		24	714561346	714561821	475		1	281
492		11	106138326	106138883	557		20	1110566516	1110567085	569		24	714535943	714536501	558		1	1086
493		11	106167202	106167727	525		20	1110492448	1110492944	496		24	714488234	714488735	501		1	431
494		11	106176866	106177441	575		20	1110469064	1110469632	568		24	714472709	714473246	537		1	487
495		11	106486707	106487132	425		20	1114986079	1114986504	425		24	713410959	713411384	425		7	1031
496		11	106521393	106522496	1103		20	1114928214	1114929320	1106		24	713356603	713357706	1103		multi_hit	#N/A
497		11	107090907	107091324	417		20	1140300028	1140300454	426		24	693814289	693814730	441		no_hit	#N/A
498		11	107251289	107252134	845		12	693672729	693673572	843		19	572011063	572011904	841		7	2704
499		11	107342954	107343437	483		20	1106511878	1106512365	487		22	660876664	660877132	468		no_hit	#N/A
500		11	107585461	107585878	417		20	1116350062	1116350469	407		24	699943764	699944172	408		1	935
501		11	107636324	107637194	870		20	1129312226	1129313093	867		24	699921061	699921934	873		1	1314
502		11	107674971	107675631	660		20	1129266810	1129267487	677		24	699905879	699906550	671		no_hit	#N/A
503		11	107739782	107740241	459		22	1224996489	1224996953	464		4	115999423	115999899	476		25	274
504		11	107754636	107755375	739		22	1224976720	1224977454	734		4	116011645	116012371	726		multi_hit	#N/A
505		11	108181687	108182168	481		8	459430167	459430648	481		17	521656081	521656562	481		no_hit	#N/A
506		11	108182491	108183478	987		2	119880424	119881412	988		17	521656885	521657872	987		19	2774
507		11	108603877	108604464	587		22	1189607140	1189607727	587		4	114944181	114944768	587		19	1257
508		11	108623849	108624458	609		22	1189570458	1189571067	609		4	114966062	114966673	611		no_hit	#N/A
509		11	109003932	109004498	566		2	101313197	101313783	586		22	647849838	647850424	586		14	2114
510		11	109508993	109509433	440		20	1088775681	1088776118	437		24	715640195	715640600	405		no_hit	#N/A
511		11	109946154	109946624	470		24	1302618878	1302619324	446		20	605903179	605903634	455		14	847
512		11	110045398	110045982	584		2	85753113	85753731	618		22	645037789	645038388	599		no_hit	#N/A
513		11	110341687	110342229	542		2	86059630	86060172	542		22	644900628	644901185	557		14	1052
514		11	110461828	110462383	555		24	1304283761	1304284303	542		20	592214309	592214869	560		no_hit	#N/A
515		11	110958879	110959515	636		24	1305181815	1305182451	636		20	592958669	592959305	636		no_hit	#N/A
516		11	111437285	111437910	625		20	1119452095	1119452718	623		4	134750638	134751264	626		multi_hit	#N/A
517		11	112182732	112183286	554		24	1278218981	1278219534	553		20	600321587	600322121	534		14	654
518		11	112236929	112238309	1380		2	68255660	68257043	1383		20	600925103	600926489	1386		14	2631
519		11	112508863	112509993	1130		6	355813469	355814609	1140		4	124389083	124390220	1137		10	2168
520		11	112674259	112675346	1087		11	655041128	655042214	1086		4	116825955	116827030	1075		14	2140
521		11	113116842	113117283	441		2	104993838	104994273	435		17	522905486	522905927	441		14	1205
522		11	113228091	113228653	562		2	93403399	93403946	547		17	517937184	517937797	613		no_hit	#N/A
523		12	113678216	113678655	439		9	557768257	557768696	439		21	610244277	610244710	433		no_hit	#N/A
524		12	113806542	113807332	790		9	557858086	557858888	802		21	610228539	610229332	793		12	1160
525		12	114147892	114148314	422		9	517106808	517107223	415		21	632709460	632709888	428		no_hit	#N/A
526		12	114153941	114154690	749		9	517113467	517114236	769		21	632703762	632704506	744		12	1083
527		12	114170035	114170872	837		9	517128357	517129174	817		21	632691943	632692776	833		12	787
528		12	114174304	114175153	849		9	517132439	517133299	860		21	632688815	632689688	873		12	936
529		12	114181267	114182135	868		9	517140751	517141611	860		21	632683836	632684706	870		12	1227
530		12	114187790	114188220	430		9	517147634	517148067	433		21	632678888	632679324	436		no_hit	#N/A
531		12	114298939	114299348	409		9	554615045	554615454	409		21	626426837	626427246	409		12	810
532		12	114302942	114303369	427		9	554618093	554618511	418		21	626422832	626423247	415		no_hit	#N/A
533		12	114647366	114647976	610		9	568762738	568763348	610		21	631020841	631021451	610		multi_hit	#N/A
534		12	114720384	114720852	468		9	520444852	520445301	449		21	630727280	630727724	444		12	1387
535		12	114724215	114724650	435		9	520430484	520430917	433		21	630725265	630725696	431		12	1074
536		12	114745813	114746489	676		9	545632926	545633570	644		21	633413587	633414248	661		17	1811
537		12	115174780	115175303	523		9	519612102	519612625	523		21	638748067	638748602	535		no_hit	#N/A
538		12	115777706	115778140	434		6	334204085	334204519	434		2	57295615	57296049	434		no_hit	#N/A
539		12	115950318	115950796	478		17	984829930	984830390	460		22	646677678	646678173	495		7	233
540		12	116245755	116246223	468		1	3428304	3428748	444		2	61842713	61843184	471		no_hit	#N/A
541		12	116246256	116248120	1864		1	3428781	3430648	1867		2	61843229	61845120	1891		17	1070
542		12	116412283	116414507	2224		15	828385027	828387254	2227		2	62175549	62177773	2224		17	1621
543		12	116912476	116913525	1049		9	555185041	555186103	1062		21	628542209	628543244	1035		no_hit	#N/A
544		12	117082203	117083160	957		9	554860973	554861894	921		21	628413579	628414518	939		12	327
545		12	117314485	117315081	596		9	549384494	549385137	643		21	634968318	634968922	604		no_hit	#N/A
546		12	117338609	117339970	1361		9	549341499	549342866	1367		21	634938986	634940349	1363		multi_hit	#N/A
547		12	118818799	118819361	562		11	665264528	665265090	562		2	52576662	52577224	562		multi_hit	#N/A
548		12	118820294	118820698	404		11	665260158	665260559	401		2	52577542	52577947	405		17	1718
549		12	119235015	119235519	504		9	537614334	537614838	504		21	621144141	621144660	519		Un	#N/A
550		12	119235579	119236038	459		9	537613824	537614280	456		21	621144699	621145158	459		multi_hit	#N/A
551		12	119243252	119244032	780		9	537608857	537609658	801		21	621149758	621150541	783		17	1416
552		12	119686939	119687425	486		9	537381046	537381535	489		21	610094592	610095081	489		multi_hit	#N/A
553		12	119716552	119717053	501		9	537436128	537436617	489		21	610152726	610153212	486		4	379
554		12	119754709	119755963	1254		9	537501620	537502873	1253		21	621397541	621398839	1298		17	410
555		12	119756615	119757154	539		20	1086894645	1086895184	539		24	710574500	710575039	539		multi_hit	#N/A
556		12	119759470	119759873	403		9	537504664	537505070	406		21	621392767	621393173	406		17	1401
557		12	120000914	120001437	523		1	20205	20728	523		2	52430218	52430741	523		multi_hit	#N/A
558		12	120250000	120250542	542		15	860231874	860237912	6038		13	395353760	395373475	19715		no_hit	#N/A
559		12	120388200	120388682	482		6	359136733	359137186	453		4	133521810	133522259	449		no_hit	#N/A
560		12	120448328	120448907	579		6	360354775	360355365	590		4	132939397	132939979	582		no_hit	#N/A
561		12	120461266	120461705	439		6	360302109	360302548	439		4	132962786	132963225	439		17	247
562		12	121021717	121022211	494		9	547048042	547048524	482		21	617632725	617633208	483		17	592
563		12	121028664	121029111	447		9	547050865	547051314	449		21	617631865	617632313	448		17	1151
564		12	121034167	121034660	493		9	547053161	547053655	494		21	617630066	617630561	495		17	214
565		13	121209298	121210163	865		8	488176894	488181924	5030		7	219903138	219904425	1287		multi_hit	#N/A
566		13	121528672	121529198	526		22	1186729653	1186730174	521		5	138213528	138214048	520		3	804
567		13	122273312	122273884	572		23	1253515376	1253515942	566		7	222158744	222159313	569		3	1065
568		13	122743350	122744090	740		23	1232681488	1232682225	737		7	213468168	213468905	737		no_hit	#N/A
569		13	123094892	123095627	735		11	658893219	658893947	728		5	169532584	169533322	738		3	1948
570		13	123321749	123322233	484		8	488419847	488420337	490		7	220065428	220065906	478		18	1027
571		13	123436960	123437972	1012		8	488300693	488301708	1015		7	219985882	219986882	1000		18	1524
572		13	123479864	123480434	570		8	488279681	488280234	553		7	219951371	219951951	580		no_hit	#N/A
573		13	123583133	123583764	631		23	1267885310	1267885944	634		7	222989743	222990365	622		multi_hit	#N/A
574		13	123844010	123844699	689		6	368715672	368716361	689		7	218067066	218067755	689		multi_hit	#N/A
575		13	124351748	124352551	803		22	1226794493	1226795293	800		4	116576328	116577188	860		14	530
576		13	124419952	124420486	534		8	482940846	482941380	534		7	219626523	219627057	534		multi_hit	#N/A
577		13	124420868	124421485	617		8	482939798	482940445	647		7	219625499	219626146	647		18	940
578		13	124787555	124788499	944		8	514783073	514784054	981		7	203610285	203611293	1008		5	708
579		13	124792377	124793054	677		11	658382364	658383035	671		5	141027695	141028375	680		no_hit	#N/A
580		13	124793083	124793586	503		11	658383040	658383564	524		5	141027178	141027690	512		5	894
581		13	124794057	124795014	957		11	658383891	658384836	945		5	141025900	141026839	939		no_hit	#N/A
582		13	124795171	124795610	439		11	658384948	658385405	457		5	141025304	141025764	460		no_hit	#N/A
583		13	124795644	124796566	922		11	658385412	658386349	937		5	141024378	141025297	919		no_hit	#N/A
584		13	124797486	124798668	1182		11	658386792	658387941	1149		5	141022759	141023887	1128		5	1145
585		13	124962442	124962984	542		22	1196884819	1196885388	569		7	203783941	203784511	570		no_hit	#N/A
586		13	124971571	124972105	534		8	485724353	485724887	534		7	203789903	203790450	547		5	1464
587		13	124990715	124991120	405		8	486207826	486208231	405		7	204469672	204470077	405		no_hit	#N/A
588		13	125754140	125754598	458		8	514904195	514904653	458		7	211922867	211923325	458		multi_hit	#N/A
589		13	125991398	125992026	628		11	658347816	658348449	633		5	141102528	141103179	651		5	935
590		13	126050879	126051937	1058		8	483245948	483247006	1058		7	219210587	219211648	1061		1	2791
591		13	126304266	126304820	554		8	497353100	497353694	594		7	214498305	214498878	573		18	1252
592		13	126304823	126305393	570		8	497350149	497350719	570		7	214497732	214498302	570		18	1777
593		13	126324531	126325569	1038		11	649021210	649022233	1023		5	169765906	169766933	1027		25	2140
594		13	126433182	126433835	653		23	1250607153	1250607806	653		5	169886522	169887175	653		multi_hit	#N/A
595		13	126520363	126520999	636		11	649370472	649371105	633		5	170055336	170055969	633		25	1334
596		13	126548002	126548490	488		8	507753017	507753505	488		7	205641998	205642522	524		25	1773
597		13	126561030	126561469	439		8	507785466	507785891	425		7	205651847	205652289	442		25	746
598		13	126717013	126717515	502		8	509628067	509628572	505		7	205845447	205845994	547		25	762
599		13	127266446	127266936	490		8	514618370	514618860	490		7	197898417	197898907	490		25	1251
600		13	127267210	127267634	424		8	514620830	514621254	424		7	197900733	197901157	424		no_hit	#N/A
601		13	127648347	127649002	655		23	1251723449	1251724076	627		7	207982942	207983597	655		25	952
602		13	127860788	127861203	415		23	1250775181	1250776053	872		5	151432149	151433038	889		no_hit	#N/A
603		14	128973541	128974429	888		15	836157372	836158263	891		13	378322879	378323770	891		multi_hit	#N/A
604		14	128995414	128997035	1621		15	836197284	836198905	1621		13	378305927	378307548	1621		multi_hit	#N/A
605		14	129011216	129012026	810		15	836218886	836219693	807		13	378295061	378295867	806		3	2129
606		14	129482390	129482828	438		5	278728599	278729022	423		14	427355498	427355928	430		22	534
607		14	129827572	129828360	788		21	1169533235	1169534008	773		14	419421858	419422625	767		6	912
608		14	129939663	129941036	1373		10	594540326	594541697	1371		14	424608526	424609896	1370		6	1256
609		14	129941558	129942352	794		10	594542233	594543022	789		14	424610147	424610939	792		no_hit	#N/A
610		14	130120056	130120662	606		15	840128161	840128761	600		13	381898155	381898755	600		22	2316
611		14	130725100	130725689	589		10	604174297	604174888	591		20	606081221	606081811	590		multi_hit	#N/A
612		14	130973192	130973628	436		24	1299354690	1299355132	442		20	596998872	596999344	472		no_hit	#N/A
613		14	131186923	131187346	423		24	1292320454	1292320877	423		20	584448721	584449144	423		3	1163
614		14	131328746	131329277	531		5	317063927	317064456	529		14	419995431	419995966	535		3	1050
615		14	131350740	131351145	405		5	317108329	317108745	416		14	420016710	420017118	408		3	785
616		14	131356180	131357204	1024		5	317112970	317113994	1024		14	420020244	420021271	1027		3	1274
617		14	131418606	131419318	712		24	1297322225	1297322937	712		20	599231656	599232368	712		3	1611
618		14	131471926	131472858	932		14	805150004	805150936	932		10	292769048	292769986	938		7	1328
619		14	131510287	131511364	1077		14	805192544	805193619	1075		10	292750417	292751500	1083		7	3122
620		14	131574779	131575209	430		14	805005578	805005985	407		10	292699366	292699774	408		7	803
621		14	131580262	131580850	588		14	804998146	804998725	579		10	292695102	292695701	599		7	834
622		14	131847454	131849229	1775		14	791763503	791765278	1775		10	305489517	305491289	1772		7	1840
623		14	131849270	131850016	746		14	791765330	791766074	744		10	305488571	305489384	813		no_hit	#N/A
624		14	132535967	132537095	1128		15	854744049	854745155	1106		14	423131272	423132380	1108		22	495
625		14	132537283	132537744	461		15	854743468	854743905	437		14	423130715	423131155	440		no_hit	#N/A
626		15	133256938	133257417	479		3	158491246	158491700	454		8	231517591	231518045	454		no_hit	#N/A
627		15	134056848	134057359	511		3	182082544	182083055	511		8	238905174	238905694	520		13	881
628		15	134392936	134393584	648		3	139286612	139287257	645		8	239539649	239540294	645		13	1935
629		15	135295181	135295715	534		3	144210902	144211461	559		19	575532255	575532808	553		15	1225
630		15	135696121	135696525	404		3	154877146	154877550	404		8	252465655	252466059	404		no_hit	#N/A
631		15	135752992	135753487	495		7	423723954	423724455	501		20	601553320	601553827	507		9	1009
632		15	135781235	135781653	418		7	423695903	423696326	423		20	601569110	601569529	419		9	1498
633		15	135783457	135783880	423		7	423692950	423693381	431		20	601572871	601573310	439		9	1275
634		15	135813393	135813846	453		3	160327679	160328132	453		8	243397331	243397780	449		multi_hit	#N/A
635		15	136001420	136002469	1049		3	150421201	150422259	1058		8	229782103	229783149	1046		12	2430
636		15	136287687	136288616	929		3	179473887	179474805	918		8	237570863	237571786	923		10	2711
637		15	136505900	136506414	514		12	704227928	704228443	515		19	580937886	580938399	513		10	437
638		15	136510155	136510792	637		12	704234600	704235250	650		19	580934741	580935391	650		10	647
639		15	136511835	136512254	419		3	133048456	133050827	2371		8	237159151	237159696	545		10	480
640		15	136721692	136722120	428		5	258378890	258380261	1371		9	254471908	254475575	3667		no_hit	#N/A
641		15	136723147	136723666	519		5	258452424	258452943	519		9	254504205	254504724	519		20	1622
642		15	136779878	136781036	1158		1	25265644	25266794	1150		1	19733383	19734527	1144		multi_hit	#N/A
643		15	136788111	136788555	444		1	25259137	25259581	444		1	19729502	19729964	462		4	441
644		15	136842676	136843510	834		1	25174962	25175796	834		1	19674301	19675135	834		4	3771
645		16	137775258	137775977	719		18	1002156827	1002157546	719		6	193847350	193848069	719		multi_hit	#N/A
646		16	137853803	137854904	1101		25	1357214031	1357215108	1077		6	194224667	194225777	1110		23	1600
647		16	138003521	138003953	432		18	1008850562	1008850993	431		6	184940839	184941269	430		3	783
648		16	138021352	138021776	424		18	1008864229	1008864641	412		6	184924250	184924677	427		3	244
649		16	138244038	138244653	615		18	1011594076	1011594683	607		6	184047088	184047709	621		3	1114
650		16	138594297	138595193	896		7	411545227	411546147	920		3	84735193	84736116	923		no_hit	#N/A
651		16	138681532	138682196	664		7	448602033	448602704	671		3	84809092	84809769	677		27	1243
652		16	138932025	138933775	1750		7	449606001	449606472	471		3	85176178	85176662	484		no_hit	#N/A
653		16	139218995	139219510	515		18	1005439847	1005440333	486		6	182429568	182430024	456		3	650
654		16	140112000	140112477	477		7	431519885	431520342	457		3	75497627	75498087	460		3	667
655		16	140169313	140170757	1444		25	1325567947	1325569355	1408		6	176359464	176360890	1426		3	3029
656		16	140212442	140213863	1421		25	1325623686	1325625095	1409		6	176307561	176308946	1385		no_hit	#N/A
657		16	140227174	140227961	787		25	1325664572	1325665359	787		6	176275940	176276726	786		no_hit	#N/A
658		16	140227965	140230681	2716		25	1325665384	1325668103	2719		6	176273249	176275935	2686		no_hit	#N/A
659		16	140969763	140971655	1892		25	1326297459	1326299346	1887		6	175723515	175725401	1886		multi_hit	#N/A
660		16	141483389	141483888	499		7	413897058	413897582	524		3	83694641	83695180	539		no_hit	#N/A
661		16	141640044	141640563	519		7	438909196	438909715	519		3	82525654	82526182	528		no_hit	#N/A
662		16	141686808	141687912	1104		7	452339732	452340827	1095		3	85672036	85673120	1084		23	1041
663		16	141688083	141688802	719		7	452338896	452339621	725		3	85673276	85674001	725		23	1613
664		16	141689116	141692833	3717		7	452335110	452338800	3690		3	85674245	85677938	3693		23	4012
665		16	141693097	141694648	1551		7	452333319	452334855	1536		3	85678223	85679753	1530		23	2249
666		16	141704973	141705403	430		7	452316710	452317156	446		3	85684475	85684918	443		23	289
667		16	141713691	141714142	451		7	452295301	452295760	459		3	85692311	85692758	447		no_hit	#N/A
668		16	141721472	141721948	476		7	452275812	452276298	486		3	85697197	85697671	474		23	1216
669		16	141888451	141888881	430		7	452433465	452433913	448		3	85647830	85648258	428		23	822
670		16	142067430	142068498	1068		18	985815194	985816226	1032		3	96843348	96844395	1047		3	607
671		16	142182285	142182855	570		18	1015372733	1015373304	571		3	87737556	87738117	561		23	199
672		16	142183400	142184034	634		18	1015373800	1015374458	658		3	87736356	87737011	655		23	538
673		16	142739553	142740551	998		25	1357004579	1357014560	9981		6	189427732	189452822	25090		27	1780
674		16	142813409	142813931	522		7	431872852	431873377	525		3	73728965	73729499	534		27	1572
675		17	143452438	143453459	1021		13	751426866	751427920	1054		15	466037095	466038146	1051		16	844
676		17	143678326	143678747	421		12	717264992	717265413	421		15	460325044	460325465	421		5	1359
677		17	143785267	143785921	654		13	717460807	717461461	654		15	454331287	454331941	654		16	1769
678		17	144155604	144156042	438		17	951137775	951138207	432		15	456672670	456673102	432		28	684
679		17	144156615	144157249	634		17	951138747	951139401	654		15	456671374	456672025	651		multi_hit	#N/A
680		17	144402676	144403160	484		13	744302824	744303299	475		15	446161912	446162377	465		no_hit	#N/A
681		17	145221700	145223626	1926		13	768366114	768368088	1974		15	466937637	466939605	1968		16	1328
682		17	145224103	145224637	534		13	768365060	768365624	564		15	466934133	466934691	558		no_hit	#N/A
683		17	145438536	145438966	430		13	741642604	741643037	433		15	457191705	457192138	433		16	1329
684		17	145514401	145514827	426		13	741858903	741859314	411		3	89887619	89888038	419		no_hit	#N/A
685		17	145538579	145539060	481		13	741890699	741891160	461		3	89865572	89866052	480		multi_hit	#N/A
686		17	145747530	145749738	2208		6	343128586	343130794	2208		4	108470256	108472459	2203		10	2673
687		17	145775475	145777676	2201		6	343146625	343148826	2201		4	108461926	108464127	2201		10	2286
688		17	146624853	146625338	485		13	771431581	771432070	489		15	440518518	440518968	450		no_hit	#N/A
689		17	146974716	146975185	469		13	719511757	719512226	469		15	462583099	462583568	469		16	1407
690		17	146975819	146977001	1182		13	719507478	719508660	1182		15	462583672	462584848	1176		16	3339
691		17	147290890	147291850	960		17	955381498	955382467	969		15	450450775	450451752	977		multi_hit	#N/A
692		17	147361206	147361692	486		17	955269028	955269517	489		15	445804309	445804776	467		16	878
693		17	147455601	147456213	612		13	743461886	743462468	582		15	446954033	446954573	540		16	816
694		17	147784803	147785383	580		13	760960206	761089992	129786		15	468217675	468219198	1523		no_hit	#N/A
695		17	148025176	148026129	953		13	771204416	771205357	941		15	467440353	467441300	947		multi_hit	#N/A
696		17	148176306	148176884	578		11	652248909	652249496	587		15	467167336	467167914	578		multi_hit	#N/A
697		17	148265718	148266218	500		8	494109435	494109943	508		9	271553145	271553640	495		21	685
698		17	149079389	149080246	857		13	717702662	717703530	868		15	460436439	460437305	866		5	2116
699		17	149206697	149207131	434		13	725096660	725097108	448		23	674459889	674460310	421		no_hit	#N/A
700		17	149258285	149258925	640		13	735943898	735944523	625		15	460709496	460710142	646		5	112
701		17	150071745	150072163	418		13	735051561	735051985	424		15	459252791	459253222	431		5	951
702		17	150092238	150092701	463		13	734996848	734997291	443		15	459267003	459267463	460		no_hit	#N/A
703		17	150107845	150108401	556		13	734958347	734958887	540		15	459283225	459283790	565		5	984
704		17	150108615	150109226	611		13	734957616	734958240	624		15	459284023	459284638	615		5	920
705		17	150114624	150115090	466		13	734949560	734950060	500		15	459289466	459289950	484		5	683
706		17	150300179	150301662	1483		17	955127283	955128799	1516		15	448068903	448070419	1516		5	1027
707		18	150495503	150495917	414		5	251814589	251815003	414		12	345829186	345829600	414		21	750
708		18	150625296	150626363	1067		5	282668199	282669284	1085		12	347263441	347264535	1094		2	3051
709		18	150855992	150857469	1477		5	282294983	282296460	1477		12	347514488	347515965	1477		2	5331
710		18	150979357	150979953	596		5	287680523	287681119	596		9	281573910	281574506	596		no_hit	#N/A
711		18	151532754	151533322	568		5	308913843	308914409	566		12	367958067	367958639	572		2	196
712		18	151910582	151911048	466		21	1149778745	1149779228	483		12	352065259	352065742	483		no_hit	#N/A
713		18	152238868	152239516	648		8	471511500	471512148	648		12	349624553	349625201	648		21	2214
714		18	152468816	152469534	718		21	1146125609	1146126309	700		12	349832236	349832939	703		21	623
715		18	152469541	152470138	597		21	1146129443	1146130040	597		12	349832946	349833543	597		21	1343
716		18	152490717	152492259	1542		21	1146376030	1146377575	1545		12	349853675	349855217	1542		21	3243
717		18	152647501	152647985	484		5	288715306	288715715	409		12	349968220	349968696	476		21	1581
718		18	152835231	152836098	867		5	314661041	314661867	826		9	253669171	253669999	828		no_hit	#N/A
719		18	153246248	153246661	413		5	275857967	275858380	413		9	278724348	278724758	410		no_hit	#N/A
720		18	153345806	153346289	483		5	313643208	313643695	487		9	253550869	253551323	454		no_hit	#N/A
721		18	153451471	153452057	586		5	314740284	314740870	586		9	253629573	253630159	586		21	1621
722		18	153457825	153458486	661		5	314721502	314722163	661		9	253638359	253639038	679		10	499
723		18	153572791	153573199	408		21	1143696772	1143697177	405		9	253400392	253400797	405		2	811
724		18	154162647	154163062	415		21	1150145002	1150145439	437		12	352175138	352175593	455		no_hit	#N/A
725		18	154284477	154284966	489		21	1149889097	1149889583	486		12	352097373	352097869	496		2	468
726		18	154299539	154299949	410		21	1149862230	1149862639	409		12	352090629	352091036	407		2	935
727		18	154512315	154512738	423		21	1160736858	1160737287	429		12	360625107	360625530	423		no_hit	#N/A
728		18	155118723	155119162	439		11	660418564	660419006	442		5	161811712	161812153	441		25	1433
729		18	155508392	155508837	445		10	616514766	616515210	444		12	356030628	356031075	447		22	282
730		18	155599424	155599884	460		8	512993249	512993732	483		9	273252999	273253456	457		20	221
731		18	155617330	155617797	467		21	1159352243	1159352722	479		12	359671770	359672252	482		20	833
732		18	155708934	155709625	691		8	495669842	495670537	695		9	272309198	272309890	692		22	261
733		18	155821389	155822610	1221		8	496071732	496072968	1236		9	272434128	272435335	1207		20	614
734		18	155870759	155871401	642		8	496352342	496352982	640		9	272482044	272482677	633		no_hit	#N/A
735		18	155936662	155937122	460		8	495088713	495089176	463		9	272526334	272526788	454		no_hit	#N/A
736		18	155989735	155990145	410		8	504807665	504808082	417		9	272576906	272577334	428		20	1836
737		18	156016315	156016855	540		5	309085073	309085616	543		12	354392414	354392957	543		21	697
738		18	156645728	156646140	412		5	248569124	248569533	409		12	354160940	354161349	409		21	1470
739		18	156648005	156648515	510		5	248566027	248566527	500		12	354159803	354160291	488		21	1283
740		19	156850058	156850461	403		4	186685532	186685935	403		6	180341434	180341840	406		no_hit	#N/A
741		19	157016477	157016953	476		4	196470400	196470872	472		23	692220874	692221361	487		multi_hit	#N/A
742		19	157221658	157222768	1110		4	193378825	193379936	1111		6	180034767	180035878	1111		multi_hit	#N/A
743		19	157431236	157432231	995		4	195322935	195323948	1013		23	679941136	679942137	1001		8	572
744		19	157677335	157678218	883		4	199368398	199369287	889		23	685524804	685525687	883		8	1433
745		19	157770983	157772031	1048		18	1000204929	1000205974	1045		6	197592507	197593552	1045		no_hit	#N/A

## Sheet: Table S8
Additional file 2: Table S8. Number of RAD loci and the region recovery in ddRAD-seq and RAD-seq approaches.
		ddRAD-seq			RAD-seq
		dam	sire		dam	sire
Number of input processed tags		1500000	1500000		1500000	1500000
Total number of RAD loci		26981			206841
Average cluster size		111			14
Cluster size of ≥50		10614			2413
Number of mapped reads		1,270,594 (85%)	1,288,905 (86%)		133,898 (9%)	139,037 (9%)
Average depth (region recovery)		130x	138x		56x	58x
Number of unmapped reads		229,406 (15%)	211,095 (14%)		1,366,102 (91%)	1,360,963 (91%)
Cluster size of ≥40		11329			3413
Number of mapped reads		1,287,459 (86%)	1,304,288 (87%)		148,048 (10%)	153,855 (10%)
Average depth (region recovery)		124x	131x		44x	46x
Number of unmapped reads		212,541 (14%)	195,712 (13%)		1,351,952 (90%)	1,346,145 (90%)
Cluster size of ≥30		12190			9275
Number of mapped reads		1,304,498 (87%)	1,320,222 (88%)		231,888 (15%)	235,426 (16%)
Average depth (region recovery)		117x	124x		25x	26x
Number of unmapped reads		195,502 (13%)	179,778 (12%)		1,268,112 (85%)	1,264,574 (84%)
Cluster size of ≥20		13407			48090
Number of mapped reads		1,320,918 (88%)	1335788 (89%)		653,238 (44%)	642,752 (43%)
Average depth (region recovery)		109x	115x		14x	14x
Number of unmapped reads		179,082 (12%)	164,212 (11%)		846,762 (56%)	857,248 (57%)
Singletons		5241			29937
