# Supplementary material for: A ddRAD-based genetic map and its integration with the genome assembly of Japanese eel (Anguilla japonica) provides insights into genome evolution after the teleost-specific genome duplication
Source: BMC Genomics. 2014 Mar 26;15:233. doi: 10.1186/1471-2164-15-233 (PMC3986909; doi:10.1186/1471-2164-15-233)
Supplement: Additional file 3 — List of reference sequences for SNP discovery. [file 1471-2164-15-233-S3.txt]

>YUJFF:01542:01279_1
GATCCTCGTTAAAGGATTTAAAGTGTACTCATTCCAATTACAGGGCCTCGAAAGAGTCCTGTATTGTTATTTTTCG
TCACTACCTCCCGAGTCGGGAGTG
>YUJFF:01514:01326_1
GATCCTGGATTTGTCCGCCCCTGCTTGCCTTCCCTGGAGAGCTACAGCGGCGCGCGGACTGGCGAGCCACCCATGT
AAGGGGCGACATGGCTCAGGAGGT
>YUJFF:01506:01646_1
GATCCCTCCGTCATCCAGAACTACCGTCCTGTTTCCCTTCTCCCTTTCTTATCCAAAACAATTGAACGAGCTGCTT
CTAACCAACTCTCCTCTTTTCTCT
>YUJFF:01503:01386_1
GATCCTTCGCCACAACTGTTAGGTGGAGGTAATCAGCGCCGATAATTGTCAATTGTGTAATTGCGCTGATTGCCTC
TAATTGCTTTCAACAGTGAGCCTG
>YUJFF:01533:01104_1
GATCCGCCAGTTGTCATCACCGAATTATAGTTAACGCCAGTGCTTCAGATGGGCAGGAGCTGTCGAGACTTGTATA
TGAGTACCGACTCTTCTTTTGATT
>YUJFF:01504:01674_1
GATCCGTCGCCACGGGTCAGATATGAATGCGCTGCTTCATATCCCGCTTAAGACTGGCCTGAAACAGACCAGTAAC
ATTCTTGTTACTCTCCGTTCACAA
>YUJFF:01518:01062_1
GATCCTTGTTGCTTTGTTGCTTGTTGCGTGTCGGTTTGTCAGTTTTGATGGTTGTTGCCTGTGCCCTGCCTGTTCG
TAGCCTGCATTGTCTGTGACCTGT
>YUJFF:01543:01330_1
GATCCAACCAGTGTCGCCTGTGTGACGTCAGTCAGTTGGCACGCCAACTATAACACTTACTATTTACTGAATAAAA
AACGGTTGTTATAAAAGTAACGTT
>YUJFF:01505:01281_1
GATCCCTGTTGAAGACAGACAACACCGCGGATTCTGGAGGTGACTTCGACTCTGTTGGTGCAGTGGGGAATTAGCT
CAAGTGGTAGAGCGCTCGCTTAGC
>YUJFF:01511:01342_1
GATCCCGCGTATTGTAATTAACATGCAGGCTTTAATTTCATGCGGCGAATCATGTTCATGCACGCAAAGTTCATTT
CCTGTGCTAACGTTACTTCCTCTG
>YUJFF:01536:01606_1
GATCCAGTGGCAGGAACCTCAGGAGTGCTAGATGTGGGAGCTGCAGTTGAGGTAGTAGGAACACATTAAAGTAATG
CCATTTGTGGGCCAATATACTGCA
>YUJFF:01500:01294_1
GATCCCACCTCGCCGGCGCGCGCCGGCCCTCACTTTCATTGCGCCACGGGGTTTCGAGAGAGCCCTCTGACTCGCG
CGCGCGTTAGACTCCTTGGTCCGT
>YUJFF:01548:00511_1
GATCCAATGCCATTTAAGAGAGAAATGTGTCCAGATAAAAACGTCCAAGTTTTAAATGCCAGCTTAAATTACAGAC
TGTGACAGGGACGGTTATGTGAAA
>YUJFF:01513:02641_1
GATCCTAGGTTCAAGCCCAGCTAGGAACGCGTTTCTTTAACCTGCTTTTACCCTCACTAATACACACGCAAAATAC
CCATATCTTTTTACTCTGAAACTT
>YUJFF:01549:01443_1
GATCCATTCGACGACGGTTTAATATCCGCGGAAGAAGCTCACTCAGATACGGATTCTTTTTATTTCGATAAGCCCA
CTGAGTCCTCCGACCCCCAAGACA
>YUJFF:01501:01582_1
GATCCTCCAGGCCAAAAACGGGGAGCAAGAGATGACAACGGAGGGGAAGGAAGCGATCCTCAGCTGGGATGCTGAG
GAGCTGGACCTGGCCGGGAAGGCA
>YUJFF:01501:01535_1
GATCCCAGTCTCAGACGCCTACTGTGGAAAGAAGCACACTTTTAAATCCTGGATTGATTCGTAACATCATCCAGGT
GTGTGTATGCTTAACCAGAAGCGT
>YUJFF:01513:01246_1
GATCCATGCCAAAGAAAAGTAATGATTCATCCTCTCAAAAAGCTTTTACTAACAAACTTTTAGTAGCAAACAAAAT
ACCAACTCGCCATCCATGCTACCT
>YUJFF:01525:01264_1
GATCCGCATATCTTCTGCCTTAAGGTGTGTTAACACAAACAGGCTTCCCAGTACTTTGTGGAGAAGAAGGATTGAG
CCGCGCTTCATGCTCTGTTGGACT
>YUJFF:01475:02342_1
GATCCTCTGATAGGCCACTCCCTGTGAACAGGAGAGAGGGTGTGTCCCGACCCTGCCCACACCACACATGCTCTGA
AGAGTTCTTCCACAGAGTGTTTAA
>YUJFF:01548:00501_1
GATCCAATGGTCATGTTTCACTTAGAAACAAATGACATAGGTAAGGGTAGGTTTGAGGTTCTGCAGGACAAATTTG
TGGAGCTAGCAGAAAATATTAGGA
>YUJFF:01521:02159_1
GATCCGTTCCTGGGCAACGTAGCCGAATCATCCCCCAAAGGTACGTTCATCTTATGGCAAATATGAAAATTCAGTA
TGATATAATAACAGTAGCATATTC
>YUJFF:01539:01015_1
GATCCAGCACCTGAGTCAGGGGGAAGGGAAACTTAAATAGACACGACACAGACGAGACACAGGAGGCACAATGAAC
AATTAGGCCACAGAGAGGGAAGGG
>YUJFF:01518:01248_1
GATCCATTACCAACCGATTTGAGGCTACAACGGCACAAAATTTTACTAAAAATGTAATTATAATTAAACTATCCCA
CGTAATGCTATAACAATGTAGTTT
>YUJFF:01521:01139_1
GATCCATTGGTAAATGGTAAATGGTAAATGGACTGCATTTATATAGCGCTTTTATCCAAAGCGCTTTACAATTGAT
GCCTCTCATTCGCCAGAGCAGTTA
>YUJFF:01485:03210_1
GATCCATTGTGCGTACTGCCTTTTTAATACAGCTTTTATATACACATTGCTGCTGATTGGGTAACACCTCTGACAC
ACCCACCAAACGAGAGTAAACATA
>YUJFF:01515:01155_1
GATCCCTAGGTTCGTAAAGAGTGAGACATAAATGATCAACCTGTGGAACTACCTCTCCCTGTTTGTCACCTCTGGC
TTCAAACAGAAGCCAGAGGTGACA
>YUJFF:01533:01055_1
GATCCCGATGTAGATGGCGACCAGAGGGACGTCGCCGCCGAAGATCGTCACGCAGTTCATGACGCTCAGCGGCAAC
CAGCCGATGGCGAAGAGGACCAGG
>YUJFF:01515:01150_1
GATCCTTCAGAATTCTGTGGTTGGTTAACAATGCGAAGGTTGCATCACCTGCTCCTATCCTCCAGCTCCGCCATTT
TAGCCTCAAGCTGATCCTGTTTGG
>YUJFF:01541:02010_1
GATCCCATGGAGACGCACTACCTGTGCCACCAACAGGTCTGCAGTTTCACGGGCTGTGGGGAGTTTAGGGAGCGGC
ACAAAGTGGACTGCTTTCGAAAAG
>YUJFF:01514:01594_1
GATCCAAGCTGGTCACACTGGAGGAGGTGGCGGAGGGCAGAATGCTGGCAAAACTGCTGGCGATCTTGGATAACGC
CTCCCACCCCCTACACAGCATGTC
>YUJFF:01502:01727_1
GATCCTTGTCGGTCTGTCGGTTTGATGGTTTGTTGCCTGTTCCCTGCCTGTTTGTAGCCTGCCTTGTCCGTGACCT
GTTCCTTACCTGCTCTGTTTCTAC
>YUJFF:01540:01407_1
GATCCCCGTGACACCACAATCGGTACACTTGGGGGGTCTTTGATCTAATCGCGACTGCAGGTGACATAATGTCTCT
CAGTACAACCAAACTTGTCTGGAA
>YUJFF:01516:02344_1
GATCCAGGGTCATTTATTGCAGAAATTTAACAAGAAAAAACACCATCTAAACAGCTGTGAGCCAACATGGTATACC
ACACCTACACCTGAAGACACCATA
>YUJFF:01518:01359_1
GATCCAGGGGTATAAATATCTTAAGATAGCATGAAAAGAAGGCAATATTTACCATACATACTCCATTCAGATGCAA
CGAAGCATTTACCTTGTTTAAGAC
>YUJFF:01535:00579_1
GATCCACCTCCCCCCCAGAAGCAATACCGCATTAAACCAGAGGCGGAGGCCGCGGTACATGAAATAGTTAAACAAC
TCGAAATGAGAGGTATTGTTCGGC
>YUJFF:01522:00682_1
GATCCCCCTCAATGCCAACTTCAAAGTCCACAAGGCCACAATCATGTTCATGATTAGCCCAAACATCGCTATGTTT
GCTAATGAATTGCTGGATGGGATC
>YUJFF:01526:02617_1
GATCCATGTATTTTTTGGCCAGTTGTTTTACATTATATTACAGGCATTTAGCAGACGCTCTTATCCAGAGCGACGT
ACAACAAAGTGTATAACCATAACC
>YUJFF:01549:01200_1
GATCCTATACCATCAAGCATTGGGCAAGAGGCAGTAATACACCCTGGACAGGCCGCCAATCTATCACAGGGCACAC
CATTCACTCACACACTCATACCTA
>YUJFF:01507:00634_1
GATCCAATATGTCCCTAGAGGGAACCCAACAACGCTCCTCTGGGCCATAACCCTCCCAGTCAATGAGAAATTGTAC
CTACGGCCCACACGTCTCTCAGCC
>YUJFF:01527:01162_1
GATCCCTCGCACTTCTAAAGCAAAGCACACAACGTAATTGTGTCCAACCTCACATGGGGTAAATAAAGGCTCACAA
AAACATCCCCTTCTACTATGTGGG
>YUJFF:01516:01334_1
GATCCAGGCAGCAGTTCACACTCCCAATGCTCACAGAGACCAGGTAAGCCGCATATAGCTGTCGCTGTGCTGTGCA
TAATGAGCCAGCAGGAGGATGTTG
>YUJFF:01457:02409_1
GATCCGCTGGCTGAGCAGCAGGAGGTCTGGCCAATCGGGAGGCAGCCCGACCATGACGCCTCCGTGACCGCCCGCC
TCGGCCACTGGGAGGCTCAAGGGC
>YUJFF:01538:02749_1
GATCCTTCCGTTTCCCCATTTCTGCTGTATGTGCTGGCAAATGCCATTGTGTGTGTTATGTGAGAGAGTTGTGTGT
TGGCTTAGTTTTCGTCCTCCCTGT
>YUJFF:01511:01375_1
GATCCTATTTGACATAAACATTTAAATCACAAAATTAAATAGGGAGCCTAGTTTATCATAATAATTCAAATACAAT
ATGCAGTCTCACATTTTCATTCGA
>YUJFF:01501:01326_1
GATCCTGTCTTTGGTTTAGCTTTATAAGATTGTACTATTCAACCAAGGAACATCATCAAGCTAAACTACCTACAAG
CAGCACAAACTCATCTCAGTGTAA
>YUJFF:01537:02674_1
GATCCAAAATGCAGGACACAGAGACAGCAATTTCAGGGAAATCAGAAAGAGAAGCTTATTTAGTGGACAACAGAGG
GCGGTAGGGACCAGGGCAGTCTTG
>YUJFF:01508:01223_1
GATCCAGTTCTGAACTGTGGAGTGCAGCACTGCCCCAGGACTAGTGCTTTTGCTTTCTTGTGAGCTTAACCATAAT
GAATATATGAAGAATACATTCAAA
>YUJFF:01535:01572_1
GATCCATTTGTAGACAATATCGGGTGAGTTCGTTTAGTCTTTGAATCTGTCATTATGCTGAGAAATAGCTAAACCA
TTTTATTGATAGTGTTTTATGCTG
>YUJFF:01518:02341_1
GATCCAGGTAAAAAAAATAATAAATTAACACAACGAACTAAAATAACAAAGACAAAATAAACAAAACAGCCAAACA
GCCCCACAGAGCTTTCCACCTCCT
>YUJFF:01503:01369_1
GATCCATAGTATTCCTTCCTCTCCTAAATCCACTTTGATATGACGCCACCATACCTCCTTTTTCCAAAAAATACAT
TAACCTCTCATTTATCATACGTTC
>YUJFF:01528:02865_1
GATCCTCAGAAGGTCGGGAAACAACTTCATAGTCGGCTAAATAAGGAGGCAAACGATGATCTGTGCGGGGCCTACT
CTGGGGCTCTGGTGCATCTGGAAC
>YUJFF:01537:01256_1
GATCCTTGTTGCTTGTTGGGTTGTCGCTTGTCGCTTGTCGGTTCCTGATTGTCTGCTCATGCTTACGCCTGTGTTC
CTGACCCGTGTGTTCCTGCCCAGG
>YUJFF:01515:01497_1
GATCCAGAGCTCCTTCTCTCCAGGACCTGGCGGGACACTAAATTAATCTAATGTATAGGTTGTAAATAAATAATTC
ACTTTTTGCACCGTGACCTCTGCC
>YUJFF:01512:01287_1
GATCCTGTCCTCGATGATGGTGGACTCCTGAGAATCAGGGGCTGGCTTCCTCCCTGAACTCTCATAACAGAGGAGA
AACACCCTCTCATCATCTCTGGTC
>YUJFF:01512:00553_1
GATCCCTCTACCTAGTATTCATCTGGCGAATGTCCATTCCCTGGGTAATAAGATCGACAAGCTGCTGCTACTCTAC
AGAACCAACAAGGATTTCTCTCGC
>YUJFF:01506:00903_1
GATCCTAGTGTAAAACACAAAACAATCAATATATTTCAAAATGTCAGTACATGTAAAAATGTAAACATACTGTATT
GTACTGTAATATGTAGTTCGATTA
>YUJFF:01524:00531_1
GATCCCATGTTGTATGGAATTTTTGAGTTGACCCTCTAATAGAATATTTTATATTTTCTAACTTAAGGAATAGCAT
CAGGTTATTCCTCCAAGCCGAAGC
>YUJFF:01510:01045_1
GATCCAAGGGGGTATTCACCAGGCAATGGTGGATTCAGGCTGCATGCGATCTATAATCCACAAGAGCCTGGTTCGG
CCCAGGGCTTTGGTAGAGGCATCT
>YUJFF:01509:02870_1
GATCCTAAATAAATAAATCCACAGAGCGTTTGCCAGATCAGTAAAGGCGGCCACGCATACCTCTCTACGATCAAGG
GCAGGGAGGATGTCATTCAAGACC
>YUJFF:01543:00803_1
GATCCATGCTTTCATGTTGTTTACGCCAAATTCTGACCCTACCATCTGCATGTCGTAGCAGAAATCAAGACTCATC
AGACCAGGCAATGTTTTTCCAATC
>YUJFF:01536:01971_1
GATCCAAAGTTTGCATTGAGTTGATGGACAAGATGTTTTTCACAGATGGCGGTCACTGCCTTCGGAAGGACGACAT
CAGTATGCTCTGTATTTGTCATAT
>YUJFF:01504:02434_1
GATCCCAGGACAGGTTGCCTACGCGCAATTTAGACTGCCCAGTTAACCTTACCCTGCGTGTCTTAGTAATGCGGGA
AGAAGTCGTGCGGACACGCTCACA
>YUJFF:03783:03284_1
GATCCATTGAAATGGTTCCTGGACTGCAGGCAGTCCAAATCTGAGAGGTCCTGAGTTCTGCACAGTATTAAGCACT
GGCCATATAATCCTGGGATGTAGC
>YUJFF:01526:01096_1
GATCCTAGTATTATTTCATATAAATAGTAATCAGATCATTGTACGGGTTATTTAGATAGTTTCACTAACCAGATGG
AGTAACCTTAGTTAGGGCTCCCTG
>YUJFF:01527:01407_1
GATCCATACCTTTTATAATGTAAAAACCTTGTTTTTTGCTTCCGTCACCACCTTCCCTTCCACGTCCTCAAACTTT
CTAACAGATAATTCAGCTACGTCT
>YUJFF:01548:01311_1
GATCCTTGTGGACCAAATCTAGCTGGTCCTTCACCGAATTAATAGACTGTATTCTGACATACCATCTAGCTGTTCA
GTTAACCAGCTACATTTGCTTGCA
>YUJFF:01545:00679_1
GATCCATGCTCAAGAAAAGTAATTATACATCCTCTCAAAAAGCATTTACTAACAAACTCTTGGTAGCGTAGCCTAG
CATGCACTCTGGCTGGCACTGTCT
>YUJFF:01513:01402_1
GATCCAAGGGGAGCTCTTCTGTGCTTATTGGCCTGTGTTCTTCTTTAAAACCACGGACAGGTTTGCTAATGATATT
TCACGCATTGCAGAGCTATGTCAT
>YUJFF:01546:01064_1
GATCCAAAACTAATATTCAAATGCTCAAATTCAGGTTCGAACTTTTAAATACAAAAGATTTTCGATTAGTTTTCGA
ACTTCGAATACTTTTTGACAGCCC
>YUJFF:01547:01183_1
GATCCAACCAGTGTCGCCTGTGTGACGTGACACTTACTATTTACTGAATAAAAATGGTTGTTATAAAAGTAACGTT
ATGTACATACTCATTCATTGTCTA
>YUJFF:01508:02183_1
GATCCTGCTCCTGCTCCAGTTTCATCTCCAGATGCAGCCAAGGGCCTGGTTCTTCTGCGGGTGTTGCAGCTGCAGG
GCTCCTTAGTCCTGGGGCTAAAGG
>YUJFF:01521:00764_1
GATCCTTGTCGGTTTGATGGTTTGTTGCCTGTTCCCTGCCTGTTTGTAGCCTGCCCCCTGCATGTTTGTAGCCTGC
CTTGTCCGTGACCTGTTCCTTACC
>YUJFF:01524:01717_1
GATCCGCACGAAGCGCACCACCCGCAGGAAGCCCAGCACGTCCGTGGCCGCCTTGGAGGAGAGGCCGCTCAGCCCC
AGCTCCAGGTAGAAGGGCAGGATG
>YUJFF:01533:01270_1
GATCCAATTTTTTTCCAGCCTCTTTCTTGTTGTGGAGTCATTACATTACATTACATTACAGGCATTTGGCAGACGC
TCTTATCCAGAGCGACGTACATCA
>YUJFF:01548:01580_1
GATCCGATATGGGCGTATGTTCACCACGGTGCGCTCTGGTGTGCGGATATGGTGCTCCATTAAGGTGGTACGACCT
GGGAGAGGGGAGAACACATCACGG
>YUJFF:01526:03028_1
GATCCTTGTATATTTTTTGGCTGGACCACAACAGCGGGACCAGCCCTACAAACGCGAATGTCTGAGTGACTGACTG
ACTGACTGAGTGATGAAGTTACAC
>YUJFF:01514:01349_1
GATCCTCCTTCTGTTTCTGTCATTTCCAAAGGCGTATATAATGCTCCGAAGGCCACTTTCATTTCTCCACCAGTTC
AGACAGATGCTCTCTGGTGCCACC
>YUJFF:01545:01405_1
GATCCGTAAAAGCCTACCCAATCAGTTTCTCGCTGGTATGCTTTAAAAGCGGGTGTTGGGTATGTTCTGAGATGTA
TTTCGGAAAGTAGTTGTTGACTGA
>YUJFF:01532:01446_1
GATCCGCAAGCGCGATAATAAGACTCTGTGCGCGGCCCACCAGACTGGGCTGAAGAGCCACGACGACCACAGGATT
CGGTGTAGCTATAGGCCCCTGGCG
>YUJFF:01510:01155_1
GATCCCCATTAGCAATACACAGGTGCTATATAAATAAATAAATCATGTCTCATGATTACTGTTATAAAGCATTATG
AGTATTAATCAATCTTCGTAACTG
>YUJFF:01529:01363_1
GATCCACAGTTTCGTGAGATCCACGGTCGGTTTTATAGATCACGCGTTCCGAAAAAACACTTCCGCACAGGATGCA
CTCGCGTTTCCTTGCTCAAGCATC
>YUJFF:01547:01227_1
GATCCCAGTGCACCACTAATACCTATAGGAAGATAAAACGCACTCACCAAGATCAAATGAGAGCTGCAGGTCCTCA
TGGCTTTGAGGCGCTCCAGGGCCA
>YUJFF:01548:00680_1
GATCCTCCTCCTGAGAGTGACCAGGTCTACTGATGTTTTTTGGTAGACCTTGATGTTCCTCGTCTCCCACAGGACC
TGCTTTATGGTGTTGATGATCCTC
>YUJFF:01510:01332_1
GATCCAGCAAAAGTGCCCCAGACCATCACGCTTCCTCCTCCATGTTTGACAGTTGGTGTCACACACTGAGGAACCG
TCCTTTCACCTACTCGATGGCATA
>YUJFF:01547:02579_1
GATCCTCTTTGACATAGCGAAGCCATTTGATTTTCTGCCAACTGTATCTCTGGTCCTGTTTCTGACTGATTCAAAA
TGCCGCTGCCCGACTCATCTACAA
>YUJFF:01524:01211_1
GATCCACTCGTTTGTGGAATGAACAATAGAACCATGATGAAATGAGGGGGCAACAATAGATATGCACAATTTATTA
TTCATACAGAAGCCCTTCCTGAAT
>YUJFF:01535:01253_1
GATCCAGCGCGTGGAGGCCATGCTGCACACCCTGGATCGCATCAACGCCGACACCAAGATCTTGCCCAACATCTCG
CTGGGCTGCGAGATCCGAGACTCC
>YUJFF:01509:02404_1
GATCCTGGGTGTGTCCTGGGAAGACAGGGTGCCCTATGTGGCAATCCACGACCAGACTCATACACCCAGCATTGCC
GTGTTCCTTGCGCAAAGACATCTG
>YUJFF:01543:01253_1
GATCCACCCCAGCCAAGGTCATGTTTTTTTAACCTGCTTTTACCCTCACTAATAATTGTCTACTACTTCTCAATTA
TTGCTTTTGCACCATATCTATCGG
>YUJFF:01515:01440_1
GATCCTGCAGTGATCTACCAGTGTAGCATCAGTTTTGCATCTGTTTCCTTCACTTGAAGTTCTCGGCCCTTTTGCT
GCGTCGGTAATGACGTCTGCCTGT
>YUJFF:01517:01575_1
GATCCCCAACAACGTCAAGACCGCCGTCTGTGACATTCCCCCACGCGGCCTCAAGATGGCCGCCACCTTCATCGGA
AACAGCACTGCCATCCAGGAGCTG
>YUJFF:01501:01477_1
GATCCTGACGCTTGTTGAAAACCTGGCTTCACCAGAAATGAAGTGGTACAACAGTGTTGCTTTTCTGCCATGCACA
AGACGCATCTTACATACTGGCAGT
>YUJFF:01537:01580_1
GATCCAGGCCAGGAGCGTCTCAAAGACCTGCTCCTCCTCGGCACACAGGCGGTCGTCCTCCAGGTAGCACATGAGC
TCGGGCAGCGGGAGCTCGCGGAAG
>YUJFF:01530:02508_1
GATCCAAGGATCTATGTTGTTTACACCAAATTCTGACCCTACCATCCATGCCATGTCACAGCAGAAATCGAGCTTC
AACAGACTAGGCAACGTTTTTCCA
>YUJFF:01529:00557_1
GATCCTCTTCCACGAAAGCCGCCATGTTGCACGGCCATGTTTCTACAATAAGCCCAGAATGGACACATGGCTCTAG
AGAGGGTCTTTCGCGTTTTTTTTC
>YUJFF:01547:01382_1
GATCCACTTGTCTGGTGGTGGGACAATCAGGCTCGATTCCCTCTTCTGTCGAAGGTTGCCAGAAAATATATGACCA
TATGCGCTACGAGCACTCCCTCGG
>YUJFF:01527:01229_1
GATCCCCTGCGGGCCTGGCTGGGCTGGGTGATGTGGATGGGCATGCCTGGGCCGTGATAGAGGGGGCTGGGGTGGT
GGTCTCTGTAGAGGTCCTGGGCTG
>YUJFF:01514:01319_1
GATCCGTGGATTCATGCTGCTTATGTCAAATTCTGACCCCAGCATCTGCGGGTCACAGCAGAAATCAAGATTCCTC
AGACCAGGTAGCATTTTGTCCAAT
>YUJFF:01471:01195_1
GATCCACCACTCCCCATCTGCCATGTCTGTAATTGCCATGGCTTCAAACTGATGCTACAAAGAGCAAGGGCATTCC
AATTGTCTTATACACATTTCTTTG
>YUJFF:01507:03057_1
GATCCAAATCCTCCTGGCCACCGTGGGCGCGTTCGCGTCCTTCGGCCTGATGACGGTGGCCATCGGGACGGACTAC
TGGCTGTACGCCCGCGCCTTCATC
>YUJFF:01533:01068_1
GATCCTACAGCACCCCAATAACTGTCACCTCACTTCTGAAGGTTCGATTGACCTTAATCTGCGTACATGATCTGCG
TCCAACCAATCAGCAGTCATGTTT
>YUJFF:01517:01222_1
GATCCACAATCACAGAAACACAGATGATTTTCTCTAACACGACTTCAGAATCACCGCCGACTGCAGAAAGCGTGAC
CAATGTGATGATACAGGCAGTAGA
>YUJFF:01516:02968_1
GATCCTTATCCAAAGGGTGATACTTCTTGTTTGCTGTCCACAGTTTCATACAGAAATGCTAACAGAAAGGCTGAAT
AAATTATAGGGCTCAGGGCTGTAA
>YUJFF:01534:01447_1
GATCCAGAGTCAGCGACTTGCACAGAGTGACTGGCACTCTGAGCCAAAAGGCTACCACAGCATTTTGCAGCGCCAT
GAAATACCCTCTGGTCAATGCCTA
>YUJFF:01515:00985_1
GATCCTGAATGACATCACGCCAAATCTAGATCCCATGCAGTTTGGCAGCCGACAGAATCGTTCTACAACACACTAT
CTAGTCAGTTTGATGGACTCTGCG
>YUJFF:01614:00949_1
GATCCGCCGTTGCTAGTGGCGACGTGCAGGAAGAGAGCGAGGAGGAGGAGGTACTAGCCATAGCCAATAAGCCTCG
TAGACAAGCATTCTCGGCTGGGGA
>YUJFF:01505:01423_1
GATCCTTGTCACAGGGACCCAAATGCAGACTCAGGATGCATTAAGGCTTAATCAGGCTAGTAATATCGATAACTAA
ATTAAATTAAAGTACCAAAAGATA
>YUJFF:01548:00650_1
GATCCACGAACGTACCAAACACCTTTTCTTGGAATGATTTTTTTTTTAATTCATAAAATTGGACAGAAAGCCCAGC
ATACAACAGAACTCACATCATCGA
>YUJFF:01496:00467_1
GATCCGAATCTGAAGTGGAGTGACAGCCTATCTCAGTCTCCACGCTCTGCTCAGTGCACCCTCGTTCTCTCTCCAC
AGACGGACCTGGGGGGCAGATGGA
>YUJFF:01510:01738_1
GATCCACATATTTGGAGTTCACAATATACGAACTCATGGCCATTAATTTCTGAAGGTAGAAAATACTAATTTTTCT
CGAGTTGTCTTTTTTCTCCCTCCA
>YUJFF:01512:01634_1
GATCCCCAGAGCAGTAAGACCACCCAGCAGAGCGAGGCAGAGTACAGCTAGCAGGGCCAGGCTGCACCTGCAGGGG
GCGCCACAGTTCCCATCTGCAGAA
>YUJFF:01528:01275_1
GATCCGTTACCATCTTTGGGGAGTCGGCTGGAGGCACCAGTGTCTTTTTGCATGTGTGTAAACCCATGGCGGCAAA
TACACACAGTCGGCTTCATTCACA
>YUJFF:01542:01202_1
GATCCCAATGGAGTTTTATTTGGAATTCTGGGAGGTGTTGGGAAATGATTTATTGAAGGTGGTGAACCACATTTTT
GTTTCGGGGGAGTTAAGTCCCTCC
>YUJFF:01507:01185_1
GATCCTCCAAGCAGGGATACCCTCCATCACCAAGCAGCATGTATCCACGGGGAGGATACAGCTGCTGTACATATAT
GGGGCTGTTCCGCAGGACCCGTGA
>YUJFF:01517:01218_1
GATCCAATGTCCCTTGGAGGACAGGTGTGTGCACATGTGTTTGGTACAAGCATTTATTCTGGGTTAATGGCTACAC
TATTTACAGTACACCAATCCTGGT
>YUJFF:01414:03064_1
GATCCAAAGAAAGTAATTATTCATCCTCTCAAAAAGCTTTTACTAACAAACTTTTAGTAGCATGCACTCTGGCACT
GTCTTCCATTGCTTCCCGACCTCC
>YUJFF:01508:01696_1
GATCCAACAGGTGACAGTATAAGCTTTCTAACGATGTATAAAATGTCTAATTTTACTTTTGAAACAGCGCCTTATA
AACCTGCGTAACTGAAAGTTGTGA
>YUJFF:01535:01693_1
GATCCCCTCAGCTGTCTCCAGGGCATCGTTACCCCTAATTTCGGTTGCTATACTTTAATTTAATTCAGACGAGAGA
CTTTAGTTGTTGAGTTCGGGTTTT
>YUJFF:01542:00701_1
GATCCCGTGGCAGTTTTCTCTGTGTGACACAGCCCTCGATTGCGTGTAGGGGAGGATTTCTGGGTGGCACGTCGCA
CGCAGGCTGTAGAACTGCGGTGCG
>YUJFF:01500:01307_1
GATCCCAGTAACCCTATTTCGGGCAGGGTAAACTTAGTTCTGTATTTGTTTACCATAGTTAGGGGTCGACTGGATC
ATGTTCGTCTGGGTCCTCACCCCA
>YUJFF:01530:01038_1
GATCCTTCGTATATGTTCTTCAAAATCAAATACTGGATTACAGAACAAAAACCGTCGCTTTGGCGTTGACATGGAA
TACAAAGCCCCTCTCGTGTCCCTG
>YUJFF:01515:01145_1
GATCCTACCCAGTATTAGATAGTTATACGTGTATACAGCAACGCGTTAGTTCAGGCAGGCTAAGAGAGTCAAGCCC
AGCTCTGGCGAAACTGGCTGATTG
>YUJFF:01538:01668_1
GATCCAGTTTCATTTAAGAGAGAAATGCATTCGGATAAAACATTTTAAGATTTTAATTGTGTTTAAAAAGTTAAAT
CATGGACTGTGATAGGGATGTTTA
>YUJFF:03683:02831_1
GATCCCCATTAGCAATCTTCAGCTAATCTTCCTGGGGTCCGAACATAAAATACATACAATACATACAAGACAACAG
ACTGCACCAGTCCCTGCACCAGTC
>YUJFF:01517:01134_1
GATCCAGTTTGATCAGCATTGATGGGAACACCCTAACTTTAACATGTGACGTCATCACAATCATGGGGAGTCTCAA
AATTTTCCCTACAATATGAATGTG
>YUJFF:01528:00929_1
GATCCTGGGCTACACGCTGAAGAGCTGCGCCTCGGAGCTGGGCTTCCTGCTCTTCTCCCTCACCATGGCCATCATC
ATCTTCGCCACCGTCATGTTCTAC
>YUJFF:01628:02050_1
GATCCCGTGTATTGTAATTACAATCATTTCCTGTGCTAACGTTATTTCCTCTATCAACAAAAAACGTTCTGCCCTG
GACCCAGAGCAAGTGGATCGTCTG
>YUJFF:01509:00751_1
GATCCTCACCTGCCTCCTTTGCCTCCTGCTATCCCTGCTGCCATAGCTTCACCTGTTTCCCAGGCGGTCCCCGCCA
TGAGATGTTCTGCCCTCCTGGTGG
>YUJFF:01524:01471_1
GATCCTGTACCGCGTCTGTCCTGGGATACGTATCTGATTGAATCCTGTACCGCGTCTGTCCTGGGATACGTATCTG
ATTGGCAGGACACCGTCAGGTCAC
>YUJFF:01546:01109_1
GATCCATCAAGGGATCAATTTGCTTACTAAACTTTATTCTTGCAATCGTTCTGCAACATAGCAACAAGTTTAAATG
CATGTAACCCATGTCCTTTTCTGC
>YUJFF:01605:01362_1
GATCCAGGTGTCATCTACCCAGACGACAGAAAGATGGAGCTGGAGCTGGTGTGTGAGGCTGAGAGGTGCCAAACCA
GAAATAGTTGGGCTGACCTCTACT
>YUJFF:01467:01624_1
GATCCAGCAAATAAAATCCACGGTAATTTTTAGTCCCAAAAACTTGCTACCTTGGAGACACATCAATAGAATGTCC
ATTGTTTACTTCGCGATTCTCATG
>YUJFF:01505:01685_1
GATCCAGAGCTGCTCTCAGGGGCACTGATAGATGTGGCCAAACACCTGGGCAACCTGAAGTTCAGAGTCTGGGAGA
AGATGCTGGGGACTGTGCAGTACA
>YUJFF:01528:01740_1
GATCCCATTCTCCACTGGCCAGCCTGGTGTAGAGTAGCAGACAGCAAATAAAATGCCTTAAGCAGGTTACAGTCGA
GGTGATAGCTAACAGCAATAATAG
>YUJFF:01540:01392_1
GATCCTCCACTCTGGTTCAGAGGAGAGTTCACAGGTGATCAAAGGTAATTAAACAGGCTTAAATTGACACTACTAT
TTAACCCCTTAAGCCCAAACATTT
>YUJFF:01615:00497_1
GATCCACCGTAACCTGGGGACCACCTGTCGCGCGTGCGCTCGCTGGACCTGGACGACTGGCCGCTCGAGCTCACCC
TGGTCCTCAGCGCCATCGGCAACC
>YUJFF:01578:00994_1
GATCCGAATGCACTGATAACAGAAGGCGAAGTGGATGGTACATTACATTACAGGCATTTGGCAGACGCTCTTATCC
AGAGCGACGTACAACAACGTGTAT
>YUJFF:01503:02685_1
GATCCACCAAGGTCTGACAGTTAAGAGCAGCGCCAGCAAAACATAATGCACCTTTTATGGGGTTGCATGTAACGTT
TCCCATCATGCACCGAGCAGAAAT
>YUJFF:01512:01279_1
GATCCAAGCAACATTTGCCCTTTGACATAAAAATAAAAGCAAGCGCTTGTTTTCTTTCTTCTGATCACAGAAATGA
ACTGGCCGAAACTAAAAGCACAAA
>YUJFF:01523:01226_1
GATCCCTACAGAAGGCAAAGGGTTTGACGAACACAGGTCACAAGAGATAAACTCCAGCATGTTCCTGCACTTTCAA
TGCCTTTATTCTGCTATTTTCATT
>YUJFF:01524:02560_1
GATCCATGTAGGAATTATGGCCCTTCGTATACATAGTTCCACCACTTTAGAGGACCAAAAGTAATTGGACAAATTA
ACATAATCTTATAAATAAAGTCAT
>YUJFF:01508:01178_1
GATCCTACCTATGTGACAGGAAACAGTTTGTCAAATTAAAAGAAGAAGACTCCAGCTCCTCAATAATGAAATACGG
TATTCCACAAGGATCAGTATTAGG
>YUJFF:01479:03188_1
GATCCAAATGGGCTTCCACGGCTGGCATCATCTTTCTCCTGTCTGGACAACAGCCATCCATCCGAGTTGCAGAAGC
AGCAGGACAGCCATGGAGCCGAAG
>YUJFF:01541:01230_1
GATCCCTAATTATGGTGATCGCCACCCTCCGTGATGTAATTGCACTTCGAACGCATGTCCGTAATCCCAGGATTAG
CAGCATTAGCATGCTGCAGGTGAA
>YUJFF:01529:01210_1
GATCCTTTCACACCACTTCACTCTCCACAGCCTTCGGTCTGTGCTGCAGTGTATGAGTCACGATGTTTGCAGTCAG
TGTTTCTGCCTGTCAATCACGTGT
>YUJFF:03776:02826_1
GATCCACACTGCCATTAAAGAGAAGAAGCAGCCTGGATATTCTTCTACCTTCTTGTAAGTTTTATCTGAAGATAAA
CACTTTTCAATATATAAAAATGTC
>YUJFF:01542:01137_1
GATCCACAACATGTCACAGTGGGCAAAACAAAACACATGTAAGCCATATCTTTGTGTGTCTGTTTACTTTTTAAAG
AAATAAACTTGTTACTCAAACTGC
>YUJFF:01530:01681_1
GATCCAAGCTGGACTGTGCTGGCACCAACAGTGGCCAGTAGCACCATAGGGCGACATTCAATTGCTGATTGAGTCG
CCCAGGATATGGGAGGGTTCAGTC
>YUJFF:01542:01953_1
GATCCTAGCCAATTGCTTTAATGGAATTTCTAGTTTATACTTGGTCAGAGGTAGACCCAAGTAAATCCTGGTACCC
ATTAAATATCCATTAAGCTTAATG
>YUJFF:01549:01144_1
GATCCAAGCTACTGCTTTATCAGAGTGAATCCTGGCAGCTGTTTCATCAAGGTCACGTTGAATCCAGGTTGCTAGT
TCATCAAGGTCACCTTGGATCTGT
>YUJFF:01548:01202_1
GATCCATAAAAAAGCCATAGCGAATATGCTGACACACTAAATTCTGCAGAGACTCTGATGCATATACAGGCACACA
CATGGACAACTGCATGCACACAAA
>YUJFF:01521:00718_1
GATCCAGATCAGGGTCGCAGTGGCAACTGGGCAAGCAGAGCAGCCCAGACAAGGGGGAGGCGCCCAGGAGGCATCC
TTATCAGATGCCCGAACCACCTCA
>YUJFF:01600:00969_1
GATCCACAAAGACCTGAAGGTAGAGGAAGAGGACACAGGAGAGGAGGAGGAGGAAGAGGAAGAGGAAGGGCAAGGG
CAAGGAGACAAATAGTTTCTGGAA
>YUJFF:01485:03251_1
GATCCAGGAGCACATGAACTCTGAAAGTTTGTTCTTCCAGATGAGGGAAGTAAGGCCTCATGTCTGAAGATCGGCA
CCATGCTCCCGTAGCATTGCAAAC
>YUJFF:01519:02056_1
GATCCGCAGATCAATCATTTGTGCATCGTGCATTCCAAAAAGAATTATTCCACAAAGGATGCGCTCGTGTTTCCTT
GCTCGAGCATCCTTTGGGAGCCTC
>YUJFF:01512:00819_1
GATCCTCACAGACCTGAACATTACACTGCTCGCAGATAAGAGAGGATTCTGTCAGACCTGAACATTACACTGCTCA
CAGATCTACGGAGCATGTGAACAG
>YUJFF:03675:02872_1
GATCCTCTCTGCGTGGAGTTTGCATGTTCTCCCCGTGTTCGTGTGGGTTTACTCTGGGTACTCTGGTTTCCTCCCA
CACTCAAAAGACACGCATGTAAGG
>YUJFF:01537:02623_1
GATCCTGTTTGAACCGCACCATAAAGCGGCGTTTGCCGTTCCAAAAGCCAAACTTGTCCTTAATTTTAGTGCCATC
CCGCACCTCAGAGCAGTATTTCCT
>YUJFF:01518:01679_1
GATCCTTGGAACATCCACACAAGAACATCACACGTTCTCTATGAGGGTTGGAAAACATGGCTCATCGTCAAAAAGA
AGTCCAGGCCTCAAGCTCCTTCCT
>YUJFF:01510:01552_1
GATCCTTAGCCAGATTGCTTCACAGGGACTAATCTGAAACAAGCAGAGCTAGAGCACTCAAAGCCCATAACATCAT
AATACACAATGTGTTTAGTGCTGT
>YUJFF:01544:01677_1
GATCCACACATGGATCTTTTACACGTCACGTTTTCGAAGAAGAGACTTCTGCAAAGGATGCGCTTGTGTATCCTTG
CTCAAGCATCCTCTGGGAGCTGGC
>YUJFF:01511:01274_1
GATCCATGCGGAAGAAGTGGGGGTCCATGTACAGGTCGAAGGCTTCCCTCTTCCAGGCGCGTTTGGTGTAGGCGTA
CTCGCTCAGGCCCTGTAGCAGTCG
>YUJFF:01533:01453_1
GATCCAACACCTTTTGGATCAGTTAGAAAGGCAACTGCAAGTCAAGCCTAATCGACCAATCAGTGCCCAGCCCCAT
TAATGCTCCTCTGGCTGAATGGAA
>YUJFF:01507:01781_1
GATCCTAGGTTCAAGCCCAGCTAGGAACACGTTTCCTTTAACCTGCTTTTACCCTCACTAATAATTCTCTACTTCT
CAATTATGCTTTCGCACCATATCT
>YUJFF:01590:01830_1
GATCCATGGACTCACGCTTTTTACGTCCAATTCTGACCCGACCATCTGCACCTCTCCGCAAACACTGAGATCCGTC
AGACTAAGTGATGTTTTTCCCAAT
>YUJFF:01511:01546_1
GATCCCCGTTTGATTAAATGAATCAACTTTGCATTAGGGCATGGAATTCAGTTCATAGCGACCCCCCTGCAACAGG
GCAAAGAACTGGTACTGCCACTGC
>YUJFF:01531:01335_1
GATCCCCTCCATATTCTATCAACAAGACTTTGACGTTGAGGATATCGGATGTCAATGATAACGTGCCTCTGTTCGA
ACGACAGACATACACCGCTTATGT
>YUJFF:01508:02746_1
GATCCCAATCAGTCAAAACCCGTGGGGTTTGTTACAACCGTTTCCCAGGTTGCCCAGTCTTTTGGTAGCCACGATC
CCAAAGCTGATGATGACTATGATG
>YUJFF:01513:02079_1
GATCCCTGGGTCGCCACGGTTACCAGCAGCTTCTGAACGTCACCATGACTTTACACCTGTCTGGGTGAAGGCCTCC
ACTGTGTACCTGCGTTGGGAAGAG
>YUJFF:03698:02789_1
GATCCTATAATTTGATTACGTTTTTTAAAATTCAAATTTTTCTTAAGCAGAAGCATGCTGTGATCAACTGTGTCAG
CAGTACAGCAAATTGTGCAGCTCA
>YUJFF:01534:00612_1
GATCCCAGCCAGGTGGCACTGGCATGGTCTGGATTTGGGGCCCATCCATGCACTAGAATAGTGCCATAAAAGGATG
AGCCACCCAGCAACTCCAGATATG
>YUJFF:01524:01150_1
GATCCGCTGTCGCTGAAACATCGGCACCATAAAATAGTTTATAGAGACAGAACCGCGAGTTTTAACACTTTCAAAC
AGTCTGTCGTGCGACTAGACTGAT
>YUJFF:01506:00699_1
GATCCGTATTAAATCTGTTTTGTGCATTTATGACCGAAATGAATGCGTGTGCTCGTGTACGGCCTTAACGTCGTCT
GATTGTTGGGCTCTGAGTCTATTA
>YUJFF:01527:01465_1
GATCCAGCCCTGTTTCCAAGGGACACGGCGGCTTTGATCATCGCAGAGAAGAGAGGACGGCGATCCCGTATCACAA
TTTGTGCTATCTGTGATGTCGCTG
>YUJFF:01524:01203_1
GATCCCAAAGCACTTTGCGACCATTCTTTTGTGAAGGGTCACTGTGCAAAACTGCCTTGACAGACAGTTTGATGCT
TTCAATAAAGGCAGGCTGTAAGCA
>YUJFF:01517:03217_1
GATCCCCGTGGCTGTGCCTTCCGCAGCACGACCCCCTCTCCCTCCGCCAGGCCGTGTTCACATCCCTGGAGCAGGC
TGCCTTCCACTTCAACACTGTCGG
>YUJFF:01533:01295_1
GATCCGCCCTCAACCACACAGGCAGAACACCTTGAGCTAGTTTGAGCTGGAATTTCTAGAAGAGCAGACTGTAACT
TTTCATGGGTGCACCGAAGCATTT
>YUJFF:01523:02796_1
GATCCGTGCCACTCAAGTTACGTATGTGGCTGTTGTTTGTGTTGCTGTAATTTCTTGGTGTCACATCTAGAAGAGG
GGGGATGTAGACTTGTTGTGCTGT
>YUJFF:01544:01103_1
GATCCAAGATGTGCTTCCGCGTATATGTGCCTGCAAGCCCATGTGTATGTGTGTGAGGCATGCATGCATGTGTGCA
CGCACGTGTCTGTGTATGAGTGTG
>YUJFF:01519:01853_1
GATCCTGGGCAGTTCATATTGGCCTCATGAATTTGCTCATGCCATCACTCTGATACAAGATAATTGTGGTCTCTTC
TGTCCACAAGAGTTTGGTGGCATT
>YUJFF:01520:01140_1
GATCCAGTGTAGTGGTTTCCAATCCTCTGGTGATCGTGGGCACAGAGGCCGCTACCCAGGAGTCAAGCAGCTGTTC
GTCATCCCTTATCTGATGGAGGAC
>YUJFF:01546:00799_1
GATCCACCGCACCTACGCCTCAAAACCAATGTGGCTAAGCGGCCTCAATTCGCCACTCGCTATTCTGTTCATTCTG
CAGTTGCCCGTAAAAGAGGCTGAA
>YUJFF:01549:00759_1
GATCCACTTGTGTCTTAGCTATAGCTGCCCTTCCTTATATAAGCGTGCTTCCTATACGATACTGTGAGCCAGCAGT
GCAGACACTTTCTGATTCAACTCG
>YUJFF:01527:01586_1
GATCCAGCCAGGATGGCTTTTTCTGTGACAAAGAGTGAGGGTACCACAGTCTTCACTATGACCTCTGACACAGAAA
GCTCATGCCCCTTACTGTGCCAGA
>YUJFF:01505:01295_1
GATCCAAAGCAATCATTCAATGCAGTAAATCGCTGCATGCTTCACGCACTCTGTTCCATATATCAGCAGACGCTGT
CATGTGATTTATAAAGAGCGATTA
>YUJFF:01505:01565_1
GATCCAAAATGCTGAACAAACATTCTTTCTGTTCCTCTCCCTTGCATGCCTTCAACCGCTCACCTGTGAGTTTGCG
GACAGGCCTGGGTGTTACAGGTAC
>YUJFF:01530:02378_1
GATCCAAAGCTTGGGGGCGCGTTGCCAGCTTTGGTTTTGTTGTCCGTGGCTGGCTCCTGGTTTCGGGGCCAATGCA
CCGCGTGAGTGCGTCTTCTGCCAG
>YUJFF:01548:01158_1
GATCCAAGAATGATTCGTGGTAGGCCTACTGCTATGGTACTGCAGACACCGACTCCTCATCCATGACGTCATTTCG
TTGAAGGACTGTTCTCTTCTGCTG
>YUJFF:01530:02313_1
GATCCATTTTCTAATATTTCTACCTTGAGAGAAGAGAGAACACGCAACAGAAGGCCCGATTTGGGCTCAGACTGCA
GTCCGCCCCTACCCCGCTCAGAAT
>YUJFF:01499:01573_1
GATCCCCTCTCCCTATCTGCCACATCTGTAATTGGCGTGTTTTCAAACTGACGCTTGACTGAACAAAGACATTCTG
TTTGCCTAACCCTATGGTCACATT
>YUJFF:01545:01233_1
GATCCAACACGGGAGAACATTAAAATGAATAAAGCTCAACTTACCAATCAAGCCTCCAACAAGGAAGGAAAACACT
TGGAATAAGAGCAGAATAACTCCG
>YUJFF:01509:01694_1
GATCCGCATAGAACAATTTCTCAAATTTCTCAAATTCTACAATTAATGGGAGGAATTGTCTTGATATTAAAACTGT
ATTATTTTTAATGAAATTTAGGCA
>YUJFF:01542:01074_1
GATCCGCCCGAACCAAACATCCCGCAATACGTCCTTGTCATCTGCCATACTTCTGTAACTCCAGGTGGCACATAAA
GAATGTCTTCTAGTTACAAACTAA
>YUJFF:01487:01342_1
GATCCAGCTCACTTGTGAAGTCAGCCAAAAAGTCCCATAGAGGAGGCGCTCAAAGTCGACTCAGTCGACTCAAAGA
TTACTGGATCTGTATCACGATACA
>YUJFF:01523:01311_1
GATCCAGCTTAGGCCAAACGCAGTGCTGCTCTGTTTTCCGCCCCCTCAACCAAGAAGGCCTGTCTTACTCAACATG
GAATTCTTCTGGTCTCACTGTACT
>YUJFF:01536:01278_1
GATCCGCGCACCACAGTCGGACAGCTGAAGTCCATGATCCAACTGAACGCGGAGGTCTCCAGCGCGAGGCAGCGGC
TAAGTACGCAGAACGGCCACAGGA
>YUJFF:01542:01150_1
GATCCTTGCACTCAGCATGTCTCCTGGACCACATCCGAGCATGCCTATAATGAGCAGGTAACGTCTCGGCCTTAGG
GACAGCATTGTCCCAACTGCACAA
>YUJFF:01511:00742_1
GATCCACCCGATTACCGTGTGTAATAAGTTGTCTACACAGTAAAATGTCCACTATTGATTCAGCTTGAACAGAGTA
CATATGAGTGCAATAGAGACCATG
>YUJFF:01516:01343_1
GATCCCGCCAAGTAACAACGTCAGTTCTGAGACACCACAGAAAAATCCTTTGACTGCAAAGAATGGCGACTCCATT
GCGTCACTACAGACGTTATGGTGT
>YUJFF:01533:02610_1
GATCCAGCTTTGGCCCGCGAGCGCACAACCGCTCCATAAATAAGCAGAAATCAGCGGGGGAGAGCGGGACAATGCG
TTACTGTGCGCCGTTTCAAACACG
>YUJFF:01545:00576_1
GATCCTTCCATCAGCACGCAGATCCTGGCTTTAACTAGCAGGGCATCTGCAGAGGGTGTTTGTGTGCAGCATGACA
AACGGAAATCACTGTTATGATAGC
>YUJFF:01530:01602_1
GATCCAGGATGGGTTCCCGCAGCGCTCCCGCGTTGCATTCTGGGTGATGCCGACTGATTAGTACGTGCAGTTCCTT
CCTGTCACACAGGCAGAGTTAGCA
>YUJFF:01534:01145_1
GATCCCCTGATTCGCTCACAGTCATAAGCACCTCTGAGAGGTTAATAAAGGAGATGGCTGTCGTATTCGACCACGA
CATTACAAAGAAGCGGCTACGAGA
>YUJFF:01501:01465_1
GATCCAGCATACCTGTACAGGTGTAAAGGTGTGCATGTTACCCCTGGTTACAGGTATGTGATCAGCACACTGGAGC
TGATGGTGGCAGAGGACTACATGA
>YUJFF:01516:02972_1
GATCCATTTGAGGGCCTTTTCTGACAAATGCACCTCAGTGTGCTCCTCTCCAACTGAGCGTGGAAAGTCCCGCCGC
CACAGAGACAATAGACGCTTGCCT
>YUJFF:01532:02361_1
GATCCCATGTGCTTCTTGGAAATGTGTCTGTGCAGAGCTCTGTCGTATGCCCTCACGTTCACATTGCTCGCTCGTC
ATCAGCGCAGACAGATGTGCCTTT
>YUJFF:01532:01640_1
GATCCACTCCCCTCTTCTCCAGTGCAGAATAACCCTCAGCTGCAGCCCTCCTCCTCTGCCTCTGAGCCCTCCCTGT
CACGCCAGCGCAGGCAAAGAAACA
>YUJFF:01533:01304_1
GATCCAGCAAAACCCATAGCAACGACAGCCTTTGTCATGGTCTGCTGCTGCTAATGAAGGCCTTGGTTTAATCTCC
CTGGATCGATAAGTTCCCGTTCCC
>YUJFF:01512:02890_1
GATCCGACCGAGTGGCTGCCACGGGTTCACTCCAGGCAGCCCAAACAGGAAATGGTGTGCTTTTAAAAAAATTTAT
TTAGCTTTTCAGTTTAGACAAGCC
>YUJFF:01525:01390_1
GATCCATCTGTTTTCGAGGGATTAGCGGGTTGGCTGCCATCCTGCTTGCATGTGTCTATCTGACGTGCTAATGATT
CTTGACTGGAAGGGGATGAAGATC
>YUJFF:01536:01594_1
GATCCTATAAAGGCTACTGCGAACGCAACGGAATCCAATGATGAACGACCGTCGTGCCTCACTCCCAACACAACAA
AGCGCACAACAAATGGACACGAGC
>YUJFF:00321:02312_1
GATCCAGCCAGAGCTGGACCCAGCAGAGGTTTTTTTTTCCATTTTTTTAGTTTCTCTTTCGGGGTTTTTGGTTTTT
TTTTTTGCGGGCCATGCCACCAGT
>YUJFF:01501:01251_1
GATCCCATCCCAGAATGCATTGGGCAAGAGACAGGAACACACCCTGGTTAGTTTCCCAGGCCATTGCAGCACACAC
CATTCATTCAAACCAGCGGCAATT
>YUJFF:01500:01666_1
GATCCTACCTTTGATTTGGGTCTGAAACCCTCAAACACACTTTGAACCACCACGCAGCAGCCAGAACTGGAAAAAG
GAGCAGCGATATGAACATGAGAGG
>YUJFF:03753:02824_1
GATCCACGCGTTGCCTTACATCACCGCTACGTCTTCTTCCGCACGTCCGCGAGTTACTAATGACACCACTTCCCAG
ATACGCGGCCGATAGCTCTTTAAA
>YUJFF:01502:01487_1
GATCCATTAAAGTCGCCGATCGCACTGTTTGCTCAGACCGCCTGGTTTCGAGCGTCCGAACTGTGTGAGCAGCGCT
GCTGCATTTCAGAGCGGAGGGTCT
>YUJFF:01524:01514_1
GATCCATCGACCTGGAAACGCAGAGCTTTCCTTCGTGTTAAACGGAGGGCAAGCAGCGTTCACAATTCACGGCTTT
TCCTGAAACAAGGGGGGTTTGTGT
>YUJFF:01518:01003_1
GATCCAAGGACTTATTTTTATGGATTACAACATATTGCAATTTACATTCTGATCTCCTTAACTGCATATACTCAAA
AGGACATTATGTGCACATCACTGC
>YUJFF:01506:01301_1
GATCCTTGCTTTATCTATGACCTCACCGTCTCCCAGGAAAACGTCACTGTGACCTTTCCGTCCCAGGCTGGCACTG
AATGTTCCACTTTGTGGAAGGTTA
>YUJFF:01511:02130_1
GATCCTTAGAGTAGTTAGTTTTGGTTGTTACTAATTTTATTAGGTTGCCCTCAAACTTAACTCATCATTGGGCAAC
TTGGTGGCACCTCCTAAGGCACTG
>YUJFF:01505:00368_1
GATCCATGCTTCGTTCTTCTTCCGCCACACTCTCGCCCTGCCGTCTGAATGCCGCAGCATGAAGCGGGACTCATTG
GACCAGGCTACCTTACTCCAGACG
>YUJFF:01557:01296_1
GATCCCAGCTGTCCTATCTGAACCACATCACCGAGGTGCTCGGGGGCGACAAGTGGCTGGGAGAGGTGTCCCTGTT
CAAGAACGACTCCGTTGGGTTCCG
>YUJFF:01517:01073_1
GATCCGTGGTGGCAAGCGTATCGTGTGAAGAATGAAGGTGTAATGCATGGTTACATTCCAGTGTCTTTGCAACGGG
TTGCTTTTGATGAATGCAAATATA
>YUJFF:01534:01610_1
GATCCACTGACCACCACCTCAAGCATGGGCTGCCTGACTGCTATCATTACGCACATCTCCAGTGCTAATTCAATCC
CAGGCATGTGTCTGCTGGAGCAAA
>YUJFF:01526:02679_1
GATCCTGGCTCACACAATGCAAAGAAGAGCAGCGTATCAGTCGAGCTTTATGAGAACACAATCCCTGCTCCAGATT
CTACATCCCCATTCATCTCCCTGC
>YUJFF:01525:01613_1
GATCCTGCGTTTATTTGTTTCTCACCAAATGAGCATTTTCTCTTGTCAGTTCAACTTCAGCCAAGACAAAAAGTGT
GAGAACAATGAAGCTGTAAAAACA
>YUJFF:01528:00589_1
GATCCTGGAGGAGGTGCACATCCACTCCACCATGGTGGGGAAGATCTGGCTCACCATCCTCTTCGTCTTCCGCATG
CTGGTGCTGGGCGTGGCGGCGGAG
>YUJFF:01491:02507_1
GATCCAAAAGGATAATCATTACATTATAGCCATTTAGCAGACGCTCTTATCCAGAGCGACTTACACAACTTTTACA
TAGCATCCATTTATACAGCTGGAT
>YUJFF:01501:02768_1
GATCCATTTCAAGCACGTATACGCACAGCGCACACTGCACACTGCACACTACGCGAGCGTGCGCACGCAGTGTCAT
CCGAAGCCAAGCAGCTCAGCTCAA
>YUJFF:01516:01663_1
GATCCATCTGAACACAGAAACTAACATCTGTCTTGGAGCAGCCACACTTCTGGTCAAGTGAATCTATCACTATGCC
CAACTCATATTACAGTGTTACCCC
>YUJFF:01526:02231_1
GATCCTGCGTGGCGTCTGAAAGGCCGCCTTCTCTGCCGCACTTTACCGAGGTTAGCATCGATACGGGCCGTGCTAT
AGACATATCAGTCTCGGCAAGCAC
>YUJFF:01505:02940_1
GATCCTTAGATGCATTATGCATGATCAATTGCAGATGATAAAAGTTTGAGGAAATGCCAAACCTCACAGGGCATGT
TACACATGAAAGGCACAGAGAACT
>YUJFF:01500:01330_1
GATCCAGCGAATAAGGATGCTGGAAAGGACGCATTGGAGGATTGGAATCGCCTTCACCACAAGCACTACAAGTCGC
CAAAACTCCGCTGCAAATCCGAAG
>YUJFF:01521:01308_1
GATCCGTTGAACGATCAGGAAAAGCAGGTTGCGGTCTTTCCAGGTCTTGCATCAAGACATGTATAGGCCTTGAAAC
CTTAGAGGAACGCCCTTGCTCTCT
>YUJFF:01512:01373_1
GATCCAAGAAATGCCAAGTGTCATGCCTAGTGGAGCAACTTTGTACAAAATATGCTGAGGTGTTCAGTGGAGGGTT
GGGTCTGATACAAAGGGTCCAAGC
>YUJFF:01547:00742_1
GATCCAGAAATCCATCACTCATTTGGACATAAGCAACTCCTTCCTTGTGTAAGATGTCAAAATGTGCCGCACGCAG
ACCGATGTCTCCCACAAGGTCTGG
>YUJFF:01539:02421_1
GATCCATTTTTACATTAAAAAAAAAAGAAACATTTCCCCGCATCTGTGGGTATGCGCTGGCTGTCCGCGAGGAAAT
GTGTCCATCATATTGACGGACAGA
>YUJFF:01548:01565_1
GATCCACATATAGATAATTCTCTGTAGAAAATCAGACCCTTTTAAGCTCAATTTGTGCCGCTGTACTGTAACACGC
TGTGTGCACCAGATGTCCTGACTG
>YUJFF:01501:01428_1
GATCCATCAGTGGTTCTGTGACCCCTCACCCAGTCTGACGGCTTGGCCAGACCCAGTCACGCACGGCACAGCATCC
CCATCTGAACAAGAGCAGCTCCAG
>YUJFF:01509:01374_1
GATCCAAATAGCTGAACCAGCCCACACAAGCTTTATCAGATCTATCAGTAGCTGCACGTCTAAAGCCAGGGGCCAT
TATCTAAACAACCTGTTTGCTCTC
>YUJFF:01540:00549_1
GATCCGAGTGCTGGTCATGTTTTAAATCTCCTGAAGCCCATCAAACAAACCGAAAGATATATGATTACTTTACAGG
GAAATGATAACAAAATCATTCCAG
>YUJFF:01547:01078_1
GATCCATGGGGACTAGTTTTGGGCTTAAAGGTCACTCACCTAACATTGGCTCTCACTGTGGTTGCAGTACGCTCCC
CGTTAAAGACCGTCTCGTAGACAG
>YUJFF:01531:01373_1
GATCCTGTAAACATCTCCTGTAAATTAGGTTCTGCGAAAAACGTCAGAAAGCGACAGCTATCAGTCTATCTGCGGG
TCTGAGCGTCGGTGTCAGACTGAC
>YUJFF:01471:03131_1
GATCCCCCGATTTTCCCTCTTACAGTGTCAGGTCGCTGGTCCGCAGCATCTCCTGCGTGACCTGGTGATTTTCCAA
CAGGGCAATTAACAGTTCTAGAGT
>YUJFF:01521:00971_1
GATCCAATCCAAAGCCTCTGCTGTTAAAATTAGAGTTGCATTTCCTCCGATTTTAACAGCCAAGAGAAGCCGTCTT
CATTCAGGAGATGACTCTGCAGCC
>YUJFF:01627:00964_1
GATCCCATACATGGGCAGATGGTTCCATACTGTAGTATAGCCCGCCCTCTTGTGGACAGTGAACAGAATGACTGCT
TTTGTTCATTCATGGAAGTCAGTC
>YUJFF:01546:01341_1
GATCCGCATTCGGCCGCTGCGCTGGCTGCACCACGCGGTGTCTGTTCCCGTTGTTGGCATGGGAACGCCTACCACA
CCACTACGCCAAAACAATGCAAAG
>YUJFF:01501:00741_1
GATCCAAGATCAGCTGTCCTTAACCCTAAAACCGAAAGCCATCCATTATGTGGAAAAAGCTGAAACCCATCCAGAT
ATAGGATACAGCTGGAATGCACAG
>YUJFF:01509:00501_1
GATCCGCGCGGCCTGCACAATTACCTCTCGCACAGGTAGAATTCAAGGTAAAGGTGAACGCACATCATCAATCACT
AGTCAATTTCAACGTGGCCGCGCA
>YUJFF:03680:02848_1
GATCCAGGTTGAGTTGGGGTTGGGGTCAGTTAAAGTGCAACTGTTGGCACTGCAAACAGGCTTTCCAGCAAAATTG
CAGAATTAGGGACAAAGAGAAGAG
>YUJFF:01527:01254_1
GATCCCAATACATGATTTGAACTTCTACGACGTTTCCTATATTTGGATGTGTATCTGGAGCAGGCCTGCTTGAGAC
ATTTGCAAAACTATCAAATATTAG
>YUJFF:01520:01264_1
GATCCGATACTTTCATTTGAGGAGGCGGACCTACACCATACTGCGTGCTCAATATGCTAAAAACATCTCCAATGTT
TGCATACTGTATGTGGAAGTACAG
>YUJFF:01535:02483_1
GATCCTCAACATGATCCTACCTGAGGTATGTCAAGAACTTGAGGCGTGAACTCCGAGCTGCATACCAGTTAGCTGA
AAGCATGGCTGGAAAGAAGAATGA
>YUJFF:01514:02937_1
GATCCAGGCCTGAATTGCTCATAGGGTTGGAGATGAGCCCGTTTTTGCGGTTTGAATCAGCCTTGTGTACAGACAC
TCTTTGAAGCAGAAGTCTATACCA
>YUJFF:01543:01200_1
GATCCATGGATGTAATGGATAGGCACCGTCACCTTTGAAGGTTAACACGTCTCATTAGTAAAACTTCAGAACACAG
CTTCAATATTTCAAGTTGTTTAAT
>YUJFF:01521:01651_1
GATCCCACAGCCGATCCTGTCTCCACGGTTGCACTTAGGACCAAACTGCTGTCCCACGGTGTTCCCGTTGTAAAGC
CTGTGGGTCAGGCAGAGGTGTGAA
>YUJFF:01523:01235_1
GATCCTCTCCAACAGCGTCAGGCACTCCTCCTTGGACCACGCATCTGGAGAACGCGCGTGCCCAACGCGAACACGC
GTGCACATAACTTAGCCGACGCTG
>YUJFF:01523:02915_1
GATCCGCCAACGTTTTCTCGCGGTTTGACACGTGAACTTGTTTTTATAACTTGGTTATGTACACTGCGCACTGTCT
ACCTTCTAGAACACCTTTCTGACC
>YUJFF:01508:01265_1
GATCCAGCGCGTCCTCACCTCTGACTACGCTTTCCTGATGGAGTCCACCACCATCGAGTTCGTCACTCAGCGCAAC
TGCAACCTGACCCAGATCGGCGGG
>YUJFF:01515:01314_1
GATCCACCTCCCGTTCCCTGCCCACGTGAACAGAAAAACAAGCTTCCTTTGAGAAGGAAACCCCGTGACCTCGGAG
ATCAGAGAGCACAAACCGAGCACT
>YUJFF:01522:02140_1
GATCCATGCTCATCACTTAGAGTGTATAATATGGTTCGTCACTATCTAGCGACCCCTGCTGGTTGATTGGGTGCCA
GGGCACTACATGCGAAAGCCGCAT
>YUJFF:01534:01322_1
GATCCTGGGGGCCAGGAAGGTGAGCTTAGCTGGACCGCTGGGCAGTTGCATCTCAGAGTCATCTAACGGCCTTGGT
CAGGACCAGAGCCATTCTGCCACT
>YUJFF:01549:01104_1
GATCCATGTTACCTCAGGAGTCGGCCTGCCCTCCACGGAGCAGTTGACTGCCATGGGGCTGCCAATGGTGAGCAAG
AGGTTCTCTGTTTTCGGGCTCCTG
>YUJFF:01528:01913_1
GATCCTTGTTGCTTGTTGCGCGTGTTCGGTTTGATGGTTTGTTGCCTGTTTGTAGCCTGCCTTGTCTGTGACCTGT
TCCTTGCCTGCTCCGTTTTCTACT
>YUJFF:01522:01095_1
GATCCTTTCGCAAGCGGTTAAGAGCGAACTAATCTCGGGTCGTAAAACTGTCACATTCCAACAAGCAGACAGCAGC
GATGACATCACACGGTGCAGCCGC
>YUJFF:01465:03220_1
GATCCAAGGTTAGCTTGTGATTACTTGCTCCCCGTGCCGTCCCTTGTTTATCTTTAAAGATAATGCGCACATTCAT
CCACTGACCTAAAGGAAAACACAA
>YUJFF:01508:01680_1
GATCCACGTGACATTCTCGCTGCAGGGCGGCATGGTGAGGGAGCCCTCATAGACCAGTAATCCCTCAGGAGGGGGT
CTGGGAATGGACACACAGTCACAG
>YUJFF:01513:01394_1
GATCCCTGACTAACAGTAAACCCGCCCTACTCCTGGTAGGACAGGTTGAGTGCATCACCACTTCCACTTACTGTTG
GCTAATGAAGCTGCCCTGGTTCAG
>YUJFF:01524:01992_1
GATCCAGTGCACCTGGCCCGCCGATGCACTTGACTGGCCAGCCAGTGAATATTTTACACCCCGCAGTTCACACAGC
GGCGCGGGGAGAGCGGGTTAGTGC
>YUJFF:01540:01123_1
GATCCCCTCTTCTGCTAATAAGCAGCCCTAATACCAAGTATCCTGTGAGTATGCCGCAGCTGCAGTTAGGTGCAGT
ACAACTACAGCGTTACGCTGTTAC
>YUJFF:01529:02504_1
GATCCCTGAAAACCCTCCAGAATTGCTGAAGGGGCCCATATACCGACCAGGTCCCCTGTACACCGTTCCAATCTGA
GTACCCGATTGAGTTCTATTGATA
>YUJFF:01533:00671_1
GATCCAAACCCTCCGTTTGGCAAGATGTTTCTCTAAAACCCTGCATAATTCTCAGCTAGGCGTTTCATAGTTAACG
AAAGACAATAAATATAATGTTTCA
>YUJFF:01500:01606_1
GATCCCTGCGTACGCTCTGTGCCTTCCTCACAGAGATGAGCACGCAGGACAAGGCCGACGGCAGCAAGGCATGCTG
GGATACAAACAGCCCGCAGTGTTG
>YUJFF:01543:01094_1
GATCCATTAACATTGAGTTACAATATTTAAAATGGTCGCACTCACAATGATATTGAAACACTGTGCAAACATAGTA
TTTATCCATGGTTTATCTGGATTA
>YUJFF:01541:01382_1
GATCCATTATGCTTTGGGGTTGTGTGGCAGCTGCGGGCACAGGCAATATTGTGCGGGTGGAAGGAAGAATGGATTC
CACCAAATATCAAGAAATTCTAGA
>YUJFF:01499:01244_1
GATCCCAACGCAGAGACCTCCATCGTCCCATGGGAGGGGAGATCGTCCAGTTCCTGTGCCAGTGGAAGGGCAGTGA
TCGTCTGTCTGTCCTACGTGCTCT
>YUJFF:01510:00577_1
GATCCTGCGTGAGAGAGACTGTAGAAAATGCATTAAAACATTCAGCCTGATTAATACAGGTCTTCTGTTACTCCTG
CGACAACGTCAGGCTGATGTTTTA
>YUJFF:01508:01538_1
GATCCAAGCTATCGCATGCCTATAGGGACATTCCATGTCGAAGTTGTAGGGGCATACCACTTTGCTATGCGTGAGC
ATGTAATGCATCACCTCAGTGTAA
>YUJFF:01536:02610_1
GATCCGCTGTACTCCCATCCCCTTCCCCACTAAAAAATGCACATCGCTGAGCACCTCGTTATTGAATAGAAAGGCG
AACCTCTCTTTGACGGTGCTTTTA
>YUJFF:01514:02453_1
GATCCAGCACTTAATCTTCCCCTCCCACCTCAGCTTCATTCAATCAGACTACAGCAGGAAGCGCTGATTACCATCT
GATTAGAACCCTGAGTCACTTTGA
>YUJFF:01510:03047_1
GATCCCTGGGCCAGTCATCGGAGGCCATTGATTGGGCTGAGGCTTTGATTGCCCTGACCCCTCAGCCTTGGCGTGG
TATGACACAGAGACCGTCTCACGG
>YUJFF:01503:01676_1
GATCCACTGACGAAGAAGAGGCCGGCCACCATCATGAAGACCCACACCACCAGGTTGATGACGTTCAGCACATTGT
TGAACCCCACAGAGTTCTTCACCC
>YUJFF:01537:01383_1
GATCCAGCAGTTTTGTGATGACTTAGGCCTAGACCCTGCCAGTATAAGTGTGCTGCTCATTGCCTGGAAGTTCCGA
GCAGCAACACAGTGCGAGTTCTCC
>YUJFF:01500:02319_1
GATCCACAAATGTGTTGTACGAAAGTTTTTTTTTTTCAGAAAACTTTATTCTCACCACCAAGTGTGGCTCCTGAGT
GAATGGCAGACGCCAGAGAGGGCT
>YUJFF:01505:01202_1
GATCCACACCTGTTTTCCCCCCGAAAGCTGATAAGTCCGTGGTGAAGGAGTGTAGGGTACGTCACCTCAGCAGCGG
GACTCGCTGTGTAATGTCTTTCCC
>YUJFF:01543:01647_1
GATCCAGCGTTGGGCACACACGGATACCTGCGATGCAGGGTAAGAGAATAAACGAATTACTTGGACGTATCATAAT
CGTTGCTTTCGCTCCTGTGGCTAG
>YUJFF:01502:01704_1
GATCCAGGACAAAGCTGGGCCTTTGCTGGAGCAGTTTTAAACAGCACTTCCCAGAAAAAAATTATCAGGATTGACA
AAAACGGAAGCAGTTCCCCCACAA
>YUJFF:01520:01598_1
GATCCGCGCGCGCCTACTTCCGACAGGCGGAGAACGGCATGTACATCCGCATGGCTCTCCTGGCCACCGTGCTGGG
TCGCTGAGCTGGGTTAGGGGAACG
>YUJFF:01520:01164_1
GATCCTGATTAGATTGAAGACTTCAATGCTGAAATTGAGTCTGTCCTGGCACAACAGACAAGTCTGCTTCCAGAGT
ATAAGACGCAGGGACAGTGTGTAT
>YUJFF:01518:01367_1
GATCCAATCCAAAAAAGCCATCGGCACCCGATATGTTTACAGAGTCGGACGACATGTTCGCGGCGTACTTTGATGT
GAGTATCGAAGGAGCTGAACTCGA
>YUJFF:01647:01251_1
GATCCACAATGTTACTATAGCATTCTATTGGAACATGCAAGTTGTTGTATTAGAATAGATTCCATATATGCTCCAG
TAGAATGTATTCAATTCATGTAGA
>YUJFF:01394:02953_1
GATCCACTGGTCATGCAACAAACTCTGGATGCAGTGAACTCAGTCCTGCTCCTGGAGTCCATCACACGTCATACAA
ACTTCTCCACTGACCACCAAGGCA
>YUJFF:01521:00533_1
GATCCATGAACCTTTGTAATGCTGTATGTTGAGCTACTGTGCGCTGAGAGTAGCACACGCTATTAAAACAACAGGT
AACATAGCTCTCCATGGGGAAAAG
>YUJFF:01525:01469_1
GATCCATGGCAGATGCAGACTCTGGGACAGATGGTTTCAGCCATGTTCAAGGGCAGGCAGTCCAGTCCCAGTCCAT
CAGGAGACCAGCCTCTTTCTATTT
>YUJFF:01532:02742_1
GATCCAGGACTTACATTTCAAGAAAGGCAACCGACCCTCAATTCAAGTCAGATCATAGTGTTTCACTTTACTCTGA
GTTGTGTGTCATTCTCAGTAAAAC
>YUJFF:01520:01059_1
GATCCTGTCTGTTCCATTAACCGCTTTGCTGCTGTCAGGCGGTGTGTCTCCAGCAGGGTCCCGTCCGTGGAGGGTC
CCGCCGCACCTCCTAAATAATCCA
>YUJFF:01544:01366_1
GATCCTTGGGCACCAAATCTACCCCGTCTTTCACCAAACATGTACACTGTATTACGATATAACCATCTACACGTTC
AGTTAACTGGCTACATTTGCTTTC
>YUJFF:01519:00979_1
GATCCAAAGGCACTGTCTTACCGTACTGACAGCCAAGACGGGAGTCAGCATGTTGTGTTGATGTAACAGCTCATTG
GTGAAGGAAAAAAAATGGTAAAGC
>YUJFF:01547:00757_1
GATCCAGTGTTTTGAGCATGGGGTACTCCTCAAGCTGCAACTCCTCATCTTCAGACTCCTCTGACAGCTCCTCCTC
TTCCTCCAGCTCTTGGAAGGAGGC
>YUJFF:01515:01505_1
GATCCATCTGCGACTTTATGAAGCCCACAGATTGCCTTATACCCTCTTTATGGGGTCTCTCTTTCCCAGACTGCAG
AACAGTCTGGGTAAGAGAGACATC
>YUJFF:01512:01235_1
GATCCCTGCACAGTGTCTGTTTGGTGGTGACAAAGTAGGTGCCACCAACGTTGAGCCTTACCCACCGCGAACCTGG
CTTCTCCGTTTGATCGGACGGGGA
>YUJFF:01589:01451_1
GATCCAGCGCGCTAGGCTAAACGAACAGTAGTTTTACTCAGGCGACTGCAGAGCCATACTCACCCGAGCCCCACGG
CCAGTATGTGGGACAGGAGCAGAG
>YUJFF:01535:01516_1
GATCCGAGCGGGTCAATGTTATGCAAATAGAGAATTCGGTTGATGCGCGGGGCATAAACCACTTAGAATCAGGCAC
AGCGTGAATGCGGGTTTTAGTCAG
>YUJFF:01543:00916_1
GATCCAGTCAGAGCTCCAGCCAATCGGAACTCGGCCTAAATGCAGTCTGAGCGCGAGGCACACTAAAGCCAACGGC
AGAGCAGATCGGCGGGAACACGGG
>YUJFF:01541:01360_1
GATCCATGGGTTCATGCTGTAAATTCTGACCACACCGTCTGCATGTCGCAGCAGAAATCTAGATTGGTCAGAATAG
GTGACATATTCCCAATCTTCAGTC
>YUJFF:01540:01775_1
GATCCATCCATCTCTGAATGGACACAAGCAAGCGGTAAACTGTGCACTGGAGCCTGCTGTAAAGTGAGTGGCTGGT
ATTTGTGATGAGAGAGGACAGGGC
>YUJFF:01618:01328_1
GATCCTGCGCAGCCCCTTCATGAAGTTTGTGGCCCACGCCGCCTCCTTCATCATCTTCCTCTGCCTCCTGGTGTTC
AACGCCTCCGACCGCTTCGAGGGG
>YUJFF:01539:00851_1
GATCCAGGAAAGCACACCTGAATAGAACAATGGGGTGCCACCAGTACTTTAGCAATATTTCATAATTTCTTTTTTA
TTGCCTCATGAATACGGTGCACCC
>YUJFF:03756:03148_1
GATCCAGGATCGTCTCCCTGGATGTGAAACGCACAAACGCTGGGTGTTCGGAAGCAGCAGGTCCCTGTGTGCTGGT
CTCCAGACCAGCAGGCCGAAAATC
>YUJFF:01517:01593_1
GATCCCCAATCGTGGCTAGCTGATTGGTCTATTCCACGCCTGTCATGTAGCACGGGCTGTCCACGACACACACCCA
CCTGTCCCTGTCACGTAATTTACC
>YUJFF:01508:01729_1
GATCCAGCTAAGTGATTTGGTGGTGTTATTCTATAAGTGAGCTCACATTTATTTATTTAAGTGTTCCTGCATTTGG
TCAGGTCATTGTGAAGTTCATCCA
>YUJFF:01541:01434_1
GATCCTCTAATTCCGTCCTTGGAGCGAGGATTGTTTTTCCAGCAGAAAGCGGGACATACAGTAACAATGAGACCGC
GGAGGCTTCCAGAACCGCAGATGA
>YUJFF:01522:01367_1
GATCCTTTGCTGTCAGTTCAGGATAACACAGACAGTGTATGCTCTTCTCTGATGCACCTGATGCCTAGTGGCACTT
CTCATCACACTACTCCACAGCTGC
>YUJFF:01503:01280_1
GATCCATCATTTAGGGAGACTGCAATCGACTCGTCTTGCCTGACACAGTGCACTCAGCCACCCAGGAATACCGCAC
TGCAGTGCAGAGCTGAGATAATGA
>YUJFF:01574:01268_1
GATCCACCACAGTCTCCTCTCAGCTGGCTCGGCCCAGAGGTGCCACTCCAGAGACAGATGCTCAGTTCTCACCACG
GAGCAGAGGCACTGGAGGGAGCGT
>YUJFF:01549:01058_1
GATCCATGCTGCTCCCACAGAAGCCCCACAATGCCTGGTTGTTTGGCTATCTCATCTGCGCAGTTCAGCAGGCATA
CCAAGCATTTTTATCAATGGGGAG
>YUJFF:01505:01104_1
GATCCCGCTTTTGAGGAACTGGACGACCACGAAAAATCCCGCTACGGATGAAAGACACTTCTGGATAAGCGGGTTA
GGCGGTAAAACTGCTGAGTCACCT
>YUJFF:01546:01237_1
GATCCGAACCGTTTTTGACCCTCAAATTGCTTCTGAGATGCTAACTAACGAGAGTGCAACAATGCGCTCTGAGACA
AACAACAGCACAGCGAGCAAGCTC
>YUJFF:01515:00659_1
GATCCTTCAGGACGAATCCCCTGAAGCCGTGGTTGTGCTCCGTAAGCCACTGCAGATAAAAACTAGCTTGCGCCTC
GCCTCTTTCACGACTGTGCACTCG
>YUJFF:01512:01596_1
GATCCAAAATGTATGCTGCAATCGGAGCAACTGGAACCACAAGATGGAAAAACACAACAAAAACTAAAGCGCTGAG
CTGAAGAGGCATAAAAGCTGCTTG
>YUJFF:01511:01454_1
GATCCATGCTGTGTTTTTCAGATGCAGTAATGGAGGGTAAATGCGCCCTGATGAACAAGCACAGGTGCCTTTCTTT
TAATCGAGAACAGTTTGAACTCAG
>YUJFF:01500:02594_1
GATCCTAATTAGCGAATGAAATTTCATGTTCGGCTCGGGACAGGAGATAAATTGGCCATTGACAGCTCCACCTTTC
AGCTTGTCAGCACCCCTGACAGAA
>YUJFF:01506:01625_1
GATCCTTTTAAACACAAGCGCCAATTAATGGGGGTTTATCCCCCCTTTGCTGATCTCTGCTTTTTGAAATGTTTTT
ATTTTCCTTTTCTGCCTCTTGGCC
>YUJFF:01535:01136_1
GATCCACCGCATGAAAGATGCCGATACACGGATCACTCCTTGGTGTCTATCATTACAGCCCCACAAATTTAAGGTG
ATCCATAGGCCAGGGGCGCAGATA
>YUJFF:01539:01989_1
GATCCAGACGCCTGCTGGACAGAAGGTGTGTTTGTGTTTCCTCAGGAAATGCCCTCAGATACACAGGAAAAGCAGA
CAAAATGTTACTCACAGCTCTGGA
>YUJFF:01518:01183_1
GATCCCGCCACCTGGGGTCAGGCGAGCCGCACGCGCCGCTCCGTCGGTCACGGGAGAGGAGACGGACGAATCCCAA
ACAGATCGCTCCTGACAGGAAACA
>YUJFF:01504:01329_1
GATCCTGAGGGGTGCGATTGCTTCATATTTTATAAGATAAAGGTGCGCGTCTTGAGTTAATGAGCGCTGGGAGATT
TTTCGCGAACCGTTTATCCTCGAC
>YUJFF:01537:01481_1
GATCCACTCTCCTATTTTCTTTTTCTTCAGAAAATCAAAGCAGACACCCAACTGTGCTTATATTGCCTAATGCAGT
CATCCAGCCTTGTGAGTTCAAAGA
>YUJFF:01510:01348_1
GATCCATTACTGGCCAGATCGTTCTGTAATGATGTAGTGTACTGGTGGACCCAAGTGCAGGATTCAGACACAGGTA
ATTCTGGGAACTCAAAACAAGATG
>YUJFF:01529:01136_1
GATCCTTGTAACTTCATCATAAACCTGCCTTGTTAAGGTTATGTGTGAAGTGAAGCAAAGATGCCTTCTAAATGAC
AGTTGTCTGTCTCTCTACAACACT
>YUJFF:01541:01443_1
GATCCCTTGTTTGGACTTCCCGTTAGCAAGCCACAGATGTTCTAACTTGGTTAACGGTAGCTACCTCCATACAACG
CGCATGAGATGTTAGCCAACAAGC
>YUJFF:01536:02671_1
GATCCGCACTGCTGTGAGTACTGCAGACGCAACCAAAAATCACCTGATCACCACTCCTGATCAGTGCTCCATACAC
TGTGTTTTCTGGGGAAATTTAAGA
>YUJFF:01534:01378_1
GATCCAACAGAGCAACATTATCCCACTGAATACAACGGCCCAGTGTCCTGTACAGCGCTAGTGATGCCCAGAGACA
GGAACAGAACTGGGCACTCTGCCA
>YUJFF:01533:01064_1
GATCCACAGATGGGTCATTTGTACCTCACACGTTCCTAAAAAAGGACTTCTGCAAAGGTTGTGCTCGTGTATGCTC
ACCGAGCCTCCTCGCTCCTCCAAA
>YUJFF:01503:01298_1
GATCCTATGTCTGATGCCCCAGCCTGAATCACATTTTGACAGTTCAATTCCATGGTGTTATCCATGCCCACTTCAA
TTTAGGCAACAGGTTGGTGTGAGC
>YUJFF:01537:00704_1
GATCCTGGGTGCCTTATTTTGGGATGTCTGTCAGCGTATCCATGCCGCGGCACATCTCTATTAATCACGAGCGAAC
CGCAAATAGACTGCGGGAAGAGCA
>YUJFF:01548:03041_1
GATCCTGGTAGGAAACACAGCCCAGATTCAGGCCCAAACTGAATCTGCATTCCACACAGCCCTGCTATTACATACA
TATGTGTGACAATCCATCTTTACC
>YUJFF:01518:01312_1
GATCCAATGCACTCTTGAAGGTAAAGTTAAAAGCCTTTATTGAAACATGGCAAGAAAGATGAAGACGTACTGGACC
TACGCATTGTGGCCTCGCACAGCC
>YUJFF:01541:02532_1
GATCCGCAACGAAATCGTGAGCAGCAGGTAAATTTCCGAGGCTCTTAATTTTGAGCGCAGACCTTTGTGATACTGC
ACGATGTACAAAGGTCACCTTTCT
>YUJFF:01503:00722_1
GATCCAGCGCTAAAAGGATTCACCAATGGCAGCCACCCACCGTCCTGTGCCATCCTGACATTAGCAGCACAGACTG
CGACGGGGCTGGCACAGCCCAAGG
>YUJFF:01514:01767_1
GATCCATACTGGGACAACTACTAACTTCTTTTCATATGCTCTGTTCTTGGAGAAATTGTAGAAAGCATTGTATTTA
CATAGACAACGTGCAACTATAGTT
>YUJFF:01599:00903_1
GATCCAATTCTGTATTTCATTTTTTTTTGTTCGTACGTCAAAGAGAATGAAAGAGATTGGAAAAGGAGAGTTCAGC
CGCAGGTGGGGGACCGCCATTGTG
>YUJFF:01635:01247_1
GATCCAGACACGTTCCTCCTCAGTATGACAGTCTGAGTCTCATCACTAAGTAACGCCACCCCCCCATCCAGGGGAC
GGTCGTCCAGAGTCCAGCTGTACT
>YUJFF:01524:02971_1
GATCCATATCACTGCATAGAGAAATTGAGACTATGCTATATTAGCAATAAAACAAACAAACAGGATAGAGAATAAA
AAGTATAATTATCTTCCTTCAGAA
>YUJFF:01581:00936_1
GATCCCGTGAAGGAACCGTCACACAACCGTAAAAAAAAAGCGAATTCTGGAAGGCGTCCGCGACCCCGAACAAAAA
CAGGCAATCCTCCAGTCGAACCAA
>YUJFF:01507:01108_1
GATCCGTATTTTTAAAAACTCAACTGGCGAGCAAACTGTGGTCCAGCTGAGTTCCGTTTAAGCTACTCCTTCAAGT
ACGGCTTCCCGTTGCAAAGTCTAA
>YUJFF:01505:00789_1
GATCCTCCACTGGGGTCACTAGCACAATCATTAATGCAGCTTTTATTCAGATGCCTCCAGGATGGCAAGACCTTTA
CCCCTCTTGCTAACTGTGACATCC
>YUJFF:01506:01647_1
GATCCAAACAAGCCAGTGCCCCAGGACACCAAGTTCATCCACACCAAGGCTAATCGTTTCGAAGAGGTGGCCTGGT
CCAAGTATAACCCCCAGGACCAGC
>YUJFF:01514:02965_1
GATCCAGAAGACGTGTCAGCCGACTCCACATCCACAGAATCAGTTAGCTCTTGCATTTACTTGGTGGGGGAAATGC
GTTTTTGTTCCTTTCGAATCTTTC
>YUJFF:01543:01248_1
GATCCAGTGCTATTTAAGAGAAAAAATGTGCGCGTATGAAAACCTTTTTAAAAGATTCAAACGCCAGTTCGAATCA
GACTGTGACACGGACGGTGATGTG
>YUJFF:01512:00740_1
GATCCCATCTGGAACTTAGCGATAGTCTGTTGTCTGTTCCAAGCTGGCCCACCAAATGGACACGGTCCTGCCAGCA
TGGTCGCCATCTCCGCCATCTTGT
>YUJFF:03685:02812_1
GATCCAAGGTCCATGGAAAGAAGCCATGGACCAGCAATCAAAATAAACTGGCAGCTCACAATCACGGGTCTCCACT
GTTGCTGATTGAAGTGGTCAAACT
>YUJFF:01524:01114_1
GATCCACACTAGCCTTCCCTGTAGAGCAGAGCCTAAAGCAGCTCAGAGAGGGTCGGAGCTGAGCAGCCTACCCGAG
GTGAGGTGTTTCTCGGACAGCATG
>YUJFF:01528:00618_1
GATCCACGCTCCGACAGCTTCATGCGCCAACAGTATTTCATTTGTCAGCTGCAGACGGTTTTAAGGAATCCTCTTT
ACTGCTGGCTAGCGTGCCCCTATA
>YUJFF:01507:01315_1
GATCCATGGTGGCACAGTGCCTGATTGCAGGAATGTTCTCCCAGTTTTGTGTGCCTGAGGAGCTGCACAGTGAGCA
GAAGGGTCAGTCAGCTAAGTTAGA
>YUJFF:01521:02207_1
GATCCCAGAGGTGCACAGCCTTGTGTGTCGCTGTAGCTTGCCCGAAGGAAACCACGGTAACCTTGATTGTCAAAAA
TCATTTCCAGTGCTTGAATGTTGC
>YUJFF:01509:01636_1
GATCCGAAGTGCTCGCGCTATGACACAGACAGAGCGTTATGGAGTTCGACCAACAGGAAGACATTTCGCTGAAAAA
GCAGGAGAGTATTTCACCAAGCAG
>YUJFF:01549:00625_1
GATCCACAACACTGAGGTCCCACAGTACCGCTATCATCGTCGTCTTTGGTAAGCTAAATGCTGGCAGATCGTGCCC
TCAAGCACAAGGACTGATCTTGGA
>YUJFF:01523:03085_1
GATCCAGCAGCCAGGATAAGCGAGTATAGATGATGGATGGATGGATAATTTTGTTGGTTGAACAGATACAGATAGC
GTTGAAATGTTGGTCATGTTTGCA
>YUJFF:01527:01441_1
GATCCATCATTTTCTCTCACTCCTTCTCAGCAAAAGAAACAGGCTTGCAAAATTCATTATGGATTACGCTTCTTGT
ACTGATGTAAATTGGAGATTAATA
>YUJFF:01502:02961_1
GATCCCTAACTGATTGAGCCATCTCAAACCCTGGGAAACATGCTGGCCAATTGTGAATTTTTCTATGGAGCTACCA
GCACAGTCCAGATTGGCATGGTCC
>YUJFF:01507:02428_1
GATCCACAAGTCAGTCATTTGTTTTGCACTTGTGTATCCTCACGGAAGTCTCCTCTGGTAGCCTCCTAGCTCCTTG
TTCATCCAAGGAGCATTTAACTGA
>YUJFF:01513:03076_1
GATCCACTGTCTGGTGTGGGGACCATGGAGAGCTGCTCTGTGCACTGGTGCTAGGGCGAGTGTCTCGTCAGGAGTG
TTGTCTTTTAAAATGTTTACTGTA
>YUJFF:01541:01351_1
GATCCATTGTACAATTAAAATAGTTCACATGAAAGTCCTTGTGGTGTGGGGATTTAAGCAGCCACACCTGCCCTGG
GTCAAGCTAATTAGACCTGGCCAA
>YUJFF:01527:01266_1
GATCCGCAAAGACCCTGTCATTTGAGAAATAGAAGCCTTTGGGAATGATGCAAGACGTAGACATAACAGCATCTCC
CGTGGGGATGGATTTGCCGCTACG
>YUJFF:01515:00632_1
GATCCGAGTCTCCCCGATTTTGAATCTAAATATCAAACATGTTTGATATTTACGACTTGAAATCCTGTAGTGTGGA
AGGATGGCGATGGAATATTGAGCA
>YUJFF:01541:01397_1
GATCCGTGTTTAACAGTGGCGATGGTGGCGTCTGGGGAATCGCACGCTGGAGAGACCGTGCTCTTGACTCGGTCAG
CTGTTCGCCATTGTGAGAGAAGAC
>YUJFF:01548:01647_1
GATCCTGTTCATTCCTAACCTTTATATCGGGCAACTCCTATAGACGGCCCACAAAGACTTGATTTGCAAGCTTGCT
GGACCATCTTTACCTTCATTTAAG
>YUJFF:01535:01421_1
GATCCACGGCCTGTCTTTCACCGAAAGACGGCGGCCATGTTCCTGCATTTACAATGTCACGTTTTTAGCCATTTGG
CTGACGCGCACGTACCCAGAGCAA
>YUJFF:01549:00961_1
GATCCAGGCCAGAGTATTAATTACACAGCCGTAAGTCCGTGTGCAGATGGCTGACAGCACAGCTGCGTTTGCGGTA
ACAACACGCCACTCACTGGTTGCT
>YUJFF:01544:01310_1
GATCCCAGCTGTGAAGACAATTTCAACTGGAGATGATACAGGTTTAAAGCAGGTGGATGAGTGTGGAGGAATGGTG
CATAAAAAGCTCCTGGGATCTTGG
>YUJFF:01521:01619_1
GATCCGTCCCTTGTTTTTTGCCATAAATAGAATGCAATTAATTAATCTGCCAAACCAGGCATTCCACATCCTCAAC
GTGACCGTGACGCTGCTTCAACAA
>YUJFF:01508:01214_1
GATCCATGGATTCATGCCATCTGCACGTTACAGCAGAAATCAAGATTCGTCAGAACGAATGATCTTCAATCATCCA
GTTTTGGTGATTACATGCCGATTG
>YUJFF:01529:00798_1
GATCCATTTTTGACAGGACAGGATGTGAGCATTTTAATGTAGAAGCATTTGATTTGCAATTACGGTAATTGCTATC
GTTCTTTAGATAAACGAAATATCA
>YUJFF:01520:01400_1
GATCCGACCTGCGTGGAGATTGCGTGTTCTCCCCGTGTTCACGTGGGTTTCCTCCCACACCGAAAGACACGCTTGT
TAGTTCAGGTATAATTCTGCCATT
>YUJFF:01526:01149_1
GATCCAAAATCAGCCACGAAAAAACACGTCCCCCAAAGCGCTGCGCACAGCGCTGGCCAAGGCGACCGATGCGCGA
TGCGTGATGCATCCGTGAACTTCA
>YUJFF:01508:00763_1
GATCCACATACTTACAGTATGTTTGCTGTAAAAGACTTCAGACCCGCATGGTGGGTGCAGCATAACGGTAAAGAGC
TTTGAAATGAGCACTTAAAAGGGC
>YUJFF:01509:01709_1
GATCCCTGTAGGGTAGTCCCACGGCCGCTACCCCCCGCATCTCCTCCTCTGTCCAGCCCCTAACCCCCCGCTTCGC
TGTGGTCTGCCGTCGCACACTGAC
>YUJFF:01506:01688_1
GATCCTAACCATTTCCAGGTGCCACACTACTATACCTTAAAACCAGACACCTGACTTTACTCAGCAGATATCCAGC
TGTGTGAATGTACAGCATTTTTAT
>YUJFF:01534:02414_1
GATCCGCAAACTACAGTACCTCACATAAAAGGCACGATACTGGTAGCTGCCGCCAGTGGCGTAGGTTTTGTTTGAA
CGGACTGCATTTATATAGCGCTTT
>YUJFF:01533:02200_1
GATCCGTCATCGGAAGAATCGCTCAGGATTTAGGAGTCGATGTTAAAACACTGTCAGCTCGGAAACCCAGAATAGA
TTTTGAAGGTAGCAAACGGTACTT
>YUJFF:01515:02340_1
GATCCAAACTCCACGGTTCAGAGAGGTCATCGCCGTGCCAACATGTAGCCATCGCCATGCCGACACGTACTCAGCG
CTCAGGGCAATGACCCTTTGGCTC
>YUJFF:01535:00718_1
GATCCCCAGGATGTGGACACACCAGAGACCTTCAAACTGACCCGACAGCCACCTCCCTCCAGTAAGAGGTGCTGCT
AGTGAGGGGTGCTCAGGGGAAGGT
>YUJFF:01465:01926_1
GATCCAGCCCAGAGAGAGACCCGACTCGAGTTCATTGTCATTAATTCCTGAGCAGTCAGACTGTCCTCCCTGTGGC
CCCCTAGTCTGTCTTCCTCTGTGC
>YUJFF:01473:03163_1
GATCCATAGAACATTGTTGCAATGTTGAGTTACTGTATTCAATCAAACATTATGGGCATGTCAGTTAAGAAATAGG
CTAAAGTAAGACTCAATGAACGCA
>YUJFF:01523:01551_1
GATCCCATAGCTACGGTACAACTCCTCCACAGTGACCGCCATCTGCGTGAGTCGGGTGCGCGACTGAAGATGGGGG
AAATATGTTAAATAATACCCTCAG
>YUJFF:01525:01178_1
GATCCAAACTGAGCTGTTTATGAACAGAGGGATGATTATAATGGCAGGTCCACAGAGAGGGGAGGTTCTCTCACCT
CTAAAGTTTCCTTAAAAACAGGAT
>YUJFF:01506:02632_1
GATCCACACGCCTTGCTCTCAAGGCCTTAATTGGCAGCCTGCTGAAAGGAAACCACAAATACTCGCAGATACTGCG
GCCCCCTGGGTATCCAGTTTGACA
>YUJFF:01538:02830_1
GATCCAGTGGCTGATTGCAGCGAATCAGAGAGCCCATTCACGCTGTATGAAAGGGTGCATGCAGTGTTCCCCCGTC
CTGGTGTTTTTATGCAGTGAGCAC
>YUJFF:01535:01164_1
GATCCCAGGGTCCCCCGACCCCAGTTTGGGAACACTAGCTCAAAGTCTTCCAACCACCTCAGGAGACCCTGGGTCA
GCCTACCTCCCAGAAACCCTTGGG
>YUJFF:01512:01290_1
GATCCCATTACACAAGCTTGCAGCTGTTTAATGAGTGCACATTATCAGATTTATATTGATTTTGTGCCGATTTTCA
TCTTAACTTGCAGTATAATGAATC
>YUJFF:01535:01541_1
GATCCCTGTATAAAATAACTGTTTCAAATGACAATATTTATGCTGTTTTCAGACCCAGAGGTGCAAGAGGAGGCTG
ATTGTATTAAAGTGCTCTGTTGTT
>YUJFF:01516:01211_1
GATCCTCGCAAACGCCTTGTAAATGGGCGCGCCACAGGCACTCGGCAGCATTTCAAAGGCTGTGTCGAAGCCGCAG
CTCATACACCACGATGCTGCTAAT
>YUJFF:01540:01275_1
GATCCTGGGAATGGTGTGGGCGGGTTTCGCCATGATCATTGTGGCCTCCTACACTGCCAACCTGGCAGCCTTCCTA
GTGCTGGACCGACCTGAGGAACGC
>YUJFF:01547:02010_1
GATCCAGGCTGTTTATATATTGCTGCTGTAGTGAGGGCAGGCACACATTTCCAGTCTCGTTTTACTCAGAAGGAAA
TGACCGTGTTCAGAGAGCAAAGCT
>YUJFF:01539:01495_1
GATCCGTTGCCCGTTTGATTCGCCGCCTTTGAAGCAGCGGCTCAAAGAAAAACGCACAACATCAATCAGACCGACC
TGACAATGGCGGAAACAGGGAAAA
>YUJFF:01548:01322_1
GATCCAATACAGACAGGTCAGAGAAACCACAAATCTACCCACAATTCCCTGCCCTGCAGAACATGGATCAATCTGC
CTAGAGGTGGTGTAATTGGCAGCT
>YUJFF:01521:01354_1
GATCCAGGCCTGATGCTTTCACTCGTTTGTTCGAGGTGCAAGAGCTGGCCTCAAAGTCTAGGTGAAGTGCATTTGA
CCTCTCACCTGGATGTACTTCCTC
>YUJFF:01529:01613_1
GATCCAGTTCAGGGAAAATAGCTCCTCCTCCTCCTCGAGCCGCCGCGGCTGATCTGAGGAGGGCGGCAGTGGCCTC
GCTAGTGACGCCTTGAAAGGTGTT
>YUJFF:01466:01460_1
GATCCATTAGAATCTGTGTGTGGCTATCACACACGACTGGATGCGTTCCTCCATACTCATTCCATCATTACACACG
AGCATTAACAAAGATCATTTGTGA
>YUJFF:01517:01350_1
GATCCTGCACACGCGCTGATATTTAATACAATCATTATGTTTACCGAATATGCCAGAACAGACAGTTTGATTGCAT
GTCACTTCTTTTTCTTCTGAAGAC
>YUJFF:01546:01380_1
GATCCAATTTGGCACCTCCTTCATCTGATACCCAATCGTACTGCAGTTTACCATTGGGGAATGCTGCTTTGAAAAG
ATATACTGTGTAAATGCAAGCCAG
>YUJFF:01516:00667_1
GATCCGAAACACCGCTCGATCGGGCGTAATATCGTTCTGGCTCACAAACAGAAGTTGTGGCGTTTAAACGACGAGA
TGCAAAGGGTTTTTTTTTTCGAGA
>YUJFF:01524:00575_1
GATCCAGATGCACAAATCACATTCGTTCCCATGCTGACTGTATTTCCGCACTCCCCTGAATGCTGTGCTGTCGGCC
TCCACTTCAGGTGGGCTTGGCGAT
>YUJFF:01327:01936_1
GATCCATTTGGTTAAAAAAAAATACCTACATGACCGTGGTAGTGATGTAGCCCCTCGACAAATTAGTCTGAGATTT
TACAATAACACAATTTAGAGCTGC
>YUJFF:01548:01232_1
GATCCCAGATCAGTGCAGAAGTCTAACAGCCAGTGGTGGGTGACGACCAGCTGGAGGTAGAGTGTGACATTGCGAC
AGATGCGATTCTGCAGCCCCTCTC
>YUJFF:01543:02842_1
GATCCGAGTGCAGCTGCTGCGCCGAGCGGCGTCTGTTCCCACAGTCTTTGATCTGCGGGCACACAGCGCTCTGTGC
CTGAGATAAACACTCTGGGAGAGC
>YUJFF:01501:01546_1
GATCCACTGTGGTTCTGATTTATATTGTGCTCCAGGGATTATCCCTTGGCTATGGCTGAGCTTGCTAAAGGGCCTG
GTTAAATCTTGTGATATGTCACAG
>YUJFF:01536:01467_1
GATCCATGTTGGTCGTGGATTCCTGGGAACAATAAGTGGCCTTGGCCGTCTGTGTGGGAGTGATGCAGAGAGCCCG
CTGTGGGGCCGAATATGGAATGTT
>YUJFF:01506:02331_1
GATCCGAACCCATAACCATCGGGTCACCAGAGCGGGCCCCTGACAACTCAGCGTGCGTTTCCCTCACCCGCAGTCC
TCATTATGACGTGCCTCTGACGGC
>YUJFF:01507:02765_1
GATCCGCTGCTCTGGCAGTGCCTCCTCTGCCCCTCCCACAGCGTGCGCACGCAGACACGTAACCGCCAAAGGAAAC
CGAATCGAGTGGGGCATGTTTATC
>YUJFF:01521:00733_1
GATCCGTGCCCTGTCACAAGTCAATTGAGTGTGTGACAACGTAGCACAATTGCGCTGCCGAGCAGGCTCTTCTGAA
ATCGGGATCTCTGAAGGCAAGGTT
>YUJFF:01512:01268_1
GATCCTCAGGACCTGCCCACCACCCCGTCACTCATGAAGTGCCCAGCCTGCCGTGAGTTAATCATCACGGAAACGG
TCTTCAGGGTGGGGGGCACCACCT
>YUJFF:01503:02179_1
GATCCTCCTGTGTGTGAAAGGAACGAGCGCAGGCTCCTTCAAATTCAGCACTCCTGGAAGCTCACAACGCCCCTCT
ACCCAAGGGTCCCTGGAATAGATA
>YUJFF:01499:03191_1
GATCCAAAGTGCACTTTAAATCACCCGTCATAATATGGTCGTTAGGTCGTTGAAAGCATGGCTCACCTTTGTTCGG
TCCATTAACGTTTAACAGTTTATT
>YUJFF:01537:00946_1
GATCCCCCTCAGCAGGAGCCGTGCCGTAATGCGATCGGCAGTAACAGCTGTTTCCAGATGTGCCGAGACAGGCTCG
GGGACGCGGGAGAGCCCCGACTAC
>YUJFF:01546:01618_1
GATCCGCTCTGCATTAACGCAGAGCTGCTGAGTGAGGAAGTTCCCCAAAGAACCAGAAAACAGACCCCTGCAGTCA
GCCTGCAACGGCGCAGCGCAACGC
>YUJFF:01546:02530_1
GATCCTGCAGCTAAGACAATCGGCTGATGTCCTCATCCCCGTTGTTTGTTTGTCTCCTGACCTTGCCTTTCCCTTT
TACGAGGGCCCGCGAAACCACGGC
>YUJFF:01646:02270_1
GATCCAAGATGCCATGTGATTAATTGAATGAAATGCACACAATAAAAAGACCTCAACAGGAGGCACTATGGATTTT
CTGTCAAAAACTGATTATATCATC
>YUJFF:01534:01171_1
GATCCCATGCCAACTTCTGCTCTTAATTATGTAATCAGCCAAATCAATAATAATTGATTTTTTAGCTACGTTTCTC
GATAAGTTCATGATTGACGGCTGA
>YUJFF:01502:01165_1
GATCCACACATTCACAGTCACACAAGGCAGCTGCAGGCCCAGTGGGCTGGCAGCACGGGCGGTCATAGGTTAGACG
GACGAGGCAGCTGTTAATCGCCAG
>YUJFF:01533:01309_1
GATCCATGGTCTGTTAGCCAATCAGACGAGGAGTTATCTATAACAGATGCTCAAGGTCTCCAGAATGCAGAGGATT
AGGGCAGTACAGATGCAGTGCAGT
>YUJFF:01527:01525_1
GATCCAACATGTTAGCATACCTGTGCATTAATCTGAAGGAGAGGACAGGACGGACGGTATGAGATCTTACCCTCCG
CACAGCTGGGCCCATGGAAGGGGC
>YUJFF:01541:01445_1
GATCCACCAGGTTGATGGGACTGCTGGAACAGAGTCATTGAAGCATGGCTTTAGGCGATTATAATGAATAACTTGT
AATGAATAACACAATTCATACAGC
>YUJFF:01538:01512_1
GATCCAGACTCATGTCTGGACTTGTCTTTTTAAATTAAGCACATGAAAACCCCAAGGAAACGGTCCTGCTGGACTA
AGAACTGTAAAGTGTGAACCATGC
>YUJFF:01505:02568_1
GATCCATTTTTTTGCTTATTTTTATGGATTGTAGCTGCCAGACTGTCCCTTAATGGTGTCATATATACATTACATT
CTGGCATTTAGGGGAAGGTCTTAT
>YUJFF:03782:03282_1
GATCCCGCACTGGAGTTGTGGGTACACAGTGACACACTTCAGGAGTGTGCGAGACTCCCTTTATCGAGCTGTCGAG
TCCTCTGCGCGGTTCAGTGGCAGT
>YUJFF:01511:01253_1
GATCCGACTGGCCAATGCAGTAATTTGGCTGTTAAGCCAGCAGGACAGATGTGTGTTAACCTGCCATCCCTTCTGC
ATAACCTGACCACATTTACTGAGA
>YUJFF:01500:00969_1
GATCCAACTAGAGAGCAGCATCTTAGAAGTCACTGAACACTCTTCCTTCTTCCCGACAGAATCCGCGGGCTACAAG
TTGCCTGCTCACAAGTAAATATCT
>YUJFF:01515:00526_1
GATCCAGTTGTGGTGCACATCCGTTTAAAAAACAGAGTGAAATCCCTCTCTGAGCACGGCTCTGAGCACGGCTCGG
TGCGGCGTGCGTGTGTTTGTGTTG
>YUJFF:01529:01486_1
GATCCTGCTGTGGGTCTCACAGTTCGGCTTGAGCTCAGATGCAGGCATCCCGTCCCATAACCACCAGACAGCGGTC
CCGCCCCAACTGCAGGACAAACAG
>YUJFF:01548:03054_1
GATCCAAAAACAGCTAGCTATACTGGTAACCAGGCTCCTGTGTCTAAAACAGCAGGGGTGAGCTGATTGGCTGAAA
TGCAAAATTCATACTGGTCACATT
>YUJFF:01532:02620_1
GATCCTCTTCATTCATTTTATTTCTATTATGCCATCGTTTCATCCCTAGCAGTACAATTAATTGTGTAGTCATGTG
TGTATTGAACATACGCTGACTAAG
>YUJFF:01540:01415_1
GATCCATTGAAAAGAGAAGGCATTGCATGCACTTGGTCTTAAAATGCAAATTGCTTTCTGCAGCTCCATAAACACC
ATGAAAAAGTGCAGGCCATTTTCC
>YUJFF:01543:01285_1
GATCCCTGCCAGAGTCCAGCGCATCCCAGCTGGCTGAGCGGACCTCCGTCTTAGTGAGTTTGCCTGGGCGGATGTC
GTTGTCAGTGATGGTGATCTCTGG
>YUJFF:01546:00548_1
GATCCCTGGCCAAACGGGAAGTTCAGACACAGGAAGTTCGCAAAAACGTCAACCTGAGGCACTGCACCTGTGCGAG
AGCCAGAGTCGTTGAGAGAACGCT
>YUJFF:01518:01618_1
GATCCGCACTTTTGTTATTAAACAGGGACTCGCTTCTTCCCAGTTAAACAAAAATCACAGTGGGCTTCCAGGAGGA
GGCAGAATTGATCTCTGCCCACGA
>YUJFF:01547:01309_1
GATCCTCCAATCCGATTTATTTCAGACCTTAGACACCGCGGTCATTTACAGCAGCCTGGCGCTGCGTGACTCGATT
GGAGTGTCCCCCGCTCGTCCACAG
>P32JD:02078:00431_1
GATCCACAGGTCGATCATTTCTACATCACGTGTTCTGTTTAAGATAACTCAATGGCAAAGGATGCGCTCGTGTTTC
CTAGCTCCAGCATCCTTCGGCAGC
>YUJFF:01514:01478_1
GATCCACTTCGATATGGTAAACCTCTGTGTGCACTAACACTGTCCCTCCCTGTGTTCTGCAGCCAAAGCTCAGCAT
GGCGAAATGCCGCAGAAATGTGGA
>YUJFF:01503:00489_1
GATCCATGGCTGGGCAGTGGTTGGACTTCAAATAAAAACATTTTTGAAAAGTAAAAAGCCAAAGTGGTCACACCCA
GCTTACCTGATTTAGTGAGCAAAC
>YUJFF:01546:02581_1
GATCCATGGGCACTGCCCCATTTTCAGATCAGCTGGCTCACTGTATGGAGTGACCAAAGCGACGCCAAAGCCCAAA
AGAGGATGTGGAACAGCAAGAAGC
>YUJFF:01552:00839_1
GATCCCTCAACTAAAATGGGGGCACCATGTATAAAAAGGGGCTGCGATCCTAAACAATTCAGCCAGTATGGATGTA
AATACACATGAAATCAAAGCTGAC
>YUJFF:01531:01601_1
GATCCAAGCCACCCATCGCTCACCTCCAGCCCGTCCACGTAGCACAGAATGTTGGGGTGCCTCAGGGTCTTCATGC
GTTTGAAAGCGGCCTTGGCCAGCA
>YUJFF:01549:01172_1
GATCCCTCTGGAAGCAACGTCAGCGCAAGAACTGTTCGCCAGGAGCTTCATGAAATGGGTTTCCATGGCCAAGCAG
CCACACAAAAGCCTAAGATCACCA
>YUJFF:01545:01398_1
GATCCCTTTGTTAGCGCCGCGAACGCCGCCCATTCAGCGAGCAGCCACGGTGAAAGCACTTCCTGTCCTTGGAAGG
TTAATGGCCAATAGCATGCAGGAG
>YUJFF:01530:01018_1
GATCCGCGGCGGATTCTGGGACAAACCCCCTGCTGAGGTTAGGCGGGGGGGCGGAGGTGGCGCTACCTTTCATGAT
CTGCTGCAGCTCCATCTGCAGGGT
>YUJFF:01507:01293_1
GATCCGTCTTCCGCAAGAGCGAGCCTGACTAGTGTCATCCAAACAGATAAATATTTATCAGGCTCGCGCGAGGTGA
AGGCGCATTGTCAGGAATAACAGC
>YUJFF:01505:01824_1
GATCCACCACGAGGGCCACCCGACTCCAGCCACACCACGGTTTTAGATCAATGCACGGACTTCCCCAAACCTTCCA
GAAATGGTAAAGCAAGCAAGCAAG
>YUJFF:01517:01650_1
GATCCCCCCCTTTTAACAGAGGGAGAACTAAAGTATATTACCAAGTCCTTGGTAATTCCTTATTTTCCATGGTCAG
GTTAAAAAGATAAGTGGCTCTGCA
>YUJFF:01484:01149_1
GATCCTTTTTATTTGAAAAAGGATGAAGTTACTAGCAACAGCAAAGTCTGTGCACTGAAAACAAAACAAGGTGAGT
CGTTCATTACTCACATCTAGAATC
>YUJFF:01531:01625_1
GATCCAGACTGTTCCAAATCCTGATTCCTTGTGCATTGCATAACCGCAACGCACATCTCTGAGAATGTCATTAGAT
TTTAGGTCGCAATCAATTTATTTT
>YUJFF:01549:02618_1
GATCCAGCTGGAGTTTGGTTGTATAGGGCAGGGGTACCCACAATTTTTTTGTGTGCAGTCTACTTTTCCAATGGCC
AGTACAACGTGATCTACCAACCAG
>YUJFF:01567:00945_1
GATCCTGGCGCGCTCCTGAGTTTGTTTCGCTGTAAAACGGGACCACCAGGCATGAGGAACGGCAGCCAGACCCTGT
TCTGCACACACACTCTTTCAAGTG
>YUJFF:01510:01214_1
GATCCAGAACATCTCAGGAGCCTTGGTCCCCCTTGGCCTCAGGAGGAAAAAAAATCATTAAAACAAACCCAGCGGA
GAATCAGCAAGAAGCAGCTGTACT
>YUJFF:01517:01932_1
GATCCAGGTTGCTGTGGACTACAAGAAGGTCAACCGTCCTCCCTATCCAGCCCTGGGTGCCAACATGAAAAAGGTC
AGTCTTGTGAGCTGAACCGAGGAC
>YUJFF:01512:01366_1
GATCCCACCTCGGATTACAACTATAATTATGACAACCCAAGTCCCTGCAGCACAGATGCCACCCTAGCCCTAGGCT
CGGAATTCCAGACAGTACTGTTCT
>YUJFF:01530:01692_1
GATCCGTTTTACATGTTGCTATCGTTCTGCAACATAGCAACAAGTGCACATGGCCCAGGTACCTTCCTGTGACGGC
AAGCTAGCACAACCTCCAGCTCCA
>YUJFF:01513:01210_1
GATCCTGCTCGTTTATCCATGTGCAAGTAACTTGGGTGGATCAATGAGCACACAGTGTAGTATCCGCACCATCCTC
ACATATGAACGTCAGCGCTGGTCT
>YUJFF:01456:02419_1
GATCCTGGCAAGTTAATGCCTCTTTCCAGCACCATCTACCCACCAGGTCTGCGATGAAGATAAACAGTGCTAGGTA
AGCTTGCCAGCTTCCTTTTCCGTC
>YUJFF:00531:00335_1
GATCCTTCTGTTACGCGGCGAGGGGGGTTTGGACCCAAGCGCAGAGGAAAAAATACAAAAACTCCAAAGGTAGGCA
AAACCAAGACTTTACTTATTAGGG
>YUJFF:01481:02702_1
GATCCAATGAAACCATAGCTGGAGGCAAAGCCAGTGAACCCTATACAGCGCAATGCTCGTCCATTGTATTACTCAC
CGTATTACTTACTGTAGCACGGGA
>YUJFF:01537:01207_1
GATCCCGCTGGCCCTGGAGGTGACGGTCACCAACATGCCCTCGAACCCCGCGGCCCCCCTGGAGGACGGGGACGAC
GCCCACGCTGCCCAGCTGCTGGTG
>YUJFF:01542:02608_1
GATCCACTCGGCCAAGGCCCTTGGTCCGATCTCACTCTGCTCCTCCACCTGCTTCAGTGGCGGAGCCCTTGCTGCT
CCCACCTCCTCCCTCTTCCCTGGT
>YUJFF:01518:00758_1
GATCCCTGTCCCAGTCCCAACAGTTTGTCTTCGCTTGTTTTCTTGCATGTGCTTCAGTCCTCTGCCAACAAGAGAT
CGATAGCTTTTATGTTTAGCAGCA
>YUJFF:01548:01081_1
GATCCTTTATCGTGTTCTGTGCTCAGATGCCTAACTAATACTCTAGTCATCACCATGCAACACAAACACAATCACA
GCACCACTGGGTTCATTGGGTGTA
>YUJFF:01504:01302_1
GATCCATCGTGCCTCGCGAATGTGCTATAGCGCTTAATCAAAAGCGAGCGATCACCCTCCTCCTGACAAACTGTGC
AAGGAAAACACGCCAGGGTGAGAC
>YUJFF:01540:01172_1
GATCCATTCTTTCCCTTTGAGTCTGGCATGTCTCTTGGAAAGGAGTGTAATACCGCTCAGACCTGGGTCACATACG
TATTTGTTTTGGATTCAAATACTT
>YUJFF:01542:02763_1
GATCCGCTAGCTCCAGAGGCGGGTGTATTACGACGGGGTCAGCGCAGGTCGCTGTGCGTTCGGAGCGCGCCCCGTC
GGGATAATGACGTGAGCGGAGTAG
>YUJFF:01502:01473_1
GATCCAGTGGTGCTGTTTGATGGGGTGTGGTTTCGTTGGGCAGGTGACATGCTGGACCTGCTGAAATGGAGAGCTC
ACCCAGAGCGGATAAACGACAGCC
>YUJFF:01511:01438_1
GATCCAAGCCTGAAGGCAGCAGGGCGTGTTTGGTCATGTTGCTTGCCCTGCGGCTACACTGGCTCACTGTGGTTAT
TCCTGGCCTGGCGGGCCATGCTTT
>YUJFF:01536:01683_1
GATCCAGCCCTTTTTTTGCGGTCAGACCAGAATGGAAAAGCTTAATTTGCTTTGTCCAGCGGTCCGAAGCGCTTGG
CAAAAAAAGGCCTCAGTGGGGGAG
>YUJFF:01541:01267_1
GATCCAGTGGAAGAAGCCTCAGATGTGGAAGCTGCAGATGAGGTAGTAGGAACACACTAAAGTAATGCCACTTGTA
AGATTACTGAGTTAGCTGGATAGC
>YUJFF:01502:02523_1
GATCCCCCTCATGGGTCTTAAATGTCGTTTCTTCAGATGTGTCAATCTGGCTGCAGTGTTTTGGTTACTGTCCTCA
GCCCTTTCAGTCAATGGCATCAAC
>YUJFF:01502:01416_1
GATCCTCATGCCTCTTATGAAATGACGAGGGCTTTTTTCCAGCTGACGTCGGGGGTTATGTGAGCGATGTCACTGG
CGCGTTTTGGGTGTCGGGGTTAGG
>YUJFF:01504:00537_1
GATCCAAACTGCCAATGTTAACCCTCCACCGAGAGAAATATACCAGTGCTCAAGTTTTGGCTGGGGATGTACAAAA
ACAGCCCAAATCGGTGAGACGCAT
>YUJFF:01534:02433_1
GATCCAAAGGTGGATCATTTATATGTTTCAGTTATGCATTTGTATGAATTTGATTACCTTCTAACTGAGCAGGTAA
AGGTGCTACTCATCCAGGAATCTT
>YUJFF:01524:01053_1
GATCCAGTCCTGAAGTGGACAGTCAGTATAAAAGTCTTGTTTTTTTTTTCTTTTTACGTTTTACTTTTTTTAAACA
TTAGTTTTTACTGATATCCAAGCG
>YUJFF:01535:01489_1
GATCCATCTTCAACCCCCACCAGCAGGGCATCTACCAGGACATGAGCCAGCCCCTGTGCCATTACTTCATCTCCTC
CTCACACAACACCTACCTGCTGGA
>YUJFF:01505:01840_1
GATCCATTGATTTAACAATTGATAGGCCTCTAACCATGAAATGTTTTTAAAGTGCTGTCTATATAAAGTCTTTGAG
CGTGGTATCAAAAATAGCCACGCA
>YUJFF:01543:02081_1
GATCCGTGGCTGTTTCTGCCAAATTCTAACCCTACCATTTGTATGTTGCAGCAAAAATCAAGATTTGTCAGATCAG
ACCTTTTTGCAATCTTTAGTCAAC
>YUJFF:01542:01071_1
GATCCTCCGTTTGACGATTTGTCCATAGGGGAGTTCACCGATCCAGAAACAGTATCTGAATCCATGCCTCACTCTC
CCCCCTTGTTCGGAAAATACTAGT
>YUJFF:01530:01370_1
GATCCTTTGGTGAAGGTAAATGACCCAATGAAACCAAAATATGTAGGGCATAAAAAATGTAAAAAATAATAATAAT
TTTGGAACATTTTAGAAAGCGCCT
>YUJFF:01503:00775_1
GATCCTTTTTAAAAACCACAACTTAGCAAAACACTTTGGGGTAAATTGGTGCGAAACGCCAAACGAAGGGTGAAGG
ATAAAAAGAATAAAAAACGTTTCA
>YUJFF:01511:02664_1
GATCCCACGAGACAGGAAAGAGTTGCACATAAATCCGCTCTGCGTCCCATTCAAACCGCCGACCTTGACCAAGTAA
TACAACGGCGTGTCTTCCAGGTAT
>YUJFF:01525:01453_1
GATCCAATGTCCTTGTTGTCCACAATTGTAGCAGACGTCGGGGCCCACCATAGGTTGGGGCCTTTGTCCAGTCCCT
CAAACTCAGCCGCGTTTACGTCCT
>YUJFF:01510:01325_1
GATCCAGGCTCCCTCCTCCTAACTCAGCAAGAGCAGCTGCCACCATCTCCTTTCATCTCCCCAGGCGGGAACCACA
GCCTTGCACTCCACTAGTACCTCA
>YUJFF:01505:01683_1
GATCCTTGCAATTCATTGCAGGGTGCGACTTAGAAGGAGAGAGACACTGAACACATGACTGCAATGACGTGAGGCA
GGAATGTGTACAGCGCATTAGAGG
>YUJFF:01505:01474_1
GATCCACGGACAGGAGTCCTGCAAGCTCTTCGGCTTCATCTTCTACACCAACATCTACATCAGCATCGCCTTCCTC
TGCTGCATCTCTGTGGACCGCTAC
>YUJFF:01609:01498_1
GATCCAGAGAACAAAATACGCATAATCTTTAGTCCCGAAACATCGATAGATAGATGCTTAGCATTTCTTTGGAGGA
ATTATCATTGTTTCGCTGATACAT
>YUJFF:01517:00682_1
GATCCCGAGACCAGCAACAGCCAGCTCGACTTCTCCTTCTCAGAGTCCAGCGCGGGGGGACGCGGTGAGCCCACAC
GGGACTGCGTTACAAAGTCAAAAC
>YUJFF:01547:01233_1
GATCCTGTTGCTAGGATCACCGCCGTCTCTAAGCTCCACGGGAAAAGATGTAATGAATTATGGATGGTTGATTTTC
TCTGAGAGCCCTAATCTGTAATGT
>YUJFF:01452:03216_1
GATCCAAATTGGAAACCAAAAACCTTACCCTATGCCTCCACCTTGAGCGCTACCTAGCTAGCTACCAAGCAACCAG
AACTGTATTCTTACTAGTTATGCA
>YUJFF:01466:01335_1
GATCCAAGGGGGTACACGCCAGGCTTTGTTGGGTTCAGGGTGTAAACAAACCATGATTCATCAAAGCTTGGTTCGG
CCCGAGGCATTGGTGGAAGCATCG
>YUJFF:01518:01227_1
GATCCATCTTCTCAGCTTCACTTGAATTACCTTCAACATGGAGAGCCCTCACGGTCCAAATCCCGCACACTTGTGA
GAAAAGACGAGATGCATCACTGCA
>YUJFF:01483:03226_1
GATCCCCAGCGGAGTCGGTCCTCACACCCCTATATGTCTGTTTTATTACTTTGGCAAACCCTGACTGACAGTGGAG
GACCTCAGCACTGAGGGGTAGTAA
>YUJFF:03764:03243_1
GATCCCCTTTCTGTATAAATAGACGGCGTTTCATGCCATCATCCAGCGTGAGATCGGCAGATCTGGGATTGAACTG
AGAGTGGCTGCTGTACTCTGTAAA
>YUJFF:01532:01149_1
GATCCGTATTAGACAACGCAAGAGCATTCCGCAGAAATACAGCGCTGGGCTGGGCGCCACGACGACGGGCCCAAGA
CCCTGGCTTCTGGGACAAAGAAAC
>YUJFF:01521:01464_1
GATCCAACGCCACCCATACTGGCGCATAGCCTCCACCTGGGTGATGCATGGCAGCCATTACACCATCAGAGCTCTC
GCCATACATCAGCTGCATTGGGGA
>YUJFF:01509:00609_1
GATCCTGCTTCAGCCGCTATTCATTTGCTGGTCGAGATCGTTTTCCAAAGCCATTTAATTCAGAGAATCTTATGGT
GACTCCATTTTGTCCGCTCTGTGC
>YUJFF:01524:01332_1
GATCCACCGACATCTTAAAGAAGTATTTTGTTGCGCTAACGCCTCGAACTCGGCGAAATTGAGCAGGGCAAGAACA
AAAGGTGCTGAAGTGGTGGAAACG
>YUJFF:01457:01300_1
GATCCACTTACCAGATCCTGACTGGTTTTGCGTGCTGTCCACGGTGTCCTCTTGCATCGAATTCTCTTCCAGCCTC
GTGCTGGGGCCATCGTTGTCTTGA
>YUJFF:01511:02670_1
GATCCATAGATCATAAACTGTCAACGGAACGTGACACTTTAATTGGAAACAAACTACAACGATTGCAGCAAAAGGA
ACCTGATCTGTCATCAGACATGCC
>YUJFF:01536:01739_1
GATCCATGGCTGATTATTGAAATTCCAGCACAATCCTGGGGAAAAACCTGATGGAAAACAAGATGCTCTCTGGGGA
TAGCAAATTAAAATAACTGTGTGT
>YUJFF:01515:00797_1
GATCCCCTGCGGCACCATGTAGAGCCTCTCGCTCGCCGCGGGGGCAGGAGGGGCAGGTCAGACTCATTCGCCTGAG
GACGGAGGGGGGAAAAACACAGAG
>YUJFF:01517:01312_1
GATCCATCAGGCAGAGGGTTTGGGGCCTCAGGGGACGGTTCCCACGGCAATAGCTCTGGCATTCCATCGCTGCTCT
CCATGGCAACGCGGAGTCACATGG
>YUJFF:01527:00434_1
GATCCTCTGGATGCTGTGCACCACGCTGGTGGGCATGGTCCGCTTGAACAGCTTCTGCACCTGCTGGAACTCCGTG
GACGTGGCCGACAGGCAAATGAGC
>YUJFF:01527:01317_1
GATCCTGTGATCTCTGTGACATAACTGTATTTTTGTCTGTGTCACATGGCATTCTCCTCCTCTGCCATCAATGTCA
GTGTCAAAGTTTTAGGAAACGTTC
>YUJFF:01512:00561_1
GATCCACACCTTCCATCTTGATCTCTTCTTGCTTGGCCTCCCGCACGTCATTGGTGAACATTGCAGCAAAGTAGTC
TGAGACCGCACTTAGCACAAGCCT
>YUJFF:01483:01210_1
GATCCCATCAAAAAAAAGAAGAAGCAGGAGTCCAGTCGGGAGATTTCGGCCTGTCTGAAATGATTCTGCGTTTCAC
ACCGCTGCAATTTAAGACGGCGCA
>YUJFF:01529:01293_1
GATCCCAAGATCTGAAGCCACACGTTGGGGCTTCAGGTTTAGCGTGTGTCAAGGAGGAGGTCGAGATTAAGTCTAT
ATGCATTGAAGAGACGGCAGCAGA
>YUJFF:01511:00786_1
GATCCGCTGCCCAACCCTAAAAAACTGTCGACATGATGAGGGTGTGGTCACGTTTCCAAACATGCGGTATGGACGC
AGGGCATGCCTCACCAGGCCTGGA
>YUJFF:01545:02462_1
GATCCTTTTTTAAAGCTGACAGGTGTTGGGATTCCACAGCAGGTGAAGAAGCAGGCTCATAACTGTGAGGTTGCTA
GTTCAGCTCTCATGGGTCACTGTG
>YUJFF:01513:01102_1
GATCCAAAGGTCGGCCACCTGGCTGGCTGGACCACCGCAAAGGGTATAAAAAGGTGTGCTGACCCGCTGCACACAA
GTGAGTGGAGAAGCACTCACCGTT
>YUJFF:01498:00717_1
GATCCACCCAGGTATACCACCAGGCTATGGACGCACAGGAGGCAGCTGCTGCGGTGCCCCCGCTGGGCGGCTACGG
TGGGGTCGCTATGCCCTGGTTTGT
>YUJFF:01547:01189_1
GATCCCAGGAGAGCTGCTTTGATGATTAATAGACTTTAATCACATTACAAGACTCCAGAGGAGTGGGCAGAGAATG
GAGGCTTTGGGAAATACAACCCTT
>YUJFF:03680:02844_1
GATCCCAGGCTGCTGCCTCAGCCTGCTGGGTTCAAGCACAGTTCACAGGCCTGTGCACTTTGGTGGCACCTCATCC
TCTCCCTTAAATATTAATGTCACA
>YUJFF:01501:01705_1
GATCCGCCCACAGCGCAAACTGCAAACGTGTACCTCCTTATCTCAGGGCAATTGAGTCTCTCTGTGTCTCTTTCCC
ATACATACCTGATCAGCCTGATAA
>YUJFF:01545:01139_1
GATCCGTTGAAGAGAACCGTGGAGGAGTACAGCCTAGAGGTACAGCGCTCACATGATTTACACCTGCAGGTCATCT
ACCGTAGCCATGGATGGGCCAATA
>YUJFF:01524:02183_1
GATCCTGGCTGCCCTTCAGGAAAGAGCGCTTGGAGAGGCTCTTTCTGGGATTGGGTCTATCCCCTCTCTCAGCCTC
ACACAAACATGCCGACATTCGGGG
>YUJFF:01518:01352_1
GATCCCATCTCCTCCCCACCATGGTGCCTCCTGCTCCGCCTGCACCAGCGAATTGCTGCCCTCTAGCATAGCCATC
GAAGGTCTGAAGTTGGTGAGTGCT
>YUJFF:01500:01352_1
GATCCCCATTATGAACTACTCGAGCGCCACATGCTCCTTGATCTCTTTGGGTGTGCAGCACTCTGGTTGCAGTCAG
CATCACAGGAGCCGACGAGCTGCT
>YUJFF:01525:01315_1
GATCCTACAAGCACCGCCTCTAAATAAAATCTGCCTTAAAATGTCAGAAAATTTGTTTGCAGCCAGAACGTGTTTG
CGAACCACAGCATCCGTGTTGAGA
>YUJFF:01524:01665_1
GATCCTGAGCTGTTTTTGCTCGGCACCTCATGGCTGTAAATGTTACAATCCAGAAACCGCAATGTTTCAGCCATGG
GAGGAAGCTTGCCCCTCAACCAGC
>YUJFF:01513:01630_1
GATCCTTGTAAAACTATTAAAATTAACAAAAGTTTGAGATAGCGAGTTAATTAGCACTCTGGCCCCTCCGTGAGCG
TCGCGCGCCCAGGTACCTTTCATA
>YUJFF:01505:02748_1
GATCCTTTTGTTACAGGACGTGAAAAACAAGCAAATTCTGTTTTTATTTTTCCCCCACAGGTACGAAGATAACCAC
CAGCCATGGATTTGCTGCCCTGCT
>YUJFF:01549:01506_1
GATCCAGCCCTGGGGCGTAGATTTAAGACCAATTTAATCCTATGGTTCCGTAAACACAGGCAGCTGGGATCGCCAG
TTAAAAACACCGCCCGCTGCAGAT
>YUJFF:01478:03243_1
GATCCCACTGACTGTCGCTACTTAAACCAGGTGCAAAGAGTACTACAACTTAAATATGTGTACTTCTCCAGTGCCC
TCACTTAAAGCCACTGCAATATCA
>YUJFF:01521:01107_1
GATCCCCTGTTACCTTAGCTGCCCCTGATTGCACACCTGTCTCTGGCCTTTATGTGAGAGTCTCAAAAGAGGTCAT
GAGGAATGTTCCAGAATACCTTGT
>YUJFF:01528:00407_1
GATCCTCCTTATACTCTGGCGACCTCTACTGGTCAAAACAGGTGCCTGCAAGTCCATCCGTTAAACGGCACATGAA
GCGTCTCTTATCAACTCCATATGG
>YUJFF:01521:01378_1
GATCCGTGTTGCTCTTACTCTGCAGAAACGGAACCACAGAGCCTGTCGTTTCACTCAGAGCTGCAGTCGGTTGCTA
CAGCCGCAGAGGAAAGTTCTGGAA
>YUJFF:01531:01075_1
GATCCATGGGGGTGATTTTAAAGACCAAGATTGGGGTTAAGAAGGAAATCTGGGAGATAAATGAAAGTTATTACTT
TTTGTACGTGCGGTGCATTGTGGG
>YUJFF:01511:01641_1
GATCCTAAAGAGACGCAAACAAATCTGTATAAGAGCGTCAAGTCGGCAGTTAGCATTAAGTTTACCGCCCGCTGTG
TGTCAGCCAGAATAAGGCACTCCA
>YUJFF:01513:02626_1
GATCCTGGACACTCTGCTGCCTGCGTGAAGAGGAGCAACAGGGGGGTCAGAAACCTCGCCAACGTTCGCCAACGTT
CAACCGCGGCAGCCATTTTAAACG
>YUJFF:01527:02028_1
GATCCTCAGAAACCATACAACCCTCACCGTGTCTCATTGCTTATGCATGAGACAGATAGACATTGCACCTACCATC
TCCATAGGACACCACAGGACACAC
>YUJFF:01484:03255_1
GATCCAATCTGACAATTAATCTGGATTTGTGAGGGTAGAATTGAGCACAAATCTGTACGGCATATGAGGGTTAAAA
TTAGAGGCAAGGGTCATATTCCAA
>YUJFF:01451:03233_1
GATCCTAGCAAGTGTACTCGCCGTTTCAGAGCGCTCTGGGTATTGGTAATGGGTATGGGCGGCCTTGCGGTGGCCT
GGAACTGCATAGGGTAATTGCGGA
>YUJFF:01546:03007_1
GATCCTGTTTTTGGTTTCACCTCACCAAGCATCCATAGGGCAACTGCAGTGTAGAAACGGCATGGCTGTTCTCGCA
GTGACATACACGGTCGAGCCGTTT
>YUJFF:01503:01206_1
GATCCTTAAATGCTCAGGAGGCCGAGAAGGGGTCCGCTTCGCTTCGTTCCAGTACAGAACCTCACATTGCATGTAC
AGTATGTCACATTTCATAAGGGTG
>YUJFF:01502:00597_1
GATCCAATATCTCTGACGCAGTTGTGAGAGCATATAGTTCCTTCCGCAGTGTCCGATCTTCTCATGAGTGTCTTGC
AGAATCAACGTAGTGATGTGCAAG
>YUJFF:01303:02432_1
GATCCATCCTGCCTCATCAACAGTGCAGGCTGGTGGTGGTGCAATTGTGTGGGGAATGTTTTTTTGGCGCACATTA
GGTCCCATAATACCAACTGAGCAT
>YUJFF:01517:01636_1
GATCCATTGCGTTCAACCATCAGCCTTGCATTAGAGTAGCACACAGATCCATCACATCCCCCACACTACTGGACTC
AACCAATCTCTGCAATGTCATCTC
>YUJFF:01514:01183_1
GATCCATTGGTTTTTTCATGCAGTTCGTGCTTGTCTGGATTGCCCTGAACTGGCGAAGTTGGTAGACAACATTGCC
GTGGCTAGACAGTATGCAGTTTAT
>YUJFF:01501:01584_1
GATCCATTTCCGAAAGGCAGGGCGTGGGTGGGAGTAGGTGGACGTGGACCGAGGTCTCGATGAATGGGTCTTATTG
TTCACAGCTGAGCAGTTCCCTGGT
>YUJFF:01547:02420_1
GATCCTTATATGGGTGTGATATTCTGTCCGCTTGAGATGGTCTCGGAAACACCAAAAGGTGGAGAGAGCGCACGTA
CTTTGCGTTAATTAATTAGCCAGG
>YUJFF:01530:01052_1
GATCCACCTCCCCTGCACCCTGACAGGCCAACAGGATCTCCCACTGGGCAGTCTGTCCTGTGATACCATTACTTTT
TACTTTCTGAATTACAGCGTCGAT
>YUJFF:01541:01176_1
GATCCATCCAGCCTTGTGTCAACAGTACAGGTTAGGTGGTGGTGGTCTAATGGTCCTGGGAATGTTTTCATGGCAC
ACATTAGGCCGCTTAATACCATGA
>YUJFF:01518:02809_1
GATCCATCTACCCCCTCGCCTGTTCGACCAGTATTTCGGGGAGGGTATGTTCGAGTACGACTTCCTGCCCTACGCC
ACCTCCACCATCAGCCTTACTACA
>YUJFF:01543:00422_1
GATCCGACATTCCCACCTGCTCCGAGGCAGGCAAGTTGTTAGCTTCCAGATTAGGCAATGAAAAGGGTACTTGCCT
CTGTGCAGTGGTGCTTCCACACTA
>YUJFF:01532:00924_1
GATCCTCAGTACAAGATGGAAATGTGTGCCTCCATTGCTTATTGACTGCAAAGTGATTCATGTCTACCCCTTAGGC
CAAGAATGAGATAAAATGGAGGGT
>YUJFF:01546:01359_1
GATCCTTAAAACTCTGGGGAGGAGACTACTGCAAGCTGGAGTCTATTCTACATAAAGATGTCTAACCCATTCCTTG
CCCTGGTGAACTCCAAACAGAAGA
>YUJFF:01511:01312_1
GATCCACCACAAAGTACTGGTACCTGGCAGACCTCTCCGCTGGCCAGTACTGATGGCACTTTTCCTACAAGCCGAC
AGAAAACAATGACCAACAAATGTT
>YUJFF:01523:02422_1
GATCCGCATGTGTGATGAAGAGACGGTGCTCAGTTGCAAAACATCCGATTGTATCAGCGTTATGTAAAACTTGGGC
TCTCCATAATACGGTGTGTAATCA
>YUJFF:01508:01066_1
GATCCTGGATGGGCCTAGAGGGCCAGTGTGTCGGTTGTCAAGGTGAGTTAACGGTGTAACAAACTTTAGATCAGTT
CAGTGCTGAGTGACGGTGAAGTCC
>YUJFF:01501:02212_1
GATCCTGTATCAAAAAATGGCCATGGACATTCACAGTGAGGGGGATGTAAAACTAGAGGTGAAGTAGCAGTTCGTA
AGGCCTCGTGTTCCTGACGTGGTG
>YUJFF:01525:02691_1
GATCCACCAGTATTCAGAACAATATTCTTCTTTTAAAAAAAACTAGGTGTTTGTCAGTGACATGTTTGGATAAATA
TTCTGAAGGATCAGCATGAATATT
>YUJFF:01542:01930_1
GATCCATCTGCTTAATCAACTACGCAGACAAAGGGGGGATACTTTAGACATGCGTTTTCACACTTTCTCGCTGGCA
AATGGGGCTCATGCAAATTTTTTG
>YUJFF:01549:02383_1
GATCCATGTGCTTTCTGCAGGCAGTTAGCGTCTTTTCGTACTTGGATTATGGAACGTACCGTAGAAGCGCGCGCTG
TGTCAGCATCAGTGGGCCTGGAGT
>YUJFF:01541:00519_1
GATCCACGCTGTGGGCTCATCAGAGATTCTCTTTAATGCTCGGCCCCCAGAACGCAGGATCAGGCCAAGTCAGCAG
GGCGAGCCGCACTTCGTCCTCCTT
>YUJFF:01504:02389_1
GATCCGTGGGCAGAGTTTCGGATCATTACACGCGTGACTTAGGAAGTGTATTCAACGAATAACGAGGTGTATTAGT
AACAAGATGCGAATCTGCACGTCT
>YUJFF:01530:01475_1
GATCCAGTGAGCGGCTCTGGTATTTACAGGTGCCCTTGATTGCACACAAAAAAAGACCCAAAAAATGTGTTTCTCC
TCTGCTACATCGCTACTGAAATCT
>YUJFF:01549:01618_1
GATCCCTGGGCAACTTAAGTTTACCCATGCCCCTAATGCGATTAAAGCCAAACATGTCTTTGCGGTAATAGCAGGC
TACAGACATAGCCCAGGCTAGAAC
>YUJFF:01524:01200_1
GATCCGACAACGATCAACAAAAATTTGCTGGTCCTCTCAACCATGTTCCTTCCAGTGTGGTTCATATGTTACCATT
GCCCAGTTAACAGAGTTAAGGGGT
>YUJFF:01522:00812_1
GATCCGACCTTTGGCCCAGTGGCCGACGAGCGCGTCGGTTTCAGTGGACGGACAGGGGAGGCGACGTAGCGAGCGT
TCGCGAGGCTCCTCCTCCTGTCCT
>YUJFF:01548:01066_1
GATCCTGAACGGGGACCTGTCGTCGACGCCCCCAGGACTCTCACCCCGACAACGGCATCCATTTGCAGCCATTATG
TAGCGACGGAGTCGAGGCATTTGT
>YUJFF:01518:00946_1
GATCCTTAATCTGGAAGGGTACAGATAAGCAGCAGCCAGCTATCGCTTCAATCTGCAGTCCACGAGCTCAGCGGGC
ACACAGAAGGTGGCTAAAGGAGTT
>YUJFF:01536:01326_1
GATCCTTACTGCCTGAGGACAGCGCAGGGTGTGCTGAGGGGAACCTGCCTGGAGCTGCAGTCTGGAGTCTGACCAC
TAGGGGGCCCTCTGCAGGTGCTTC
>YUJFF:01510:00859_1
GATCCAGAAGCCACTGCCGCCGCCGCCGCCAGCGATATCAATAAACATGTTGCGTTCGGCGGTCATAAATCATGGT
TCTGATTACTCTTCCTCATCGATT
>YUJFF:01538:02406_1
GATCCATAGTGGTAAATATCAGGTGACCGCAAGGAGCGGACCTTCAAGGTTCGCATCATCGAAACACTGCGAGAAG
CTCAGCTGGGCCGCACGGAGCCTC
>YUJFF:01518:01584_1
GATCCATGTGTATGAATTTCAAGTGAGCCAACCATGCACAATAAATATGTGGCCGCTTATTAGACAGTTGTGATAC
TTTGCTGTACATTGGCTTATACTT
>YUJFF:03778:03330_1
GATCCCACAGGATAAGACTGTTAGCAGTTGTAAGCTACATGATAAGCTTTACTACTGATTTAGGCTTGCATCCTGC
GTTGTCATTTATAATACAGTTTAA
>YUJFF:01500:00568_1
GATCCTACGCCTGGAAGCGGAGGTCATCGCCCTGGGAGAAGGCTGCTGATCTGGCCCCACAGTGGAGCGGTGAGCC
ACCCGAGCGCCTCCAGCCACCAGT
>YUJFF:01467:01514_1
GATCCTATAGTTCACAAGCCTGCTCTGCATGATCATACAGTGAACAGCCATGTCCCACAAGGTCCTTTACACCTGT
TGAACAGACATGTTGCTGTTCAGA
>YUJFF:01501:01129_1
GATCCTGCCGATTCTGCTACCCGCTCCTGCACTCTCAATGGCACCTGGAGTGGAGTCACGCCCACCTGTACAGGTA
CATCCTCCTCGCCATTCGGGCATT
>YUJFF:01530:01145_1
GATCCATTAGCAACCAGGCCACGTGCTGTCATTGCAGCGCTTCTCTTTCGAATTTTTCGAAAACGCGCAGTTGAAG
GAACACTTTACCTCGCGCCTACAG
>YUJFF:01520:00724_1
GATCCTTTACAGCCACTCAGATCCATGTCCAGCTCAGGAGTAGACTCAATAATGGCCTGCACCTCAGACTTCTGTG
CATTTTCAGGTAAACCTAGGAAAC
>YUJFF:01525:01729_1
GATCCAAGAACAGTTGGTGTTGCTATAACAAATATATCATTAAAATGATAAATATATCAGAGATATACCTTACTGT
AAATGTTCTTCTCTTTTACAATGC
>YUJFF:01548:00832_1
GATCCATATTTGCTATGCTCCACACTCAGTGCGTTTACATGCACAGTTGAAACTGATCTATATTAATAGCTCAATT
GGCCAAAGATGAGATTATTTGGAT
>YUJFF:01536:02614_1
GATCCATGGACCATGCTGTTTATTCTACCATCTGCATGTTGCTGCAGAAATCGAGATTCGTTAGCACAGATACATT
TTCAGTCGTCCAGTTTTGTTGATC
>YUJFF:01514:01235_1
GATCCATTTGTTTATTACTGGGGATGTTTTTCAGAACAGGATTCATGTCTTGGGGCAGGCCAGTAATGATGTATTT
CCTGGAAATAAATTTTCTGAAATC
>YUJFF:01502:01441_1
GATCCCAAACACTTTAAATAAAAACAGTAAACCAAAGCGCTCTGTGGGCGGGTGCTTGGGGACGCAGTCCAATCGA
AAGACATGGTCATAATGATTGACA
>YUJFF:01510:00556_1
GATCCCCATAGGCACTGGATTAGCACAATCACCTGACTAACAAATACAATTAGTGGTTAATTGTCACCATTATGAA
GCCATACAGAGAAGAAGGGAAGTA
>YUJFF:01549:01686_1
GATCCCTTCATCAATTCCACATACGTTTCCAATGGGGAGATCAGCCACACCGCATGGACACGCCATCAGAAGATTA
GCCATGACAGGGTCAATCCCTGCC
>YUJFF:01540:00974_1
GATCCTTCTTATCCGCACGAACTGTATCAAGGTGATATCTTTGCTGTTAGGCGGGTCCTAATGCCAGCTGACGATT
CCAGATCTGTGAATTCCCCTTCAG
>YUJFF:01520:01455_1
GATCCACAGGCCGAACATTTACATGTTACACGTTCTGAATAAAAAAGGATGCACTCGTGTTTCAATGCGCCCAGCT
CTCTGAAGGAGCATTTAACAGGCT
>YUJFF:01543:02730_1
GATCCCGCGACCCTTCAAGGCCAAGAGTGAAAGCTGAAGGAGTAATGGGCTTGTGTTCGGGCGCTACCTGATCTTC
AGCAGGGCCTTGTGGACGTGAATG
>YUJFF:01512:01299_1
GATCCGAATAGCACTTAGTCTGTATCCCCCAAACGCGGTTTACTTCATTCTCGCTTTTTATTAGCGGGACCATGTG
AGCCTAGTATTGTTTCTCGGCGCT
>YUJFF:01536:01247_1
GATCCGAGACAGGAGTTAACCAATCCCAATTTAAATCGCCCATTAAAACAAACTCGCACCTCTTGAAGCCGAATGA
GTTTTATAACAACCATACTGTAAA
>YUJFF:01501:01344_1
GATCCGTCTTGAGGACAGAAGTCCCAAGTTTCCTCTAAAGCTAGACCTTGCTACAAAGGAGCTTCTTTGGAAATCA
TTGGTGTGTGATCCAGATATCGAA
>YUJFF:01548:02829_1
GATCCTCAGCCTGGATTACTATGATAATAAACATTTTCATGTGTAGTTTATACATATTCTGTAGTTTCATATAATA
GTTTACATTTATATGTACTGAAGC
>YUJFF:01541:01386_1
GATCCTCTCTAGACCCTCTATTGTTAACGCTCAGCCGCGAGTGTCCATTATCTCTGAAAGTGTCCGACTGCTCGCC
CTGGCCGCTGAGGTTGTGGACGTC
>YUJFF:01518:01432_1
GATCCACTTGGTCTGAAAAGCCTTTTAGATCAGCCGCAGCATCCTGGAATGGCTCTTGTATCAGTAATATCTCCTC
TTGATTGCTGGCTGCTGCTCGCAC
>YUJFF:01522:01486_1
GATCCAGATTCAGAAATCTGGGAGCTCCTGAACTTAAACTACACTATTGAGCAAGCAATGTTGTTAGACAAGGATG
AGGAAAAACCCCTGACTTCTTGTC
>YUJFF:01456:01817_1
GATCCATATGATAGACAGCCAGGTGTTCTCATTTACATAATTTTTCCTGCTGATTAATGCAAATTCATGCAATTCC
CCTTCAAAGTTCTGAATGCAAGCT
>YUJFF:01619:02818_1
GATCCATATTGACAAACATGTAGTGCAAGAAATAATAATAAACAGACCACAGTAGGCCTTCCTGTGCTGGAGCTGC
AACTCCAGATGATTCACTCTGAAG
>YUJFF:01515:01101_1
GATCCCTGTGGTGTGAAAAGCCTGCAGACATTACCACCTAGCCCAGGGAGCGGGCCTCCGTAACAGGCCAGACCAG
GCGATGGATGCTTGGGCTGATTAC
>YUJFF:01626:02303_1
GATCCTGTCTTTCAACTCATACAGTAATTGTGCTTTAAAAGCGTTTCTGTATCCTGTAATGGGGAGGGCTCATCCG
ATGATGGGCCTCGCTAATGCCTTT
>YUJFF:01535:01063_1
GATCCTTTACTGAGATGAATGCCCTACTTGTTCAGTGTGTCCTTTACAACTGAGGGTTGTAGTGTTTTTCAATTAC
CTGTGATGGAATCCGAGGGCAATG
>YUJFF:01530:01677_1
GATCCAACTTTGACTGATGCCGCAAAAATCCAGAAATATACCCGATGCCATATTCAGTCAGACGAGCGGGCTAATC
TGTGACATAATTACCACTGACGTC
>YUJFF:01502:02651_1
GATCCAGCTCAGTAGCCATCCAGGTCCAGAACCTGCTGCAGCTATTTAATATCCCCCAGATTGCCTATTCTGCTAC
CAGCATGGACCTCAGTGATAAGTC
>YUJFF:01534:01372_1
GATCCATGCTAGCAGATACATCTGGAAGCATTGTAGTACAGGGGGCTTCCAAACTAGTCTTTTCTAAAAGAGCCTG
TGGTGAACCCCTTTCTCAATGAAA
>YUJFF:01507:01208_1
GATCCCCTTGTTTTCTTTCACTGATCAGATGTTTAGTACTTTGCACCTCACAAAACGCTCTGAATGATAAAGGCAA
ATGATGCACCAGTACATGTTAACC
>YUJFF:01532:01927_1
GATCCCGTGCGATTGTGGGCACAACCCTCCAAACACCCCACACCCTCGTGCCGTACAGTGTTCTTTTCGTTTAGAG
ACTGGCAGGAGAATCAGAGCTGGT
>YUJFF:01513:02243_1
GATCCCTCTCACTTCTCCGCACTCTCAGCGATCCTGCTGACCTGTCAGGGTGCCACGGCAACAGGAGGTCAGCCGT
GACACACGCTTCCTGTTCACTCCG
>YUJFF:01473:03213_1
GATCCGAAAGCATGTCACAACGAATGGGGGGAAACTCGCCTCAGCCACCTCTGACACAGCCACCAACTGGGTGATC
CATGCGGCCATTTTGTGCTAGGAC
>YUJFF:01534:02450_1
GATCCGTGTCGCCCCCCCGAAGCTGCTCACCTCCTGGCAGTGCCACCTGAGGAGGGTCATACACCTGGAGTACGTG
GAGAACCTGGACCTGATCATCACG
>YUJFF:01503:00724_1
GATCCGTTTTTCCGCTCCCTTCTGCAATGTGGTCGTTTTCATGCTCCGTACCCTAATTTCGCCAGATTTGGGTTTG
GCTCCATCCATTTGGTTCGATGCA
>YUJFF:01513:01614_1
GATCCTCGGTATTTCCCAGATGAATCCTACACATGCTCTCATTTGTCCACACCACCCAATCAATCAAAGTTTCTTA
ATTGAAAAGTTGGCAAAGTGGGCT
>YUJFF:01525:01309_1
GATCCTGCTGCTGTTGTGGAGAAGTACAACAGCATGGTTCCAAGCACACAAACTGTCTGTTTTGAAACCATTCTGT
CTCACGAAACAGCATGGCCGTGGC
>YUJFF:01528:01313_1
GATCCAGCGAGCACTTGGACAGGCGCGGCATGTCGTAGCCGTGGTAGATGAAGTAGAGGATGTAGAGGAAGGCGGC
GTCGAAGGCGGCCTTGAACACCAG
>YUJFF:01522:01125_1
GATCCAGCTCAGCGGCAGGTACTGTGAGGAGGGGGAGGAGCCGCGCGGTAACGGAACGCGATTGGGTGGGCTGGAG
GTTGGCGGCATTTTCAGGGCGGAG
>YUJFF:01538:01598_1
GATCCCAAAACAAGTCCTGCATGGCCATGATGCCAAATGTTTTTTTTTCCGTTTTTTATGTGTCTCAGTGCTTAAA
GGCTTAATTTAAGGCACTGATTGA
>YUJFF:01510:00735_1
GATCCCAGAGATCCGCCTTTTGGAAGGAACGTCCGATTGTACGCCTACCCAAACAGCTGCTTTGCCGTTTGAGAAA
GTTTGTCTTCCGATTGCAAATCAT
>YUJFF:01514:00774_1
GATCCTAATTAAGACCACGGGGTGACATTGTATTGGGGCTGTACAGTACATCCAATAGGTCATCACCTTGGTTGTT
CTGCGCAATACTACAGCCTTAACA
>YUJFF:01533:01065_1
GATCCACTCGCTTCAATGGGGTGATGAATGGTGAAAACGGGAGCTGTTGATCTGGCAGGGACACTGCGATCTGTTC
ATATGTAAACGTGATCTTAAACTA
>YUJFF:01549:01577_1
GATCCATTAAGCAGACACAAACATCAGTCAGCTGAAGTCAGCAGCACACACTCACCCTTCTGCGGGAGGCTGGCCG
TCCAGGTCGCCGTTATAACAAAGA
>YUJFF:01527:01508_1
GATCCGAATTCAGCGTTCGTTTTGGCGAGCGAAGGATCGCTGATTGCCAGAAATGTGATTAGCGGGCCTCGTTAGG
CACTGTTTCCACCAATCAGCGGGT
>YUJFF:01524:01246_1
GATCCTAATTGATTCACCAAAACACAGTCACAGATCCCAAGGTCACAGATGTCATTTATACATACAGAGGCTCTAT
ATGCCTGAACAGGAACATTTCAAT
>YUJFF:01517:01682_1
GATCCACCTCCTGGGCTTGGGCTCCACCGAGTTCAGGTCAAGGGAGCTCCGCCTGTGGTCAAAAGTGGCATCAGTA
ATCAAGTTTTGCTACGAAAGACAA
>YUJFF:01503:00868_1
GATCCAGGAAGGATTTTCTACAGTGTAAAAGCCCCGCGGTCCTGCCTGAACAGTGCTTCTTCCAGAGCCAATTATT
TGTGTCATTGTAGCATTCTGAATG
>YUJFF:01521:01220_1
GATCCATGATGAAAGCTGACGCAGCTAAGGCGGCTACCGTCCAAGACTGGCCAACCCCTGCTAACGTCAGGGAGCT
GCGAAGCTTTCAGGACCTGGCGTC
>YUJFF:01507:01618_1
GATCCCGCCCAGTGGAAATGCACAGCGAATAGGTTTTCGCGCTGCCCTCCCCATCACGCGGGTGACGTGTGGAATG
GCACGTGAGCAGGTTCGGTGTCTT
>YUJFF:01534:01524_1
GATCCCTCCTGCAGTCCTATCACTTGTCCCCAATGCTTTTTGTTCTCTCTCCTGCATACTCCCCTTCTCCTCACCT
GCAGCAGCAGCTCTCGGAGTCGAT
>YUJFF:01506:00585_1
GATCCGCTGCAATGATCAGGTCACCGTTCTTTTTTCCCCAGTGGCCCCGCTAGTACAGAACATCACAGGGCTCAGG
TTCCCGCCGCGCCCAGGAGAGGGC
>YUJFF:01522:01242_1
GATCCAAAAGATGTGGATCTTTGTCTCTTATGAGAATCTGTGCTCTATTTCAGCACTGTTAGGGTGCGTAAGCCAA
TCCTCTTAGTGAGCGATGTTGCTA
>YUJFF:01520:01659_1
GATCCATCACTGGCCAGATTGTTCTGTTTCGTGACGTAATGCAGGTGGACCCAAATGCAGGACTCGGACACAGATT
CTCTTATTTTAATAACTGGCGATC
>YUJFF:01529:01236_1
GATCCCAGGGCCCTGTGGATAAAGTGACTGGAAGCCTCATTTGCTTTCTTTTGCTCCCTGTTGCGTTTGTACTGTG
CTGGTGAGCTCAGGGCTCTGTCTG
>YUJFF:01539:01037_1
GATCCCCTCTGCGTTGTGGAAGGGGTGAAACCCAAAATCTCCATTGTTGGGGTTGTGCTGTGCCCACATCTTTCTG
CTATTGTCAAACTTGATCATATCA
>YUJFF:01531:01094_1
GATCCTCGTGGGTCACGGCACCACTGCAGCCATCAGTACAAACACCAGTGCGCTGATTGGGTGAGACGGTGGGGCC
ACCCAGCTGACTGAGAAAGCAGCG
>YUJFF:01510:00601_1
GATCCACATGGTTGCTTCTCAGTGGGAGCTGACGCGCGGTGTCATCCTTAAGACACAGGCAGCACTCGCTAAGTGA
CGAAGCTGTCTAATGGGGCCCCGA
>YUJFF:01459:03218_1
GATCCAGAGCAGAATGCGAACTTCCTTGACCATTACCTGGACGTGCCTGTTGATTTGTCTAAGGTGTGTAGTCCAC
ATAGTCCCCATTCATCCGTGAGCA
>YUJFF:01534:02425_1
GATCCCTGGACTAGTACGCGGTGTTACTGTGTGGCCCGCAATGACTAATGCTACAGGTGACGGTCCACTATTGGCT
GCTGGTGTAGACCCACAAATACCT
>YUJFF:01517:01531_1
GATCCTAATTTGTTTTCTTAAGGAAAGATAGAACTACAGCCTGTTGAAAGTAAGCTGGGGCACAGCCAGATGCAAG
GGAATTGTTAATGACAGACACTAA
>YUJFF:01571:03116_1
GATCCTGTGTTTGTGAACACATGAACCAGTAAAGAGCTTAAAGCTGTCGGGGGAGATGGCCAAAAGGAAAAGCAGA
GCGCACGGAAAAATAGACTGCTTC
>YUJFF:01539:00836_1
GATCCATCACTGGTTTTGTGCAAGCTCTCTCAGTGATGGATTGCCAGTCAGCAGGCGGCAGGAAACCTACCGCATG
CCTGACTGGTATATTTAGTCCCTG
>YUJFF:01501:00599_1
GATCCCATGGTGTTGATGCATAAGCCCCTCCCAGGTCCGCAGGGCTCCCCGTCGCACTCGTTCTCGTCTGCGAAGA
TGGACAAGACCAAGGGTGTCATGA
>YUJFF:01536:01642_1
GATCCAAAAAAAAAACTATTGCCAAATGATAATAAATAATGGCAAATACAAGAACAAGGAGATATCAAAAATTAAG
GCTTATCACATCGATCTGCTGTAT
>YUJFF:01507:01334_1
GATCCACAAGCCCAGATTTCCACACAACGTCTGACATTTAGACAGCCGTGGTTTTTTTTTTTTAAGTGTGGTGAGC
TCACGTATAATAACTGCACTGGGT
>YUJFF:01547:01086_1
GATCCAGGGTTTCCGCCTGAGGTTAGGAAGTTCAGAAACCCAGAACCGCAGGGGTCTGTGAGGCTGAACGACAGGG
GTGTGAGAGAGACCTACGCTCAGA
>YUJFF:01519:01624_1
GATCCATGTCCTGTGATATTACTCCTTAAAGCTGCTTGGAAAAACATAAAGCCATGTCACAAATCCACATAGGCAT
AACTAGTTATTGGACTCTAGGATT
>YUJFF:01527:01716_1
GATCCATTTTCCTTCCTCCATCCTAGCGCTAGTTTTAAGGGGGATGCATCGGCAGCTAGTTGCTGTTTTATAGTGG
GGAGTTCATTCAGACCCATGTCAA
>YUJFF:01548:01294_1
GATCCCCTACATTTATATGTAGAACAGTCACATTTTTTTTTATTTTTGAGCCAATAATACGCCCATATGCAAATCA
CAAGACGACTTCCTCAGAGGAGGC
>YUJFF:01521:01189_1
GATCCGACACCGCTGCATTGAGGAAAGAGAGGCCAGAGGGCTTTGCAGGCACTTTCCGCAGTATGGGCATGCTTCC
ACCTGACCTCTCGCACATCTGGGT
>YUJFF:01529:01586_1
GATCCTCAGTCGGGGATCAAATTCTAACCAAGCTAGTGCTGACTGTGGCTGGCAGCCAAACAGACTGGGACGTAGA
GACACAGGCTGTGGCGCCCCCCAG
>YUJFF:01534:01586_1
GATCCTGGAAGCCGCAGGGCAAATGGCCTGTGTAAATGGAGCGCTCGTAAAAAAATGTAATGGGGCGTGGCTCGCT
CTGGGTAAGCCTGATTGTGGGAAT
>YUJFF:01514:01325_1
GATCCAAACACTACAATACCAGGAAAGTCACACATTGGTCCATGGCCCCAAATATGTAGGTCCCTGTCGTATCAAC
ACAGCACAGTTAACTCTGAGATAG
>YUJFF:01516:01678_1
GATCCAGCAGGCTGTTCATTTGTGTGGAGTGAACACCAACAACTCCACATGAACTCCCTGGCAACACGACTTGATA
TGGCTCACAAAATTGACATGGCTA
>YUJFF:01523:01748_1
GATCCAGCTCATCGATAAATGCCGAGCTCGGAGGCGGCGCAAGAGGGTCGGGGACGGAGCCCCTCTGAGCACAGAA
ATCCCCGAGAGAGACGAAGTAGAG
>YUJFF:01521:01190_1
GATCCATAATTTCATCTGGGGGAAAAAATGTGTGAGAGGAGAGTGAATCATGCTCGTAATTGAGTATTGACTGGAC
AATAAACAATAGTGCCACTTTTGC
>YUJFF:01529:01304_1
GATCCATCCCAACATCGTGAGCTACATCAGAGGCTATGCAGTTGCCCCCCACGGTGGAGACGGGTGTCCTGCAGAG
GGATAGATGAGGTGGAATGTTGCG
>YUJFF:01512:01681_1
GATCCGCTTTCTGTCTGTTTCCAGAACTGCTCTCTCATTCGTTTCTGTGTACAAATTTCCCCTGAAGCGCTCCCGC
GTTAGGAAATGCTCAGCGCAATTT
>YUJFF:01540:01619_1
GATCCACGCCTGTTGGGCCACGTAGCGAAGTCCCCGCTCACTTTCACCGAGCCCTCCAGAAGGGTCATCTGGGAGA
GAGATAGACTGTCAAGCACAATGG
>YUJFF:01511:00903_1
GATCCAGCGTTGGAGAGTACACAGCAGTGTAGAAAACTAATCCAGGAGCTGCTGGGTTGCTGTTCCTCATTTCAGT
GCACGTATAGGTCCCATGATCTGG
>YUJFF:01543:01070_1
GATCCAGGGATAAAATGAATCCAATCTGGCAACCCAACCACACCTGCCTGCAGCTGTTCTGGGGTGTTTGTGAGGT
CAGCTGGGGATTTGGCAACTTGTA
>YUJFF:01510:01063_1
GATCCCGCGTGGGAGACGCAACAGCGCAAGGTAACGGTGTAGCCTATTTAGAAACGAACGAACGCGACCAACTGTG
CGCGCACAGATTTAGTGACCGCAA
>YUJFF:01503:02066_1
GATCCGAACGCGTCACTTCGGAATGATTCACCCGTTTCGTGGAAACGCAGCGAGAGCTTGTGCAATGGCGGATTCT
CCACAACGCCACCTGTTGCTTTTA
>YUJFF:01525:02609_1
GATCCTATTAAATCATAAGTACCCACACCTGTAACCACAGTTTGAGACCTTCAGTGTGTACTGTAAAGATATTTTC
CTCTGTCTGTCCGTCCGTCCGTCC
>YUJFF:01547:01295_1
GATCCAGAAGGTGTCCACCACGAAGAGAACCACCAGGATGATGACGGTGATGGCCGACATGACCAGCCTGAAACGG
CGAAGACACACGCAGGAAGTGACA
>YUJFF:01518:00970_1
GATCCCATGACTCAAAAGTGCTAACTCACAGTTTGTGGGACTACAAGCTGTAACACTCTATACTGACATGCTTTGA
TTGAGACTTTGTGTGGGTATATGC
>YUJFF:01531:01275_1
GATCCAGTTCATTGTGGTTACACCGCACTCTGCTACAAACTTTGTGTATTTTTCCCTTTTTTGTCTTATTACCAGA
GATTATCAAAGAGGGTGCAGGAGC
>YUJFF:01547:01416_1
GATCCCCTCTTGGAAATCGATGCTGTCCTTGTACTGCAGTGTTTGTTGAATCTGTCGATTATTGTTTCCTCGGTTG
GCTAAGCCCCTGCTGATCATGGAC
>YUJFF:01511:02311_1
GATCCCGATTTCAAGGCCTTCCTGGACGCCAGGAACCCCAAGCAGCAGCACTCGTCCACCCTGGAGTCGTATCTGA
TCAAGCCCATCCAGAGGGTGCTCA
>YUJFF:01516:01408_1
GATCCTCTCGGCGTTCTCTCGCCGTCGGTCTTTGTACTCTTCGTAACAGCAGTCTCCGATGATTTCAGGTATTATC
CCAAAGAACGCAAGTTCCTCGTCG
>YUJFF:01530:01106_1
GATCCACACCGCCACAATGAGGTCCATTGTGCCCCCCGAAATAGTTTTACAGGCCCCATTAGAGAGCAGTGCTTTT
AAGCTGCCGTAGGAATGCAATATT
>YUJFF:01472:03158_1
GATCCAGCATTGACAAAAATGTTACCAGAGTTGTTGGACAGAGTTTAATTGTGGCTTGGGTTGCCAGATCTTGGTG
CTAGACCTCGGACCTCTCCTGTGG
>YUJFF:01527:01713_1
GATCCATTTCTAACCCTGACCACTTTCCTTTTTAGTGCGGGGCTTCTTTTATCATACGCCTCCGAGCCTTTTTTTT
CTTTCTTTCTTATTTAATTTGATG
>YUJFF:01529:02610_1
GATCCCCACTATAAATGGATGAGACCACTGGCATGCCACAATTTACCCAGAGGTGTTGAGCCGTGCAGTGTGGAAG
GATAGCCCCCCCGTCTGTTATCAG
>YUJFF:01537:01343_1
GATCCTGCAAGGAGACCTTCAACCTGTTCTACTACGAATCCGACACAGACAGTGCCACCGAGACCACCCCGTTCTG
GATGGAGAACCCCTACGTGAAGGT
>YUJFF:01505:02075_1
GATCCACGGCAGTTTGTACACCGTGGGATAGTTGTCTGACTGTTTCATGGTAGCGGCGTTTGCATTTTAGATCCCA
AACCTGTGACATTGATTTGTCCTG
>YUJFF:01472:01419_1
GATCCAGCACCTGAGTCAAGGGAGAAGGGAACTTAAATAGAGCAGACACTGACGAGACACAGGAGGCACCATGAAC
AATCAGGCCACAGAGAGGGAAGAG
>YUJFF:01480:01312_1
GATCCAGTCAGACCAGGGTGATCAGCTGTGGCGATTCTGTGTGAGAGGGATTGAAAGGGACAGATCAGTCATCAGA
CGTGTCCTCAGTGCTCATATAACA
>YUJFF:01518:01573_1
GATCCCTCGGTTCAAAGCCATTGGATTCTGTTTTATCACTCTGCAGCCCTGCAATGTGTTGAGCACACACATATTC
ACACCTCTGCCGTTCCTGATTTCT
>YUJFF:01533:01460_1
GATCCCTTCTCCAACGAAAGAAGAGAAACTACTACAAGGATCTGTTTTGATATTTGTCGCTTGCGGTAAAGGGTTA
TCCGAACCTAAATCGGCCGAGTAT
>YUJFF:01558:01513_1
GATCCAATCAGCGACGGCTGGAGAGCGCACCTGCGCCCTGGGACGGGCTGCTGTCTGGTCCAGTCCCGCTCGGACC
CGCGTCTCTAATAACCTAATGCGT
>YUJFF:01503:01349_1
GATCCCAGGCAAGTAACCTTTCGGAAGCCATGTGAATCCCCCTGCCTCATGCGGAGATGAGTGATCACAGGCACGT
GGCTCCGCCCTCTCTGCTATTAGC
>YUJFF:01540:01393_1
GATCCCATTTTGTGAATAGCTTCTCCTCCGCTCGTGAGAACATATTTTGAACGGAAATGGTATTTAGGCACTTTGA
CGTGACAGTTATGGGACATAACAC
>YUJFF:01455:01318_1
GATCCCTCAGTTCTTACACAGAGTGGGTGTTATCGCATAAGCACTTATGGCTTGCGTTTTGGGATGGCTTATTTTT
GCCATCCTCTGCAAACTACAATAT
>YUJFF:01537:01542_1
GATCCCTGGGTGCTGACACTGTGGCTGCACAATATATCACCCTTCCAATGTCCCATTTATAAATAGAGCTGGCAGC
GCCTTTCTGAGAAGGGCGCTAAAC
>YUJFF:01508:01192_1
GATCCTCCACACCACCCTGTTTGAGAGCTGGCAGATGATTGGTCCATACCCGTCCTGGTGGCTCTTTAATGGGCTG
CTGCTGCTGCTGCAGGTTCTCCAC
>YUJFF:01542:01492_1
GATCCTCCTTGCCTGCCCTACAGCCATTATTTGGTAAATAATTAAAATTTTCAGGGCTTACTCAGAGAAAGCACAA
ACGGTCCGAGAAAACTTTACAAAC
>YUJFF:01532:00986_1
GATCCTTTAGATCTGAGTGCGAATTGCGATGCTGTCAATCGCGAAATCTGTCCTGACAGATTGCATAAACGGGCTG
GACACCCAGGCGCTGTGCGTAATC
>YUJFF:01547:01808_1
GATCCAACCTGTGTGACGTCAGTAAGTTGGCACCTGGCCACGCCAACTATTACACTTATTTACTGAATAAAAATGG
TTGTTATACAATAACGTTATGTAC
>YUJFF:01502:02347_1
GATCCCGTGGAATGTTACCCACTACTGCAGTGCTACTCATTTATGCATGGGCTAGGGCATGGTTTCAGAATGCTAA
TGTGCACCGATGCTGCCGTTTCAG
>YUJFF:01510:00604_1
GATCCCTGCAATAAAACCTTGTATGTGGCAAGCAGATGGGATTTGTAGGCAGTCGCAGGGTTAAGGCTATAAGGAA
GCACAGGTCAGGAAATGGAATTGT
>YUJFF:01470:02556_1
GATCCGCACTCTCCATCTCCCTCCTGCCTCTACCATGCAAGTGATTTTATGTTGTGAGACTATGCTTAAGCCGCTC
TGGATGAGAGCGCTCGCTGCAGCT
>YUJFF:01505:01350_1
GATCCTTCACATGGCTGACTCATCACTTGTGGCTGCCAGTCAGATTGGAAACAGGTAATGTCCAGTAATCAGCAGA
GATAAGAATACAATTATATGTGAA
>YUJFF:01511:00360_1
GATCCTTTTTGCCCCTCTAGATTTCTACTTCTTCATTTTTCTGTTTGTGCATTTCCACATTACCTCTGAATCCCCC
TGGATGGCATCACAGGCTAGTGCG
>YUJFF:01538:01892_1
GATCCACTTATTTTAGAGCCACGTTGTCCATGTTATCAAACTAGCAAACGAGTCGTGGATTATGCGCACCTGCTCG
ATCCGTTTTTGTATTGTATTTGTC
>YUJFF:01539:03213_1
GATCCAGAGTTACATTTCCTGAAAGAAATCCACTCCAACCCCAACCTTGCAAATTGCTCTAGGCATATGCTAAAAA
AACAAGTCAATAAATGATTTATAG
>YUJFF:01541:02480_1
GATCCAGCTCCACAAAAATGACCGCCGAGGATGATGTCCAGGCGTTCATAGAAAGTTTTGAGGTGGCAGCGGAGGC
GTGCCAGTGGCCCTTGGAGGAGTG
>YUJFF:01509:01294_1
GATCCATAGTAAATCACATCCTGTTGTAGACGCACCTTCATGCGTGCCAGATAGCCACTGAGATACAATCTGTAGC
CAGTTGAATAAAAGAGGCAAAGGC
>YUJFF:01505:00627_1
GATCCATTCTGACTACGCACCTATCTGAAGAAAACTGGATATTGTAGTCTAAAATCTTCCCCACGCCACGTCAAGA
CCACCCAGTCGATACGTACATAAC
>YUJFF:01524:01480_1
GATCCCACGATGCTGGAGAGCTTTGATATCGCACGCCTCTCCGCCAATGCAGACGTGGGCTACTACTCCTGTGAGT
GCTACCGCCCACTATGACTGTGCT
>YUJFF:01534:01746_1
GATCCCAGGGTCAAAGACTTGAATGAGCTCGAATCTCACCTTTAGTAAAAATCCACATTAAAAACGTATACACTTG
TTAAATAGAGAGTAACCTAAAAGC
>YUJFF:01510:02496_1
GATCCCCGCCATGCGTCCCTCAGCACCCCGCCTCTCTGAAAGGTCAGGCCTCTTTGTTTCCAAAGACAGGATAAAT
ATCAGGGGTGCGCAGGGGACCCCA
>YUJFF:01526:01353_1
GATCCTCATAAACAGGTGAGTACTGTTCCTTACCTTCAATCTTCACTGAGCGGGGAGTGAGGTTAATCTCGTCAGC
TACTGTTAAAAAGGCATAAACAAT
>YUJFF:01542:01047_1
GATCCTGGTGAGTCACTGATTAGTCATGAAAGCATCTCCAATTTTGGCCTTAATAAAGCCTCGCTCTTGTGTCATT
GTATTACAGTATTGCCACAGATGA
>YUJFF:01510:01609_1
GATCCACGCTGTCATGAACGTGATGAAAAAGCAGCAGGGGTTTTGAGCGATTTGATTGTTTGGTTCAGAGAATTTC
TCCCACTGTCTTGAACATGCACAG
>YUJFF:01502:01262_1
GATCCAGGAATGTCAATTAAACCACAACATGCTACTCTGCCCCATGCATGGGATTAATATTCACCCCTTGCTTCGC
TGAATCCGTGAAAGAAATCAATAA
>YUJFF:01502:01169_1
GATCCCTTGTGGAAGATGAGGCTCAGCCTATTTTCATGTAGATGGGTTGTAAGCGGCCAACTCTCTGATTGGGCTT
TCTGTGTGGCCTGCCAAACGTATC
>YUJFF:01517:00986_1
GATCCTTAACTGGTTTAGCTGGTCATAGCTTGTCTGTGACTGGTGAAAGCTGGTCATAGCTGGTCTGTGGCTGGTT
AAAGCTGGTTAAGCTGGTAGAGTA
>YUJFF:01507:01617_1
GATCCAAAGTACCGCATGCATTAAAATGACCTCACGCCCCATGACTTGTCTTGAGACATTATGGATTGACTGATTT
AGCCTATTTCTGAGAACAGAGTGA
>YUJFF:01510:01381_1
GATCCAGCACCTGAGTCAAAGAAGAGATGCATGGTTAGGAACATCATCTCACATTGTTGTAGTCTAGGCTATAGGT
AGCTGCAATGCATATACTATTAAT
>YUJFF:01511:00753_1
GATCCATCCCCCTGCACCCTCCCCAATGCAAACACACACACCAGACACACAGGCACCTCTGTGAAAGTCACCTAGT
ATGGACCAGCTATGGGGATGTGTT
>YUJFF:03763:03121_1
GATCCATCGGGGCTAAAGGTGCAAGGCCTAGGTGCTCTCCTCGCTCGCACTTAAGCTTGTGAAAGGCTGATCTGGG
GTCAGTGTGTGAGTCGAGTCTCTG
>YUJFF:01454:01384_1
GATCCCCGCGTGCTTTCATCGACTCCCTGATCTGAACCAATCATTGTTCAACTCTCTGCGTAGGACTGGTTTCATA
CGAGCCAGTGATTGGACGGCATCA
>YUJFF:01510:01401_1
GATCCGTTTCATTGCCAGGAGCGAGTCAGCTAGCCACCTGTAATATACCTGTTACCTGCAGGAGGCCTGTGCTCCG
TCAGGCCCTTCTGTCCCTGTGAAG
>YUJFF:01527:01088_1
GATCCTGCCTCGCTCTGTAATATTTTTTCTTTTTCTTTTTACATTTTTGTGGAGGAAAAAAAGAAAGAGGAGTGCC
AGTGAACTGAATCAAGTACATCCG
>YUJFF:01501:01180_1
GATCCTGCTAAGTGTGGGGTGCTAATTTGGCAGAATCCCCCACAGCCCCCTCTGGGCCACATCGGCCTGTGGTGGT
ACTGGCCAAGAGAGGCTGCTCGGG
>YUJFF:01543:03015_1
GATCCAGCATTGAGTCCAGATACTTAACGTCAAGAAAAACGTGGGGAAACTTTGACATTTCTGGCATAGGCCTCCT
ACAATTGGATTTGTGTCGGCATAG
>YUJFF:01495:01349_1
GATCCGGCTCCAGTCGTTGAGCCCTCCGTACCACAGACTCAATGTCCCACATAACTGGGGCCAAAATCTGGGTGGT
AGGAACAATGGGCTCAGAGAAGTG
>YUJFF:01511:00963_1
GATCCGTGGATTGTCTTCACTGTGGAAAGAGACATTTTGCAGTCGGGAATGGATTTTGGAAGAACCACTGTTTCAC
AATCCACTGATCCAAGTCAAGATA
>YUJFF:01548:00862_1
GATCCTCTAGCCCACGCTCACGCTTTGGCCCTAAGGCTATTTGTCTTACTTGAAACATGAACAGACCTCTCTTACC
ACTCTGCTCATGGTATTAGTGTGC
>YUJFF:01522:02915_1
GATCCTGGTGGAGGGTCTGTACCTCCACAGCCTCATCTTTATGGCCTTCCTCTCCGACAACAAGTACCTGTGGGGT
TTCACTTTGATCGGGTGGGGTGAG
>YUJFF:01534:00680_1
GATCCAAGTCAAACATGCCAAAGGTTACCAAACCAGCGTGAGACAGAATAAGCAGAAGACATTGCCCAATCTTTTG
TTATTTAATTTGCCGTTTAAGGGC
>YUJFF:01520:03083_1
GATCCAATGTGATTTTGAAACTCATTACTTTTGTGTGCCTTTTAAAAAAATATTACTATTATTATTATTATTTACA
CAGTCATGTAGATCATAACCCAAA
>YUJFF:01535:00998_1
GATCCAGCAGATGGAGATGGCTGAGTTTGATTTGACACATTGTTGCAGCTGGTGGTGGGTAGAGGAGGTGATTTCA
GATGACAGGTGGCACTGCGGTGAC
>YUJFF:01504:01152_1
GATCCGTCCCTCGGCGACCGAACCTCGTCCTACACAGCCCTCGTCCTTAACTGAGGTCAAAGCTTGCTCCTCATTG
TCAGGATTGGGGAAGAGTGTCCTC
>YUJFF:01529:03029_1
GATCCGTGCTGTGCTCCACTGTGCTGAGTGCCAGACCCTCCGCTCTGCTTTTTCTCCCTGTCATGGCTGGTTATGT
GAAAGCACATCAAAGCGGCATCCA
>YUJFF:01501:01285_1
GATCCTACTTGGTTGTGGGTCCACTAGGTAGGATAACAGTCCATTAGGACAGTATGAGCATCCCTTATTTAAAGAC
TGCAGGGAGCAGCATGTTGGCGAG
>YUJFF:01483:03188_1
GATCCTGTGAGGGTGAACCGTGTTTATCTGGTTTAACTCTCTTTACTGGTTTAACTCTCAATCAATAAAATGCTAG
TGAAAACCAGATTAGACAAAGCTC
>YUJFF:01501:01340_1
GATCCTTTAAACCTATACACCACAAATGTATAGGTCAGGGATCAGCAACTCACGGTCCTCGAAGGCCGAGAACTGC
TGGTTTTCCACCATCTTTGCCTGG
>YUJFF:01507:01403_1
GATCCAAGGACTGAAATTTGCCCAGAACTTCCCATGAATCTGAAATGCTATAAGCTGGAGCAGTAATCACGCATCA
TCGCATAAGGGAGCCCAACCATCT
>YUJFF:01500:01209_1
GATCCACTTCCTGCTGGTCCAAAGGGCAGTGCTGTTCTAGTGGCCGAGCAGTACAGCGGCCAAGGTCGTTAACCAG
TGCCCTGTCCCCGCATGGCCAACC
>YUJFF:01487:00699_1
GATCCAGATGTTAGGGTGTTGTCTTTGCAGTCTCAAATACACAAACATCTGCATGTTCCCAGAAACAAATGCCATG
CTCATTGTACACACCAACAATCAA
>YUJFF:01519:01843_1
GATCCAGCACCCACTGAAACTGCATTAGAGAATTATGAGTCAAGCACGTTTGAATTTTCATAAAGTTATTACCTGC
AATGCTTCCTGTTGGTTACGAACA
>YUJFF:01521:01433_1
GATCCCATACCCTTCAGAACAGCTGGCATTAAACGTTAATATTGCCGAGGGTCTTTAATCGCACTGACCAATGTTA
ATGCATTCTACAGTGCTGTCTCAC
>YUJFF:01540:02359_1
GATCCCATATGACGGTGAGAGAGAGCATGTACATGAAGGAAGCTGAAAAGCAAAACGTATAATTTCATTTATTTTG
TCTTTGTTGTTTTAGTTTATTGTT
>YUJFF:01610:00857_1
GATCCCCGCGATGTATGAAAATCGTCGCCGCGAGAGGGTTTATTAATTGACGCCGCAGATTGTTAATGGAGGGCAG
GAGGCGGATACAAACGCTGCCAGG
>YUJFF:01512:02660_1
GATCCCTGCTCAACGGCAGGCTTAATCCGCTAATCATATTCAGCAAACCGAGCCTGGCCAGGACTGAGTGCACTCA
GAACCCGCTCTGATTAGAGCTCGG
>YUJFF:01609:00668_1
GATCCTGCTGCCTCCTTCATCTCTTCATCATCACTCTCGGGGGCTTTTGTGTGCGCCTCTTTTTCAGGGGGAGGGA
GTCACTGGACAGACGCAGTTTAGC
>YUJFF:01502:00615_1
GATCCTGGACGTGTCTAACGGCCCCACGCCGCCCCCTCGTCAGAAGATCAGTTTCAACAAACGCTCTGACTTCTTA
TACTTGACGTGTGGCATTAACTTC
>YUJFF:01529:01319_1
GATCCTTTGGGCAATAATGACATCATTGTAGAATAAGAAAACCTTTGTGCTGCATCAGTACGCAGTTCCTCACAGC
CGTAACTTGCTGTTAAGACTGTAC
>YUJFF:01532:01108_1
GATCCAAGGTGAAACCTTGTGGGGAATCTCCTCCGATTTCCTTGTCGCTGTTACCATCTTGTCAGATGGGCTGCTC
TGTGTAGGGTGGTGTGAGATTTTG
>YUJFF:01508:01063_1
GATCCACGCCTCGGTCCTGGACGGCCTCCAAGCGCCGAGCTTCAGCGGATCTGGCAGCGAATGAAACGCCGCTCAG
CAGAACAGCAAGAAGAAGGAGAAG
>YUJFF:01544:01522_1
GATCCACGTGCCTTCCATGAGCCTTTAGCAGGCGACAGGTGTGCGCTACCTGATATTGTCACAAGGACGTTGAGTC
CCTCCAGCACGTCCATCTGCTGGA
>YUJFF:03760:02722_1
GATCCAGGAGGAGATGAGCGGAGCGAGCTGACCCACATTCTGTCGCTCGGTCGCTGAAGCTGACTGGATGCGTCCG
CGGACGCTGCGGACGGTGAATGTG
>YUJFF:01515:01254_1
GATCCAGGGGCCGTTTTGAGCTCCTGACACATGCCCTAAGCATATGCAGCGGAAGTCCTCTCTGAGGTATAGGTCC
AGCACAATCAACTCAATCCCAGAA
>YUJFF:01535:02585_1
GATCCATTATGACTCCCAGATTTTTTTATGGTTTTTGATGGTTTAAAAGAATGGCCATCAAATGGCACATCTAAAC
ATGGGGACTTAGTCAGACTGTGCC
>YUJFF:01533:01193_1
GATCCCACCAGCCAATAAGGGGTGGAGGTCTGCCCCTCCCTCTCAGTCTAAAGCTTATGCCGATAGGTGGCATGGA
GCAGTCACTCACGCTGTCAGAGCA
>YUJFF:01533:01224_1
GATCCGCACCCCTTGAGCCATCGGGGCGACCCCAGCAGTTGAGGTGCACCCCACCATTTTGGACGCCCTTAGATTG
GTGGAAATTCAGCCGCGACAGGTC
>YUJFF:01503:01210_1
GATCCTCTGGCCCACTGGAAATCACAGCTGTATTTATAGTGTGGCTGAGAAAAGCTTCAGGAATTTCCATCTCTGA
ATACCCCGTACACCTGAATTATTT
>YUJFF:01479:01369_1
GATCCTGATGTCAGGTGTGCCATGTAACAGACAGGGTGGGTATAATCAGCAACACAGGCTTTTAAAAATAAATGGT
CCTGGATTTTGTCCAGTGGGAGTT
>YUJFF:01528:01470_1
GATCCACACAATTAATTCCAAGTCATATCAATCAACTTCAAGCTCCACCCTTCACCCAAGAAGTGCATCACAAAAA
CATAACAGCCAAAACAAAGTCCTT
>YUJFF:01536:00593_1
GATCCATTCCCAGTTCTCCCTGTGTAGCTACTGTACCTTTCACCCGCCAGCGTTGAAGCTCCTCTGCTCTCCGACT
CTCCGTCTGCGATGCTGCGTTTCT
>YUJFF:01483:00629_1
GATCCATTCCTAGTTATTTCAATGTAAATGATGTGGAGACAGTAGCATGTGATGCCCATGTTCTTTAAGATATCAC
TGCAAAACTTGACACACATGCACT
>YUJFF:01510:01696_1
GATCCGTCACGGAAGCGACGGTATTTTCGGTTTTATGACACGCTCGCAAGAAGATTTGTCTTCCTCTCCTATAATG
AGGAAGAAAACTTCTGAGGCCCGT
>YUJFF:01545:00701_1
GATCCAGGTCTTTGGTCTATGCTAAGTTGAATAACTCACGCGCTCGGTTTATTTGCTTTTCGGCTTTGTCATGCCA
TTGCAGGAGAACGCGCTGGGGAAA
>YUJFF:01523:01923_1
GATCCCCCAGGTACGGGAGGTTTTTGATCTGAAAATAACAAAACAAAAGGCTCTGTGGAGGACTTCAGAGTGCGAG
AATCCGCCGTGTGTACCTCAGAGC
>YUJFF:01504:03069_1
GATCCTCTGGCATTGCTGGAGAGGACTAATGGCATTTTAAATGTGTTTGCGCTCAAACTGGCCCGTGTTCGCGTGT
CTGTCGGCATCGGTAGGCTCAACG
>YUJFF:01546:01086_1
GATCCCGCGCTTCCGCGTCCGCCCCGCTGTCCAGGAAGTACTCGGCCATGGCCAGCTGGTTCTCCAGTGCCAAGAT
GTAGAGGGTGGGCCTGCCGTCGGC
>YUJFF:01528:01057_1
GATCCTGGTGGTCTGAGTTTTTCATGAGGTCTTTTTGGCAGTGTTGCCATGGCCACTGAGAGTTCAGCACTGTTAG
CATAGAGCGGGAATGCGCAGTCAG
>YUJFF:01509:01259_1
GATCCACCAGTGATGAAATGATAACGTCTCCTAATGCGCTGGAAGAAATCCATAAGACATGGTTTAAAGAGTATGA
AAGCGCAGCCATTTTTCACCTGTC
>YUJFF:03679:02806_1
GATCCATTTATCCATGATGTTGTCGCTCGGCTTGGCTGTGCTCTCACTGTACAAAAACTGAACGCCCTCTTCCTAA
AACAAAATGAATTGATAAACAAAT
>YUJFF:01507:02873_1
GATCCGCAGCTACTAAATGTTCAAAGCTGCTTTTATAATGAGACCTCTTTATGAGGCTCCGTGCTCGGAGGAATCG
CTTGGGTATCGTTTGGGAATTGTA
>YUJFF:01512:01540_1
GATCCTGCACTTTTGAAAACTATCATAAAGGACACAAGTTTTTCCTGTATCAACTTTGCAGTTCAGGGAATCCAGA
CTTCATTACATGCTGGTCTCTCAA
>YUJFF:01508:01176_1
GATCCAGTCTGAGATTGAACTCGTCAAGGGACAGGTAAAAAAAAAAAGCCACAGTTACTCACAAACGATTTCCATA
GCCCCTGCTGGGGTCACTGTCTAA
>YUJFF:01534:01139_1
GATCCATCAGTCTCTTTCCTTTTCAGTGTCCCTGATGCTAGGCAACTATCCATTTTGATTCGCCAGTTTTACCAAG
CAAGCTGAGACTAAACAAGTTCAT
>YUJFF:01520:01340_1
GATCCATTTCCTGTCTGGCTTCCCCCTTGCTTTGGACTGTGCCTTTGAAAAAAGGCCCGCTGACTTAGTCTCTGAA
CAGAGCAGGCCTTGTTGAAAACTG
>YUJFF:01546:01203_1
GATCCCAAAAATGCAAACGCCGTATTTACATGGGTATCAAAGCTTAAATCTGTAAAAGGGTTAAAAAGCCATTGGT
GCTTGTTCCCACATTTCCATTCAC
>YUJFF:01512:02466_1
GATCCCACTGTGGCTTCTACTCCTTCGAAGAAAGGAGTCATGAGGCGGAGAAGACTGAGGCTTGGATGTCATCCCC
AGATAGAGAGGCCAAGCTAGCAGT
>YUJFF:01478:01137_1
GATCCTAGATAGCTTTGATGCTATCAATAATCTAATTAAGACTTTGCTTAATACGATCAGTTAACGTTAAAGTTAC
GTAACGTTGATATAGATTATATTA
>YUJFF:01508:02342_1
GATCCTGGTAAGATCAAGAGTTTTCTGGTTTGATGCAAGATGCTGCAGCAGTATAATTTCAGTCCATCGCAGCTGT
GAAGGGCCAGCAGTAATCTTTGCT
>YUJFF:01474:02733_1
GATCCAGGTGTTCGATGTGTTCCATCTCAAGCACACCTGATGCAAATAACCAAGGTTTACACCTTCATTGTGTCAC
TTCCTTTTTCAAGAGGTTAGTTGC
>YUJFF:01523:01271_1
GATCCCACTTAGCTGCTCGTTTTGATTTGCACGCTTTATTTGCACTAAACAGTGATTTGCTTTACTGTACCAGGGA
GAAGAGGTTGGAGTGGCAGTCTTC
>YUJFF:01506:01323_1
GATCCCGCCAGAGCGCGGTGACGTCGTCATCGTCGCCGTCGTTAACGCGCCCCTTTCCTTACTCAGCTAAAACGAG
CCTTCCTCTGAGGGGAGGGGAAAA
>YUJFF:01531:02518_1
GATCCTCACATCCAACGCATCTCAGAGGCTCCACTGGACATTATCGGCACAGAGCTCTGCACGAATGAACAGCCAT
CCTAGGTTGCACTAAGAGAAATAA
>YUJFF:01487:02196_1
GATCCAGATGGTCTTGAGACGTGTTGTAACCCATGGCTGCACTCCGTGCTTATAGGAATTATTGATATCCATCCCA
GCACACAGATGTCTTAAAAGTTGT
>YUJFF:01544:01263_1
GATCCCCCTAACTTTCTAAGGAGCAAATTTGCACTGCAAATTTGGGGGAGGCTGTATGAAAGGCCAGCAGGACTGG
GAGTTGGGAGTCACATTCCTTGGA
>YUJFF:01538:01478_1
GATCCCGCCGCAGTTCTTCAGGGCGATCTTGTTGTCGTCGTTGGCCTTGCCGTACACCAGGTTTCTGAGGGCCCCG
CAGGCGCTGCGGTGAACCTCCGCC
>YUJFF:01519:01639_1
GATCCGTGATGAGCCTCTCCCCACTCACAAAATGGATCTGCGAAAGCGGGAAGTACTGCAGCCAGTTCTCCAGGTG
GAGCACATACATTCCGATTCGGAT
>YUJFF:01502:01359_1
GATCCTGCGGATTGAAGATGTCGGAATACCTCGTGTCCACACGATAAGCGAGTAAGTGTGGTCTCTTCGTCGCTTC
TCTCCCCCGCGATGGTTTGATATC
>YUJFF:01535:01222_1
GATCCAGAGGCCTCTAGGGGGACTCTCAGCCTGTCAATTACAACCTCAGGATATGACAGGGGATCTGGGGTGCACA
GCCTCTCCAGGCAAAGCTCCTCTT
>YUJFF:01543:00570_1
GATCCAGGATGCGGTCCTCATTTCCTTCTGCCAATGCGAGCCATCAGCTCCGCATTAGCCGCGGCCTTGGTGCGCA
ATTCGCGGTTCTTGGCCAGGTCGA
>YUJFF:01532:00794_1
GATCCAGGTTACCGCCACTAAATAAAGCCAGCCCTTCTGCGCCGAGCGGTCCTGTAATAGTGGGCACGGTGCCCCG
CTGGCAGCCGCTGTGGCTGCGTTC
>YUJFF:01539:02274_1
GATCCCTTCACAAGCGCACTAGTGCTAAAACCACAGCGCCGCTGACGCTCTCGGGAAGTTGGGCGAGTTTTCACGC
GTGCGTGCGAGCGAGGGACGCCGC
>YUJFF:01634:01404_1
GATCCGAGGGGTCCCTCTGCGGGCGGACATGCTAATCTATGGCAGGCCTGCTCCAGGTACACCTGCGATTCATCTC
CGTCACTCCCCTGACAGCCCCCAG
>YUJFF:01520:01321_1
GATCCGTGGTTGAGACAGGACCAGACCAAGAAGAACAGCTAGAGCACCTGGAGGCAGATGGAGAGGAGGAGTGGGA
GGCCTACACATCTGTACGCTCCAT
>YUJFF:01548:02596_1
GATCCTTCTCGTGTGTTTTGCCATAGTGCGTAGCTGGCACAGAATCCATTTTTGTCAGTAAAATTAGTCTGACCCT
CCAAGAACAATATCATGCCTCAAC
>YUJFF:01515:02505_1
GATCCAGGCATAAGAGCTCGCCTTCCAGCTCTTGGATTGCCCTCTCTGCAATGGGGTTCTTGTTGGGGTTCTTAGC
ATGCCCCAGCTCCAGTATGATCCT
>YUJFF:01439:03284_1
GATCCCTCGCCCTTGGGGTAGTGCGTCATCATCCTCGTCTTCATCATCCTCCTCCTCCTCTTCAAACACTGGCACT
AAGATCTCAAATGGGGAATGGAAC
>YUJFF:01532:01339_1
GATCCGCATGTTTTTCAACGAACTGAAAGTACTGGTTTTGATGCGGTCCGATACCAGTCGGCCTGACAACGACGTA
GACCCAGATAGACGAGCAAGCATG
>YUJFF:01544:01119_1
GATCCGTTTCTTTTTTGGAGGCAGCTTCTCCGTTGGTAGCTTGGACAGGCTTTCGCTCCTCTGTGGCCAACTGAAG
GTTTCGGGCGGTTTCTCTGGCTCA
>YUJFF:01505:01169_1
GATCCTGATGGCCGTGGGCCTCCTGCTCTCCGCCTTCGCCAAGAGCCACTCCAAGGACGAGGCCTACCAGCAGCAC
AAGTTCAAGGAGACAATAGCAGAC
>YUJFF:01526:02669_1
GATCCAATACATCATGCAATTTATTCACTAATGTTGGCAGAAATGGGGTCCTTCCTCAAGGTTTTGACCAGTTTTT
TGAGACTATTAACGCTGCCCCCGA
>YUJFF:01523:01749_1
GATCCATGGATTCATGCTGTTTATGCCTAAATCTGCCCCTACCATCTGAATGTTGCAGCAGAAATTGAGATTTGTC
AGACCAGTAGACGCTTTTACAATA
>YUJFF:01540:01065_1
GATCCCCAGCAAATCAAGATCAAGTACCTGCGCAGCTGGTTTGTGGTGGACTTCATCTCTTCCATTCCCGTGGACT
ACATTTTCCTCATTGTGGAGACGC
>YUJFF:01536:01116_1
GATCCGTGGCCGCTGTTTTATTGTAGCTGACAGGCAGTTAAGCCAGAACAGACCGCCCGAGGGCGGGGAGTCCAAC
CTTCACTGAGCGAACGCGTGAATC
>YUJFF:01520:02118_1
GATCCTGCAATCGTCCTTATGCTTCTCGGGCGTGGTGCAGCGAAGCGGATCTGTCAGAAACAAAACGGCGCTCGTT
TTTTTGGGATGTCGCGACTGGGGG
>YUJFF:01517:00607_1
GATCCTTGTCAAGACAACATAACATGAGCTTTCCTGATGTGATTTTGTCAGGAAGTAGAGAGAGCAGCCTTCAACA
GATGTAATATGATTATGATAACAT
>YUJFF:01545:02147_1
GATCCACACGGCGACCTGCTCAGGGTTGGTGGAGACGCTCATGCCTCCTACTCCCTTCCCTTGCTTGATGCATCTC
TGCTCCCCAAACATATCTCCATTC
>YUJFF:01505:01651_1
GATCCACCTGGAGGGAATCTTTTCTGAGTGATCCATGTGTGTCTGGGTTTTGTGGTCATGTGGGCTGGACTGGGGC
AGCACTGACCATTGTCAAAGGAGA
>YUJFF:01544:01513_1
GATCCAGACTGGCTGACTGGGCAGGCCCAAACAGCTCTCTTATATGGTAAGAATAACCATGAAGATAATTCGAGCT
TGAAAACCATTTCATATTTAGAGG
>YUJFF:01511:01698_1
GATCCATTATAGCGCATTCGTGTGGCGGAGTCTCTCGTCTTGTACAAAAGAGCCTCTCTTCCATTGTGCCACGTCG
CATTCATGCGGCAGACGCCAGCCT
>YUJFF:01512:01123_1
GATCCCCTTGTAATTCAGGTGTGCTGCATTTAAATATGTATGAGCCCCGCTGATTTGCTCAATGCGGAGGCTTGGC
CACCGCACCTTCCAACCAGTGTCC
>YUJFF:01513:01404_1
GATCCCGTCCTTCTTCCGCACTTTTAAAAGGTGCCACGGCACGGAGGGTTTTCCCCCCACCGAATGACTGTTAACT
CATTACACTTACACGTCCGCACGT
>YUJFF:01511:02070_1
GATCCCTTCACACTCTTCTTCAAACTCTATGGGTGATATCACCTACCCAAGCAGGAGCTCATGTGCTCAGCCATGC
ATCTAAACTCACGCCAGTCACATG
>YUJFF:01527:01151_1
GATCCACATATTGCACAGTGATGCCAATTAGGAAGAAATAAATTCTGCAACATCCCATTTGGCACCATGCTATGGA
TATTTCATTGTCTCTGTTAACCAT
>YUJFF:01542:01122_1
GATCCACCAATCATGAGGCCCAGGGTAGGACTCAGGAGGAGTTCTGACTGGGTGAGGTAAGTCAGTGACTGACAGT
GCTCAGCAAATAAAGAAACAGAGT
>YUJFF:01523:02749_1
GATCCATCAGAAATTGCACATTGGTCAATTATTTTTAAACTTGAAAGACACTTTGAGTTTAGTTCTTGCTTTTAAT
GTCTGAACTAGTTGTTCTGGTTCA
>YUJFF:01573:03188_1
GATCCCCTACAGACGGACATAATGACGTCACAGTCTCATGGCTGAAATGCAGATCCAAAGATTCGCCCGTGAGACG
ACGCACGCCATCGCTTGGCAACCA
>YUJFF:01558:01287_1
GATCCGACAGCCTGCAGGGAAAGCTCTGGAGTGGATTGGCCAATATTGGGCGGGAACCCCCTAATATCATTTCAAA
GACTCACTGAAAAGCAAGTTCAGC
>YUJFF:01528:01084_1
GATCCGCGGCACGAAGAAGGGGCTGACTTTGCTGTAACCGCTGGTGGAGAAGGCTTTGGCAGTGCGGGCGATCTCG
TCCAGCGACACCATCCCCATGCCG
>YUJFF:01545:01345_1
GATCCTACCCCAGCAACCCAAATTTCTGAATCTCTGTCTAGAGTTGGTTGGCCCGCACTGTGAGAGGGCACTGAAT
ACTCTTTGGCAGGGACCTGCAAAG
>YUJFF:01524:01306_1
GATCCTCTCGATTTGTGCAGTTCATCTGGCGGATTCATATTTCGGGAAAATTGGATAGATGGGTTTCATGTCTTGC
ACCGTGGACCGCAACCTCTAAAAT
>YUJFF:01519:01338_1
GATCCTCTTATTGGAATCTGCTTCTGTTGAGTGAATGTGTTTATTTAGTTGTCCAAGCATCGATGTTTGGAAATCT
GGATAATGACTGAACCGAATGATA
>YUJFF:01411:03227_1
GATCCACAAATGACAGACACGAGTCTCCACACTTCCAGGTGCTTTCCCACCGCATTGCTGCGGTACGAACGGGACG
TCCCGACAATGCCCAGGATAAGAC
>YUJFF:03752:02941_1
GATCCGAGCTCATCCCTACAGCTGAGGAATTGATGTCTTCCTGGTTTGGCGGAGATGATTGGCACATGGGCTGGGT
GATGTGCTGAGCGTTCCCCTGCCT
>YUJFF:01517:02573_1
GATCCTGTCTCTGTTACTCACATTTTTATGAGGAAATATGAGCACTCCCTCCCCACAGCTATCGACCGCGCAAATC
GGTGGCCTAAAAGAATAATTACAT
>YUJFF:01472:01110_1
GATCCTGTTACAGCACACGGTTTTGAATACGCAGGCCGTGGCAGACAGGACCAGTTATTCCAGTTGCTACAGACTG
TGAGATAATGGCGTACGTGTCAGC
>YUJFF:01540:01379_1
GATCCAGAAATATTGGATTACAGAAATACATTTTCACACAAATCAATTTTGGGTAGTAATTTTTTTCTCAGAATGT
CATTTGGGTTTCAAATGGGAATTG
>YUJFF:01475:03231_1
GATCCAGATTCGTACAACATGTTCGAGAACGGCAGCTTCTTGCGGCGGAGGAGAAGGTTCAAAAAGAAAGACGTCC
AAAAGGATAAGGAAGAGCGAGAGA
>YUJFF:01506:01563_1
GATCCATTTGGTAAGTAAATTGCAGCCTCCTGGAAAACAAAGTATTAGGTTTTCATCTTGGTATTTCATTAGGTAT
GTCTACTCTAAATGAAAGCCTATT
>YUJFF:01528:01278_1
GATCCCAGGCCCGAGGCCAAACAAAATTGGAGTGGCTCAAAAGGAAAAAAAAGTGAGTGTCCTTCAGCGGCGCAGT
CAAAGTCCCGATCTCAATCACACG
>YUJFF:01470:03278_1
GATCCCGCCCAACGTGAGGGACATGGTTTACTGCACGGGCGTGTCCCTGATGGACGAGGACGTGTGGGAGTTCATC
TGGATGAAGTTCCACTCCACCTCA
>YUJFF:01495:03155_1
GATCCCGTTTCCACTCCTACTGCTGCCCTGGGTGGAAGACCCTTCCAGGGGGAAACCAGTGCATTGTCCGTAAGTG
GCTCTTTCTCTCTCAGTCTCAAAG
>YUJFF:01511:01737_1
GATCCCTGTTATAAGACGATAGTTGGGGTCCATGAAATTTCCATCTCGCTTAATAATGGAGTAATTAGAAATAACT
GTGTCCAATGTTAAAACCGCTGCT
>YUJFF:01520:01589_1
GATCCTGAACACAGAGAAACCATCATGACCCAACTGAAACGACATCAGCAGAGGCTGAACCCCACCACAGGTAGAC
ACACGTGCACACACACTTGAACCC
>YUJFF:01481:03193_1
GATCCAAGCTCCTTTCCCAATGGGGTATGGACTGAAAGTCTAGACCCTTGGCATAACATTAAGGACTTCAAATGCA
TTAGCCATTTTTCAGGATTCGATT
>YUJFF:01523:01366_1
GATCCAATCTGGAATTTCTAAACAATGAGATGCTTGCATTCGCAGGACCTCTTTTCAGAAGGAATAGTCAAACACC
AGCCGCACGCTGCAGTTTAAAACC
>YUJFF:01519:01888_1
GATCCAATTTTTGGAGAGGCCCTCCTTTTACAGTATGGGGTCAATCAAATGAGGAACAACCAATCTGTATTCACTG
AGAGAGAAGACTTGTATCCTCCAA
>YUJFF:01518:00727_1
GATCCAGGCACAGATGTGTGAAAGACTAAAATAAAGAGAAGACTACACCAGCATGACCTCAGAGGGGTCCCTGCAA
GATGCAAATCACTGGTGAACATCA
>YUJFF:01536:02435_1
GATCCATCACCCGCAAGGTTCAGGTATAGTGCAATGCTTGTTGGGCAAGAGGCGGGAACAGAGTAGTCTCGGGCAT
CATCTGCCCAGATGACGGAAACTG
>YUJFF:01508:01245_1
GATCCATTTACACAGACATGCCGCTAAATCACCACGGCCAGCCATGGCAATAACAAGCGAAACGGTATTCATTCAT
CTCAGAGGGTGCTAACGTATTCTT
>YUJFF:01512:01059_1
GATCCCAGGGTTGAGGGTAACTGTGGACACCTCCATAGAGCTAATCTCTCTGTTCTTTGAGCTTGCAGGCTGCGAA
GAACTGGGCAAAGTCATGCCTTTC
>YUJFF:01519:01712_1
GATCCGTACAGTTACGCTGCACAGCCGAACTGAAATAATGCGAGAGATCTGCCTCTTGTTCTGCCTGCCGCGGTCC
TGTTCTGCTGAGAGGCCCTCTCTT
>YUJFF:01530:02561_1
GATCCTGAACACGCCATAGTGGTAAGCCTTGTTCCTGAAGACACAGAATCGCAAGAACAGAAGAAACTCTTCAAAC
TATCAAGTACTTGGGCGGGTATGT
>YUJFF:01521:01028_1
GATCCTGAACAGACCCAATCACAGATTAAATTCAACTCGGGTCCATTTGCTAGGTAATACTCTGGACAATAGGGAA
AATAAATGGCCCTCGCCTACTGTC
>YUJFF:01549:02776_1
GATCCTGTTTTATTGAATAGGAACTGTCTAAACTCGGGGTGTCCAATCGTATCTTGAAAGATCCGTGGGTGTAGGT
TTTTGTTTCAGATTCAACTAATAA
>YUJFF:01515:01689_1
GATCCTTTGCGAGGGGTGTGGCAGTTATCCCCATTGAAAGTTCACTGATGTGATTTTCTGTTTCTCCTCTCTCTCT
AGTCATTCTGCTCTTCATCCCACT
>YUJFF:01543:01694_1
GATCCACTTTAATGCCGCTCGTATAAAAAAGGACAGAGTGCCCTACGCAGGTAACAGAGTGGACTCTGCCCATTTC
AGAGTCGCTTCCAGTTCCGTGCGT
>YUJFF:01534:01625_1
GATCCATTGTGCAGCACCCTCATGCTGCGGCAGATCTCTCCATCTTGGGGGTTCAGCTGAGCCACAATGAGCTGCG
ACAGCACAATGGAGCTCAGGAAGG
>YUJFF:01537:02978_1
GATCCCATTAACTGCAACTTTTGCGCCTGCGCTGAAATAGCAAACCCCACTTTGTATCGAGGCACCCGTAACATGC
AGCAAGTATATCGGCAAAAACCTG
>YUJFF:01501:00595_1
GATCCGCCGTGGCGTTGCCTTGTGTCGGTGCAGCTGTCCAGCTTTCTCCAGGGCAGTTTCTGCCAGGCTGGCGAGC
CGTCCGCCTCTCTGAGAGCGCACA
>YUJFF:01522:02342_1
GATCCACTTTGAAACCTCGGTCCTCAAATCCCAGTAAATCCAGATCCTTCAAGGCTCAAACGGCGAGTTTGTGAAC
ATTCTTTTATACTTTATTTCCACG
>YUJFF:01501:01064_1
GATCCATGTGGGCCAGATACGAGCTTCACACACAGGTGCTATGCAAGTCCAGGGACGGGAGTCACCAAACAGCCTG
GAAGACCCTGTTTACAAGTACAAG
>YUJFF:01501:01514_1
GATCCCCAGTCTGTCAACAGCCCCGTTGCCCAAAACACCAAAACGCACGCGGTCACCTACGTAAGACGCACCGAAG
GCAGCCGTTCGGACGACTATTTGA
>YUJFF:01491:02559_1
GATCCCCTCGTAAGAGTTTATCAGTCCCCAGGCGGCGAGATGAGAGACGAGTGTAGGGCTGGTGTTAATGGAACGC
TTAACCTTGCAGAAACCTGTTGTT
>YUJFF:01530:01707_1
GATCCCTTACAATGACTGGAAGGACAGACGGGCAGTATGAAAGCAGAGAATACAGTTTAATAAAGACGGAATGAAA
GGGAGCCTTTGTATTCTTTTATTA
>YUJFF:01541:01258_1
GATCCACCTCTGCTAAGCCTGTAATTGATGTGGCTTCAAACTGAGGCTTCGCTGAGCACGGACGTCCCATTTACCT
AACACAAGTCGCCTCGATACCACC
>YUJFF:01460:02730_1
GATCCAGAACCTGACTGCAAATACGATGAATGACCATTCCTTCGCGGGAAGGATAGAACCATAACCCTATTTTGTT
TTACATTTCTACGTGCTGTTCGGG
>YUJFF:01526:01667_1
GATCCAGTCCTCAACACTCTGCGATTTCACTTCACTCCACAATTTAAGCCCTAACCTTGTTGCAACATGGAGATTG
AAATGACTGACACTTACGTTGACC
>YUJFF:01508:01324_1
GATCCATGTGTAAGCGATCATTCTTCGTTTCTGTCCTCAGGACCAGACAGAGTACAACTCGTCCACGGTCAGGAGT
CTGACCAACACAGCGGTCATCCGC
>YUJFF:01515:01347_1
GATCCCAAGGCTGAAAGATGAAGGAACTTCGTTTCGCTTTACTGTGTTTCCGATACGTTTGACATCACTCGCGCTC
ATCGTCGTTGATAGTAAACATGGC
>YUJFF:01528:01289_1
GATCCCTCCCTGCTCTGGCCAGGAGCTTGTCTGCATGCATCAGGAGATCTCCTACCTGGGCACCAGGCAGGCAACA
CACCTGCAAACAAACTATGCTGTC
>YUJFF:01514:01385_1
GATCCGAGGAAGAGACGTGAAGACCCTGCGGAGGAAGAAGGCCGCGTTTAACAAACGGACGCAGTTCGGCAAGTTC
AAGGGCAGCAAAAAGAATACCAAG
>YUJFF:01468:00708_1
GATCCGCAATCTGTCTGAGCGCTGTGCTTAATTGCAGAACTCGTTTATCGTCATTTCGCGCACGCATGCGCTCGTG
GCACACCTGTCTGGAGCGTCGCAC
>YUJFF:01513:01293_1
GATCCGTCTTGCACTCCTTCCGTTTTAAAAAGCTTGGCCTTATCGCTTGAGCTGACGACTGACGTTTAGTAATCGA
TTAATCAATCCGCCCTCATCGATC
>YUJFF:01516:01328_1
GATCCTGTCCCGCGGCCTGGGGAAGACTCTGGACGAGACGACCGTCACCATCCCCCACGACATCTACGTGTTCGGC
ACGCAGGAGAACTCCGTCTGCGAC
>YUJFF:01517:02783_1
GATCCTGTGTTCTTCCCCTGTTCTGAGTCCACCAGATTTATACAAGCGCTTCCTGGTCCAGGTGGATGCCTCTGCA
GTTGGGATTGGGGCTGTTCTCACC
>YUJFF:01503:02828_1
GATCCCACAAAAACAACAAACCAGATGCCTGTTTTTTCTTTTTCTTTTCTGGAGGTGAGGGGGGCAGTGATCTACA
GTTGCAAGACATGTTCACAGAGTT
>YUJFF:01527:01712_1
GATCCCGCGTTGTTGCTCAGCTGGTTCCTCTCACCAGACATTGGCATTTTCTGCATGTATAAGGTCAGCACAGTGT
GTGCGCAACAGTGACACGTGTAAA
>YUJFF:01543:00679_1
GATCCGATCATCCTCGTTCCGTTGTAGTTCGGTCGGCAGGATGTTTACAATCCAAACACAGATAATAGAGAAAGGG
GGTTACTGACGGACACTCGAAGGA
>YUJFF:01543:00763_1
GATCCTCTATTGTACCCCTGTACTGACCAATAGTATACCTTGGAGTCTAGCCGTTCACTAAATATGTACATTGTCA
CATAGCCCATCGTCTTATTAATTT
>YUJFF:01503:01400_1
GATCCTGCCTGTATTACTTGGTGTCTCCCTTCCACACACCACCACAGTGACAATGGCTGTCCAGCAATAAATATCC
CATTAATTCCTGTCAGTGATGAGA
>YUJFF:01532:01312_1
GATCCAAGATCCCCATTCCAATAATGTATTCCTGCTAAAAAAATTATTTTGTGAAGTTGGATTGTATACATTTTAG
AAATTTCGATGGCTATATCTCGGT
>YUJFF:01513:01347_1
GATCCACCTTGTCGTGGCACTTCTGGAAGACGCTGTCCACCTTGTTGGTGAGGGCTCCGCAGTAGGCCTCCGTCTC
GTAGAGCTTCAGGAGGTTACCATC
>YUJFF:01542:01352_1
GATCCATAAGTCTCACAACAGGACTAGTCTTCATCCCCCGTCTGATGTACTGCACTCTGGTCAGGTTCATTTTCAG
CTGCCGTTGTTCTATCTTTCTCCT
>YUJFF:01518:00678_1
GATCCATCTCCATTGTGTGGAGAAAGTCAGCCTCCGCCGCTTTGCCGTTTGTTGTATTTACTGAGCTGCGCGTACA
CAGACGGCTGGCACGCGTTTTACC
>YUJFF:01542:01586_1
GATCCCAAAATGTTTGCCACCAAGCGGCATCTGAGGCCTAAAGCACCCAATGAGCTTCAAACTGAGTCTCTGACAG
AAATGGGACAGGGCACTAAAAATG
>YUJFF:01518:02824_1
GATCCCGCCTGTCACGGGAATCATAGCTGGTTTGTCTTCCTTTCAAAACATTTCCATAAACATTTTCGACAAAAAG
GGCCAGCGTTTCTGCACGAAGTCT
>YUJFF:01537:01095_1
GATCCTGACCTTGTTTGTGTCGCGGCGGCAGAATGTCCTTCTCCTCGAACCTGAACACTACGGGATGGTGCACGTG
GCCAGCGTGAGTGACGTGCTCCTG
>YUJFF:01533:02267_1
GATCCTTGTTCATCGCTGTCTCTTTGATTCCTGACTGAGGCAGTTTCTGGGTGCTTCGGTACACCACCATCTTTGT
GTGGCCCGCTGACATTGTCTGCAA
>YUJFF:01548:01639_1
GATCCAGACCTGGGTTACATAATAATCTGAAATACTTCAATACTTTAAAACCTCATGAAAGTCCTGCAGATTACTG
ACAATGTTAATCGAAGCACTTAAT
>YUJFF:01510:01272_1
GATCCATTTTAATTGCGGTCCCTAAAATCTCCTGGTCTGCTGCGGTCCATAATTATTCCTATTTTTGTAGTATTTA
GAACACATGGGCTTAAATCTGTAT
>YUJFF:01522:00716_1
GATCCCCATTAGCAATGCACAGGGTGCAGCTGATCTTGGGCAGACTCAGTCCTGGGGTGACGGCGACCCACCGCAG
GCCAGGGCCCGCCGCGCAGGTTAC
>YUJFF:01549:01584_1
GATCCTGGCCGTGAACGGGACCAGCCTCATCGGAGCCGACTACCAGAGGTCAGTGCAATGTCATCGGCCAATCAGA
ACGCCCCACCCACTCAGACAGCTC
>YUJFF:01506:01193_1
GATCCTGTGGTTTCGGGTCTGGCACAATTCCTGGGTCCTTGCGTTCATTGTTTTTGCACTCTGTGACCAAGAAAAT
ATGGTATTTTGAGATAAATATTTT
>YUJFF:01543:02620_1
GATCCTGTTCTGGCTGCTGGCCTGTTGGTGAAAGCCTCTTTCAGAGAGCGTTGTGCATCGGTGATTTTCTCATATT
AATAAACAGAGTGCTGTCGGCTCC
>YUJFF:01345:02817_1
GATCCTGTTGTAAATCAGCCTACCTACAGGACACATTTGTAATGGTGCGATCGCCTCCTCGCTCCGTCCCATTCAA
CATCTCGCTATACCATGTCGTGTC
>YUJFF:01487:03251_1
GATCCAACGTAAGATCTTTTCATGTGGCCCACAATCCCAGGCTGCGTTCCTGCCTCCAGGACTAAAATTTGAGGCC
TCTGCACTAAAAGGGTAATAGTTA
>YUJFF:01546:01274_1
GATCCACCCACAAAGTCAGCTCCCTCGGCAAAAGCTCGTACAGGTGATGGCTGTTCAGACCAATTCGCCTGGCGAC
TTTGCTTATGATGGGGTCCATTTC
>YUJFF:01515:02832_1
GATCCACTTTCTCGCGTTTGTTCAATTCATTTTTTCTTTTTTCTTTTTTTTTTTTGCTCACATGTCCGCTCCAGCA
TTACACCACATGCCAAAAGGTCTA
>YUJFF:01533:01468_1
GATCCCCATCATGGCCAAGCAGGTGCTGGACCTGTTCATGCTGTACCAGCTGGTGACGGAGAAGGGGGGTCTGGTG
GAGGTCATCAACAAGAAGCTGTGG
>YUJFF:01468:03154_1
GATCCCTCCAAACCCCTAAACACTGTGTGGCAGAACGTGCTTCGCGGCTGCGCACAGACTGCAGGCAAAAGGCCCG
ACTTCTAAACCGATCGAAGCATGA
>YUJFF:01513:01367_1
GATCCGCCAAAATCAAACAAGCTTGTGATTCCCACAGATCTGTGCTTTATGGTTCTCTCATGCTAACCTGTTAGCC
CGCCTGTGCTTTTCTCACTGTTTT
>YUJFF:01516:01268_1
GATCCTGTTAACCCTCGACCGTTTAAAAAAAAAAATGTATGGGTTGGTTATTCAAGCAGGTCGCTTAGAGATAATG
AAATTTCATTGATGATATTGAGTC
>YUJFF:01541:00757_1
GATCCATATTGCTCCGCGCCTTCGCACATGAGATCGGAATCGTTTCCTTTTTTCCGAGACTGAAATAATGACATTA
TACTCGGCTGAGCTGAAAATGACT
>YUJFF:01526:02324_1
GATCCATGGATTCATGGAGTTCAGTGTTTAATGTTAAATGTGTTCAGCTAATTCGCTTGGTGTGTTGACATAGCAT
CATCTTCTGGATGCTCCAAGTGGT
>YUJFF:01501:01070_1
GATCCGAACGGGGCTCTGCATTTACTGCGGCACTGCTGGCCTCTTGCCCCATTCGGCCAAAAGATTAGGCTCACCA
GTTGGAGTGGGAACTGGTGAGCCG
>YUJFF:01513:01022_1
GATCCTAAATGAATAATCAATGATGTGCTATATGTAAGGAATAAACCACGACGGGCTGTCCCGTTATTGGAAAATA
ATGTACAACAGGGGTGGTGATGCG
>YUJFF:01764:02906_1
GATCCTTCGTCACAACTGTCAGGTGGAGTAATCAGCGCCGATAATTATCAATTGTTTAATTGCGCTGATTACCTCT
GATTGTTTCCAACAGTGAGCCTGG
>YUJFF:01500:01455_1
GATCCAGGGGCTTTTGCAAAGGTGGGTGTGGTGTGGGGATGGCTAGTTTAAGCAGCCACACCTGCCCTGGGTCAAA
CTAATTAGACCTGGCCAATTGGAT
>YUJFF:01537:01571_1
GATCCCAGAAGGACACCGTGCCTTTTTCACAGTTCAGCTTCACCCTGACCTTCTCCAGCTTCTCCAGAGGGAGCGG
TGTGCGGGGCACGGTCAGGGCGCT
>YUJFF:01504:00984_1
GATCCCAGGCTCTAATGAAGATCTACATTTTACATCACACACAACAATAAAAATGGCGGGCTGAAGTGCTTCCCTC
GTCTACGAAAAAGAGGCACTTACA
>YUJFF:01513:01137_1
GATCCCCATTACCTGGGTGTGTCCTTAGCCGCTCAATCACTCCCAGGGACATCATAATATGACCTTTATTAATATC
AGTAATGCCGAAACTATTTACAGC
>YUJFF:01532:02682_1
GATCCACAAAACAACTGTAATTGCACAAAAATTACAGCAACGACAAGCAATTATTTTTCCTCATTTATTCTTCATC
ACACAAGCTTACAAAAACAGCCTG
>YUJFF:01536:01259_1
GATCCAGAAACAAACAAAACGTCAGAGAAAAACCCTTTCAATCGAATAAAAATAAACCTCAAAGTCCGCCGTTTGA
CACCGTTCCAAAGGGCCTGCTTGG
>YUJFF:01533:01165_1
GATCCAGCAGAGCAGAGTACCTAGGAGCGCAGAACTGCAATGGTCCTGGTGTGTGGGTGTGGGTCAGATCATTCTT
ACCTTAAAGGGGACAAAAACATAA
>YUJFF:01549:00623_1
GATCCATTTTTTGAATATTGGGACGCACTTACTGTAGACCTCCAGGGCTGGAGGTGAACCTGCAGACACTGCAGTC
CTCCAGTACTGAAGTTAAACCTGC
>YUJFF:01526:00973_1
GATCCCACACTACGCATACAAGCTGCTGTCGTTCCAAGAACAGTCAGAGGCTATTCGGAGCAATGAAATAGAGGCC
GAATTTACATGTGAGTGAGTCTCT
>YUJFF:01507:01330_1
GATCCCGCGAGGGAGGGGGGCGCTGAACGTTACCGCCGCGTTAAGGTCCGCTCGGCGGCGGGGAAAGGGGCAGGTA
AACGCGGAGCAGGTGGCTCTGGGT
>YUJFF:01526:01176_1
GATCCTGCTTGTCAGACCTTTCTTTAAAACTTCTGCAGGAGTGAGGTCAAGTGAACCTTTTCCTGCCATCAAGGAA
AATGATCAATGGAACCATTTGGGG
>YUJFF:01523:02358_1
GATCCTTATCAGTAACACTGAAACTCCATTTTGACTGGCTAGCATCGCTGCACGTAAAGGTGTCATTACAGAGAAT
CTCTGTTGCATATAAGGCGTGTGT
>YUJFF:03687:02801_1
GATCCTTTCAGAGTATCTGGAGTAAGTTTGTTTCCAAAAACGTTGAGACGTGCAAATATGCTCCTTTTTCGTGGGT
TTTCTTCGCAAATCAACCAGTTAT
>YUJFF:01533:01226_1
GATCCAAACAGCAGCCACTGTGAAGCAAATTAAATTTCTCACACCTGGCTTCAAACCTTACATGCATCAAAAGATG
GCAGCCTACAATCCGTTTGCAAAA
>YUJFF:01544:02950_1
GATCCAAAGATAAGATTGCATTCGAGCTCTGGGCATGGTTTCTGGGGGTGAGGACGTGACCTTCCCTCCCTCAGCT
GCGTTCACCTTGGCCCTTGAGATG
>YUJFF:01509:01343_1
GATCCATTTTGAGCCGCTTGTGCTCCTTGCGGACGTAGACGGGCGGGAGCTTGGACTCGGGCATGGGCACCGTGTC
GTACATCAGGCAGATGACCGAGTC
>YUJFF:01500:01179_1
GATCCCATCCAGTTTGTAAATAAGATGAGAGCCATGTCGTGGTGCCCTGAGCTCTCTCCCTGCACACCAGCAGTGT
GATAGCAAACAGACAAAGGGAAAG
>YUJFF:01519:01340_1
GATCCCCATTTCCACATCGGCGAGCTTCTGAATGGTGCGGATATGGAACATCCGAGAGAGTTCCTAATGTTCCCAC
TGCTCTTGAAGTCCCTGCTGAGGA
>YUJFF:01544:01298_1
GATCCCCCACGGCGTCAAGAGCAAGCCGTCTGGCGGTGCGTGCGGCTGGACGGCTGAGGGTCTCGTCTGGGAGCTC
TAATCCCAAATTCAGCCGTCTGTG
>YUJFF:01517:01212_1
GATCCTGGGTGCCTAACACACACAGTACGGTTTGTTTGTCTTGGGGGAGACTCAGCGCTCAGTGTAATTTCGTGCA
GTGGAGGGATTCAGAGCTGATACT
>YUJFF:01342:00368_1
GATCCTTTTCCAATTTGGTTGTTCTGTCTGCAGAGGCAGTGTATGTCCACCTCAATGGCGGGGACTGCCTTGGCTG
TGGGGCACCTTGCAGTACTGGGGA
>YUJFF:01520:00831_1
GATCCAACCCAAAAAGATGCACTATTTAGAGAGGACGTTTGGAGTGCTGAAAAAGAGATTCGGGTGTTTGCATATG
GGGAAGTTACAGTGCAGCCCTGAG
>YUJFF:01517:01193_1
GATCCAGAGCAGCAGAAAAAAACCCCCATTGGCCCTCACAGCCAGAATTTACTCCCACCTGAACGCACACACCTGC
CTGCCCACAGGAGGTCCGAAGGCG
>YUJFF:01527:01089_1
GATCCATATCCGATTTCTGTTGTTTAAACTGCAGCCACCAACGCCATTTTACAGTTACAGTTTGGCTACCTCACCA
GATTTGTCAAGAATAGTCGGATAT
>YUJFF:01532:00778_1
GATCCGATTCCTTCAGCAACACGAGGTGAGTTCGTTTTAAGATTAGGCTATTTGTTTGTTTTATTTTAAACGGAGT
TGAACGTCATTTACCAAAATGATC
>YUJFF:01519:00612_1
GATCCGTCTGGATAACAGCCAAGGCCCCTAACCTTCACTCCGCACCGTCATCCCTCTGTCTTCAAAACGCTATAAA
TGTAACATACTGTCTTAATCAAAC
>YUJFF:01520:01503_1
GATCCTTAAAACAAACTCTTTTCAAGGCAAGTCTTCTTTCGTTTAAATATTTTAACTCCCCTAGCGCCACGGCCAT
TTACTGCAGGCAGAGAGTGACGTC
>YUJFF:01480:01264_1
GATCCAGCCCCCTTGGGCGGACACGGTGGCACAGTGGTTAGCACTGTCACCTCACAGCAAGAAGGTCGTGGGTTCG
AATCTCGCTTGGGGCCTTTCTGTG
>YUJFF:01521:01144_1
GATCCAGCCTATGCATGTAGGTGAGTGCTTTTATTGACCGTGCCCCTTGGGAACCTACGTCCATTAATGACATTGA
GTAAAGAATTTTTGCTGAAATCAC
>YUJFF:01510:01131_1
GATCCAGTGAGTTCCTGTCTATGGCAAACAGGATTCAATATGTGGTGAGAATCTATTCACACGCACAGAAACACTA
TACATACTCTCTCTTTCTCACTTA
>YUJFF:01542:02591_1
GATCCCAGAGGCGGGAAGGAGGAAGAACAAAGGCTGAGAATCAAATTAGGCAGCCTGTGGACTGCCGCGGTAAAGC
CCTCTTACAGCAACTCTCAGTGGG
>YUJFF:01511:01675_1
GATCCCGTTTGCCCGTTGTTCGGGAGGAAGTGGCGTTCTGCGGATACACCCCGAGACAATACCCCGCTTGTGCGCG
CCGTAATTAAGTTATTGCTTTTGT
>YUJFF:01516:01818_1
GATCCTGTGTTACAGTGTCACAGTGAGAGCGCGTGCGGGCTGTGGCTCTTTAAATCCAGGGGCAGAAGAGAGCACA
GCTGAGCCCTCCACGCCAGGCTTT
>YUJFF:01548:01104_1
GATCCAGTGTTTCATAGTCATAATGCACATTCACAGCAATTGCATTAGTCTGTGGGGCATACAAATAACCACACCT
TCAGCAACCTCTTAGCTGAACAAT
>YUJFF:01457:01699_1
GATCCCAAACTGCAGGGGCTGCAGGTTTAACTCTTTTAATTTAATTATCAATTAGTTTGATTATTAATGAGTCACA
TAACTGGCCCTGAGGGCAAGGTTT
>YUJFF:01528:01356_1
GATCCCAGGTTTCGCATTAATTAAATATATTGCAACAGCAAGGCACAGGAATAAAGTCCAGACTGTCCTTGCCCTC
CTATCATTACTTAAATATGACTAT
>YUJFF:01500:01430_1
GATCCTCGCATGGAAGAAAGTTTCGGAGGTGTGATCAGTCAGGTGTGATCTTGGGCACTCAGCGCTGTGGTAAGCG
CGTGCCAGTGGAGGGGGACCAGTT
>YUJFF:01519:01383_1
GATCCTGCTGGGGAAGCCCTTCCTGCAGATCCTGATCCCCTCCAGCACGCCGTTACAGCGCAGCTGGTGCAGGACA
AGATGGTGGTCCATGGACCTGAGA
>P32JD:02290:02649_1
GATCCTGTTGAACCTGTTGAAATGTTTTCTGTTTATGTCTGTTATGGTTTTGCAGATTTCATGGTGGCTCTACCCC
GTTTCTGTCATAACACTTGTTCAT
>YUJFF:01548:01196_1
GATCCTTGTTAAATGGATGACCTGCATGACAATGGTGGTGCTTTGAAACTTTGTATTTGGCATAGTTGTTGTGCAT
CGCCTACTAATAAAACTAGAACTC
>YUJFF:01342:01862_1
GATCCAATTCATCCTGCGGTCCCTGGAGTGACAGCCCACAGCATTAAGCCAGTCATTTATTTAATTAACTGTTCCG
CTCGTCCACCTGCTGCCCCCAATA
>YUJFF:01502:02725_1
GATCCACGGCAGTCTGGAGCGTCATACCTGCGTTTTTCCGCGTGCGGGTGCAAAGCCGAAACTTGCCCCGCGTGAC
AAATAAACGTTTGAAATGTAGACG
>YUJFF:01527:01065_1
GATCCCCGAGCACTCGATGCAGATCAGCGCCCCCAGGTTCAGGCTGGCCCACGTGGGGTCTGAGGGGGAGAGGAGG
GGGGTCAGTGCTGAACCAAGGCTC
>YUJFF:01500:00641_1
GATCCGCTTTCCCACGGACCTTTTTAGAACGCGGACAACGGGACAGTGATTTCGCCGCACCGCCACCTCGCGAGAC
TCAGCTTCGCTCCGTACCCGCGGC
>YUJFF:01541:01699_1
GATCCTGAGCAACCGACCTCACATTGATCCCCAGGACATGATGGATAGTTCTGCCATTGGGGACGAAACCATGGAC
GGCACAGAAGAGGAAGGTGAAGTA
>YUJFF:01609:01240_1
GATCCTTGATGAAAACACAGTCTGCACTCAGGACCTCAGACTGTTCTGAAGGTTCACCTTCCACCAGGACAACCAC
TCTAAGCACACAGCCAAGACAACA
>YUJFF:01527:01086_1
GATCCACACTCAAGGAGAGAGCCGTCCTTGGCATGGAAACATGGATAATCAGACACTCATTAGAGTGTGTAACATG
GCTGCCGCAGCCCAAGTTTACATC
>YUJFF:01495:00648_1
GATCCACTTTTTGTGTTAATACGGTTTATAAGGCATTTTGATATGCTTAGTTGTAGCTAGGACTCCTATTGGCTCG
CTTCCTCAGCTAGCTAGAATTTGA
>YUJFF:01507:02654_1
GATCCAGCTGTTACAAATGGAAGATATGTACATAATGAGCTTTTTAAATTGCCTTGGATAAGAGCAACCACAAACC
AAGCAAATTATGGTACTCCAGGAT
>YUJFF:01481:02107_1
GATCCAGGTCTTGTCCGCCACGGGGAAAGAGAAGATGACAAAGAAGACGGAAGCGATGAAGTACAGGTAGGGCTCC
AGGTGGTTCCAGCCGAAGTTGGTC
>YUJFF:01459:03180_1
GATCCAGTTATGTAAACTGGAGACTACAATACCCACAATGCCATAGGGTAGGGATACTGAAATCTGACCCTGGAGA
CAGTGTTGTCGTTGTGTCTAGCGA
>YUJFF:01534:01591_1
GATCCCAAGCTAGTTGATTACAAACTATAGACACATGAACAAGGCACTGCACCGATACAGTACAATCAAAGGCAAA
ATGTAAACATTTGCTACCATTTAT
>YUJFF:01515:01659_1
GATCCCCCACTTCCTCCAGGACCAGGCACGCTACAGAGGGCAGCTTGACAAGATCATGGAGGTCAACCAGCTGACG
GATGAGGAACTGCAGGCGCTCATA
>YUJFF:01537:02599_1
GATCCCCTTCCTTCCCTGTCTGTTACCCTCTCTGCTTTCTCCCTGCCAGATTAATAAAGCACAAAGATATGAAATG
AGGAGTAGAACGTCTGCTCTGCTT
>YUJFF:01633:01418_1
GATCCGCTGGGTTTAAATGGAGTTACATAGTCTAAGCGCAAAAAAGTATGATTTGTTATGCTAATTCTTCAAGGGT
ATCCACAACACAGCAAAGGCGTAA
>YUJFF:01540:01184_1
GATCCTATTATCAATCCGAATGGCTAATGAAATCAATTCCTCGAGTGTGTCAGGAATGTCGCGGGTGGCCAATTCA
TCTTTAATTTTCTCTGACATGGCA
>YUJFF:01539:00664_1
GATCCTCTGGTCCACAGTCCGCCTGCTTCCAAAATTCCAGTGAGTTTTTTTTTTTGCCACAGCAGCAGTGCACAGA
ATTCTGGGAGTAAATGAACCAGTG
>YUJFF:01508:02683_1
GATCCTTACTTGGATTACATCACAAGGACCAAACCGACATAACGAGAGTTGGAGCACTTTCTCAGAAACACAACAC
CTTACTGTAGAGGGACCTCTCTGC
>YUJFF:01523:02776_1
GATCCAACACAAGCTGTCCTCATTATTCCAGGTGGAAAAATAGAACGGAGATCATTCAGAACCACAAACCACAGAG
ACACATTGAAGAACAAAGCAAGGG
>YUJFF:01521:01500_1
GATCCAATTCTTTTAAATTGTTAACATCAAATACTAAAAAGCATTGTAATCATTACTTTGACAAGTTCATTGTAGT
AATTGATACATTTTGAAAAAAGGT
>YUJFF:01501:01356_1
GATCCAGTGAGAATCTGTGGGGGCACCACAGTGGGCTGATTTGTTAGGGGGGAGGAGTCTGTACCCACTTGCCCCT
GAATCTGTTGCTCTGGCACGTCTG
>YUJFF:01529:01690_1
GATCCCCCTCCTAACTGCAGGTATGTGAACAGTCTGCTGCCCCTTCTCGACTGATGCCACCGCTTGTCTGATGATC
TCACACCGACCGCTGCAAAGGGAT
>YUJFF:01504:01690_1
GATCCCGTGCACATTATATTACATTATTTACAAGCATATACATGTACACACTGGCACACACATGCACAAACAAGCA
AGCCACACACAGGCACATATGCAC
>YUJFF:03680:02801_1
GATCCAAGCACATCCTCCTGCACAGAGAAGAAAAGCAACCTGAGAAAAAAAATTAAAATAAAATGGCTCGCATAAC
CTCTTCTGTTGCCCAGGGCAACAT
>YUJFF:01513:01324_1
GATCCAGTTGTCGTTAAATGACTGCCCCTTGAAGGCAGCCATGGAGGTCCTCTTGGTCTCGCTGGGCTCCTTGGCC
CAAGAGCCAGGGCGAGGCGGACCC
>YUJFF:01494:03160_1
GATCCCACCTCTTAAGCCCTGCCCCTTCTCTGTCCCCATTGGCTGGCGGCAGTGGCGGAGGTGGCAGAGAGAGGAG
GAGGAGGAGGAGGAGGAGGAAGAG
>YUJFF:01536:01773_1
GATCCCCGACATTGATCAAGTTCACTCTCCTGCCACCAGGAGTTGCGCATTAATTAACAACCCAATGTCAAACTGC
TCTGCTTTTGAATCGCAGGCGCTA
>YUJFF:01523:01986_1
GATCCCTGTCCCATTTAACACGCACTAAGCACACACAAGGCCTTCAGCAGTTCAGTGCATTGCAGAGCGTTACAAA
AAGAGAGTTTTTGTGCCACACGTG
>YUJFF:01521:00744_1
GATCCGCAACTGCTCTGGTGGGGGAGGGTGCTGGAGTCTGCGGTTACAACACTTAGACAAAATCATTCTGCTCTGG
TGAACGACTTAATCATGTTTTATG
>YUJFF:01510:00441_1
GATCCGTGGACTGCAGGATGTTTAACCACTGGCTGTAATAGTGCCTGTGATTGAAGTGCCCATCCGTTCCAGCTCT
CCAGTGGAATAATCCAGAGGTTCA
>YUJFF:01523:00942_1
GATCCGTGTCTCCCTCTGTGCCTTTAGCGTCTGATCGTTATTTATTTTTACGGGCGGGTTCGCGGTTTTACTGCCG
CTGCCCTAATTATTGAACTGTGTG
>YUJFF:01510:02150_1
GATCCTGCATAACTCATATGGAGAACACAAACAGCACTCGGTGCACTTTGCATTCAGCTAAACACTGTTTGCTGTC
ATATCCTCTTTAGAAGTTCTTTTT
>YUJFF:01511:01688_1
GATCCAGGGATGAATGACAATGAGCAGGCTGGGATAAAGCCTGCCGCTCACATTAAAAGGATCTCGCCCTGCATTC
CTTGTTGGACGGGCGGTGGGCCTT
>YUJFF:01494:03193_1
GATCCAGTGGAGAAGCTAATGGAGGCGACCGTACCATCGAAACGCAACTCCGCGGGACCAAATGAGGGGAAGTTAC
CGTTGGTGCGGTCGCGATCGGCAC
>YUJFF:01528:02023_1
GATCCATCTTGCTATGCGTTCTGATGCACAGTAGACACTTTAGCCCATCTGAGAGCTGTGAGCGGCAACGCTACAG
CCTTTTTGCCTTTCACCATTGAGT
>YUJFF:01544:01996_1
GATCCCAACAGCGAATGAGAGGTCAGTAGTATCATGAGGATTAATAACGCTGCTGACTTTGTTGGAAGAATCATCC
ATTTCACAGCAGTAGACTTATTTT
>YUJFF:01479:01385_1
GATCCTCGCGTGGCTGTTAGCGCGCTGTAGAGCACGGTGCTCTCCAGAGGCAGGGCCGTGTCTGCAGAGGGAGTCG
CTGTGTACACATTCACTCAGAGCT
>YUJFF:01541:01585_1
GATCCTGCCCTTACCCATCTCCACCGCTTTCTCTATGTGCTCTGGACACAGGAGGGCCAGCTGCTTTAAGGACTGG
AAGGAGCCACTTGCTGCCGAGCAG
>YUJFF:01527:02577_1
GATCCTTATAAGGAGGTCTGTCGAGGGAGCGGCGCGCGATACGTAGCGGCGGCTATCTGAATGCTAACGTGTTCAG
AAACGCGCCGAAAGGCGCTCGTCT
>YUJFF:01512:01669_1
GATCCACGACTGAGCGCGTGACCGTGGACCAATGAGAGAGGAGGGCTCACCACGATGAGGTCATTGAAGAGGAAGA
CTTCCCTCTGGTGGGCGGCCTGCT
>YUJFF:01545:01475_1
GATCCAGCGCCACTTTAGAGCGGAATTACCAGGAGCCTGGGATATTAAGGGCTTCTGTTAAGTGCATTAAAAGAAA
CGGCGGCGATGGAGGCATGAATGT
>YUJFF:01538:01314_1
GATCCAGTCGGCACAGGTGGCTTTAAGGGTTTACATAATGTCTCAGTCGCAGGTCCATTGCTTGCGTAGATGGGAG
GGACCGCGGTGAGTCAGCGTCTTT
>YUJFF:01548:01115_1
GATCCGACTCAAATTACTTGTGCTGTGAGAACAAAGTAGGCTATGTCAAAAGCAATTTATAGTGTCAATCATGAAA
GAAACAGAACCGCTTGTCCTGAAC
>YUJFF:01534:01062_1
GATCCAAAAGACAACTTCAGGATTTGGAGGATATAACAAGCTTTAAAAAGTCTTTAGGAAACGTAGGCAGGGATGA
TTCAAGTCCCTACCCAATTTGGCT
>YUJFF:01527:01280_1
GATCCCATTTATAAATTATATCGTGACTGAACAATGCAAATCATTCCCTAGGGAGAACGCAGATACTTACAGTCAC
AAAAACACCAACCAACAATACTGT
>YUJFF:01508:01111_1
GATCCCCAGCTGAAGAATGAGACAATCTGCAGTCTGTCTCTCAGTGGGAACTGCCTCACATAGTAATTTAATATTG
TTACATAATTACTACTTGTGGGCA
>YUJFF:01575:00947_1
GATCCGAACGCGATGACGACGAGCTACGCGGTCTGAAGCCCAACAGGACCATAGGAGGCGAGCTGCAGCTACTCTA
CGATCTGAACGCTGGATCGAACGA
>YUJFF:01532:02513_1
GATCCGTTAACATTACAAAATATTGAAAATAGTCAAAATCGCATATTATTAAAATGATGTGTACACATTCTATGTA
CCTTGCTTTATCAGGGATTATAGA
>YUJFF:01512:01742_1
GATCCTTCCAGGTAGAACTATGCAGTCACCTGGAAATGCGGACTTCTCTGGCCGTCGTTTCATGTAGCGTTTCACA
TGTATTATTAATGTGACGCCTTTG
>YUJFF:01498:02802_1
GATCCAGTTTAGGAAACCTAAATTTAAAAAAAGATCTCATCTTACCCCTTCCTTCTCATTTTCCATGAGAACTTTC
TTCAGGGCTACCTTCTTCCCCGTC
>YUJFF:01620:02150_1
GATCCCCAGCAGGAAAAGGAATATGCATTCTCAAGGTGCAGGTAGAAGAGGAGCGGCATAAGCGTATGCTGCTTGA
GAAGGAGCTCAATATCCTACTGGA
>YUJFF:01458:01435_1
GATCCGAATGGACTGGGAAAACCCCACGGGTGTCTTCGTTTAACTTTGAATATGTGGTTTGGTTTGGCGACTATAA
AACACAAACCTTTTCCACACCTCC
>YUJFF:01504:01229_1
GATCCGTCCAGGACTTGATTAAATTCAAACCGCGTAGAACCATCGGGATATGTTCAGTAAGGGAACCTTGTCCACT
TTGTTCAGAAGTCTGATCGTGTGT
>YUJFF:01508:01656_1
GATCCTAGTATTACAGTAGATCATATCTAGATCTTAGTATTATAGTAGATCATATCTGAATCTTAGTATTACAGTA
GATCATGTCTGGACCTTATTATTA
>YUJFF:01502:01371_1
GATCCTCTGAATGGACAGAAGAGATTTCAATACGTAGTGCCTGAGTGGCTGAAGGAGAAAGCGCTGCATGGTGTAC
ATGACTCAGCAGGTCATCAAGGAT
>YUJFF:01523:01460_1
GATCCTCTGGGCGGTGACCTGCGAGCTGTTGTTCTCCACCACGGCGAAGCGCAGGAAGGCCAGCTCCTCCACGAGG
ACGCGGAAGAGGAACCGCTCGCCC
>YUJFF:01512:00855_1
GATCCTGGGATGTTTTGTGTGGCCACCCCTGGCAACACCTGGGACATCTGCCCGCCAAACTGGTACATTCCCAGCA
AGTCCATCTGGGTCAGGCCCTGAG
>YUJFF:01522:02529_1
GATCCAAACAAATCCTCTCTGAGTGAGATTTTATGGGCGTGCAAACTGAAGGTTGCCTGTTCTCTCTGTGTCGAGA
AAGAGAATGAAGTCACTTTTTCCC
>YUJFF:01518:02716_1
GATCCACAGGTCTATCATTATACATACGCAAAGGATACTCTCCTGTTTTCTTGCTCAAGAATTCTTCAGGAGCCTC
CTAGCTCCTAGATCCTTGAAGGAG
>YUJFF:01507:01744_1
GATCCACGATGGCAGGCCATGGCTTGCTGGCCTTCCTCTTCCTCCTCTTCCAGCTGTCGATGGGCCTGGTACTGTG
GGCGTGGGGGTAGGAAGAAGGGGA
>YUJFF:01517:01653_1
GATCCCCATGCAGTAGCGCCCAGGCTCCACCAGATGGCAGCACGCGCTCGCGCTGCGGCGGGTCTCCTCCTGCCTC
ACAGCCATTTCAGATGAAGGGGAC
>YUJFF:01529:01166_1
GATCCCTGCTTTAAAGTCGGAGGAGAGCAGCGAGTGTCGGGGGCCTCGTCCGTCTGAGAGACACGGGTGCGACTGT
AAAACGAGGACAGACACTTCAAAT
>YUJFF:01511:02341_1
GATCCCTTTGCTTGGGTGGGAGGGGTCACAAGACGCCCTGCTGCTGTAGAGTGGAGTGGTTGAGCAGGCGTATAGG
ATCGAATCATGTCCTGCAAGTAGA
>YUJFF:01507:01597_1
GATCCTTTGGACCAAGAACCCATGCCCGACACGTCAACACCCCTTTTCAATCGCACGCGCTTGCAAACACTCGCAT
ATACAGTTTTGTCATACTTACAAA
>YUJFF:01513:02793_1
GATCCTACCATGAAGACTTTCTAACCCTGCACTTCAACTTCTCACTGTAAGTAGCCCTATACCCAATGGAGCCACT
TACACCAGGTGATCGTAGATTTGA
>YUJFF:01505:01153_1
GATCCTGACTGGGTGGTGTGTGGCAGCCATTTTACAGCAGAACGCTCTCCGCAGCTCAGCTAACATTTAATGCATT
TATATGCGCATACGAGCGTTTGTT
>YUJFF:01543:01568_1
GATCCTGCAGTACAGTACAGTACATTACCCGCCTCTCCTCCTGCCTTTAAGCCCCACTGGCCCGTCCACATACAGA
GGGAGGCTGTTCTACAGCTGAGCT
>YUJFF:01544:01543_1
GATCCTGTCTCTTAAGGTCCATCAGGCTGTCAGTCCCCCTTTACAAAGGGCTGCTGTGAGAGCCCTGTATGAAGCA
GTGGCACGTGCCCAGCCTGACCAT
>YUJFF:01540:01308_1
GATCCATTAATTGTATGAATCCATACAGAATCGCATGTACTCTATAGGATGTGAGCTGTTTCAGCACTGAGCTGTG
CAGCACGTAATGTACAGATATGAA
>YUJFF:01507:01982_1
GATCCCCAGTCGATTTGATGAGACCAAGCTGAGATATTAAATCACCTTTCTTTTACATTTTTCCTCAGTTAATCAA
ATGACAGGCCCATCGCAGATCATT
>YUJFF:01531:01350_1
GATCCTCATAGTAACTGGGTGTTATGAATGTATAACATAATGGTACATAATTAGCCATAGCGTTGCCTAATGAGAA
CGGATTATCAGTCTGTGGACTGTC
>YUJFF:01528:01322_1
GATCCTTGGGTTTTCATCATCTTGCGCACCTCCCTCTGCCGCAAACAGGTGCACAAGCTGTTTGATAAACTATGTA
TGTCACGTACGCCACAGACGACTT
>YUJFF:01528:03005_1
GATCCAATAAAGAACTCATCATGATTATTATGCGTCCCCTTAAGGGCAGTAGAGTGGTATGTGAGGACCTGGGGTC
CTGTAGGGCTGCAGTAAAATGTCA
>YUJFF:01533:01358_1
GATCCACCAAACAATCAAGTGGAAGTAGGCAGTAGGCTATGTTTGGCCCGTGAGATCCTACTGGGGTCAGAAGGCT
GGAAACAATTTTGTTGTCTTCTTC
>YUJFF:01534:01470_1
GATCCATCGGTGGCCAGATCGTTCTGTTATGAACGCGACTCTGAAGGACCCAAGTGCAGAACTCGAACACAGAGAT
CAGATGAATCAAACAGATTTATTA
>YUJFF:01506:02295_1
GATCCATCTGGCCCGTCCTAGAGAAAAAAAAGGCCGATGTTTGAAATAAGTGCGGTTTAATGAAGGGTATTAATCA
CAGAACGTGCCGTTCTCAGATAAA
>YUJFF:01454:01405_1
GATCCCCTGTGTGGACAGAACACGGCGGGGTCCTGGCATGAAGAGGGGTGCAGATTTTTTAAGGAAGCGGATCACC
TCGCCGTGCTTTTGTATGAATTTT
>YUJFF:01526:01359_1
GATCCAAGATTGCCCGAGCTCGTGGTGGAAAAGACGCTGGACAGAGAAACACAGTCTCACTATAGTTATGTAATCA
CTGCCGAAGACGGTGGAGACCCCC
>YUJFF:01516:01564_1
GATCCAGACACAAAAGAAATACATTTTAATTCCACTTACAAAGGTTTCAAGACCCTAAACCTAAATGGTCCTTCTT
TAAAATCCAGCTGGAGTCCCTCAG
>YUJFF:01511:02735_1
GATCCCACAGGAATTTATAATGAGTGACACGGTTGGGGGTGGAATCTTGATTTTGAGCCGAACGCAGAGAGGAGCG
CTGCAGTATAGTACAGGATATGAA
>YUJFF:01539:01110_1
GATCCGCGTCTCAACGCTCTCTAGCATCCCCTGCTGGTCGATCAGGTGCCTAGGGCCTGTTTGCTAAAGCTGAGCA
TGTCCTCTGACTCGTGTCTGTGTG
>YUJFF:01549:01151_1
GATCCTCTGACTCAGAAGCGTAACCAATACTCACCCTCAGGGGGTTCTCGTTGAGGTAGGGGGGCTCTCCCTCCAC
CATCTCGATGGCCATGATGCCCAG
>YUJFF:01512:01136_1
GATCCTCTTCACCTGCTCGGCCGTGATGTTCTCCTGGTTGGTCAGCACGGCGCACAGCAGCGCCTGGAAGTAGAGG
TTGAAGCTCATGGCGGACTGGCGG
>YUJFF:01539:01687_1
GATCCAGGTAGTCTGATACCGCACGCGTCTACGGCTTACAGGTGAGACGCCTGGACACCTGAGGGTCGTTAGAAAC
CCTGCTGGGAAGCTGCTGCCGTTT
>YUJFF:01503:02787_1
GATCCATTTTGAAAATACGTGATACAGGGAGCATGAGCTCCAGCATGGTGAGATTCTCCTGCACTCTTTCTTCTCT
GATTCACTCTCATAATGAGTGTAT
>YUJFF:01512:02154_1
GATCCTACGCGCTCACACAGAAGCCTAGACAGCTTTCAATATGCAAATTATCGGTTGATACCCCACCGCCTCCAGG
ACACCAAGGCCACTTGTTAAACCT
>YUJFF:01500:00741_1
GATCCTATTTATTGAGGCATGGCTTAGAGGTAAGATTTTTTCAGGTCAGTGACATTCTCTAATGTGTCACTGTGAG
CTTTGTGAATATTGTTATTGTAAG
>YUJFF:01519:01655_1
GATCCTCGGGGAACACCGATTGTGACGCCACGCGTCCTCCAACGAGAAGCGAATTTCTCGGGCGATGGCATCGCCT
CCCATTCATGTTTAATGAGATTCG
>YUJFF:01511:01142_1
GATCCTGACTGGTGGCACTCACACAGGGGTGATGAAACACGTGGGGCAGGCAGTGCGGGACTACACCCTGACCTCC
AGCTCCACGGAGGACCAGATTGTG
>YUJFF:01540:01374_1
GATCCTTTCGGGGTGGCGATGCCGTAGCCCTTGGAGTCCAGGTTCCCTCCGACCTTCATGGTGTCGCAGGGCTTCC
TCTGCTCGATGTACTCGTTCATGG
>YUJFF:01526:00579_1
GATCCGTGACCGTGAAAGGGGTGAAAGTGCGCCCCCCGCTGGCCAGTTTCCGAGATAGCGGCTCCAGCAATCGGGA
GGCGGAGGCCACGGAGCTCCACAG
>YUJFF:01508:00707_1
GATCCTCAGGCTCTGGCCAAGGCGGTGCAGATCCACTATGACACCCAGCACACCATGTACTTCGCCTGATCAACAC
CACCAGCAGAGGGTGCTCTTCTCT
>YUJFF:01536:01305_1
GATCCTGGACACAGTTAACTAGTTTTGATGAGTATGCTGGACTCTTACTGGCACTCCTGCTATATTTCTTTTTTAC
TGCACTCTCTTCAGTTGGGTTTTA
>YUJFF:01607:00731_1
GATCCAGCGGGTCCTGCGTACTCGCTCACGTATCGCCAGCGTATCCGCGGCAACCCAGACGGTGCGAAAAAGTGAT
ACCCAGCGTCTTAGGCGGGGCGTC
>YUJFF:01532:01677_1
GATCCCAGGCAGTAAATTAATATTATTCTCCACTAAAAGGGGGTATTTATTTTGGGATTTAGTCCTCTCCCTAGTG
ACTGATAGGGCAGGTTTTGCCGTG
>YUJFF:01538:03012_1
GATCCCCGAACCCCACCACCACCCGTGACGGGTGCAGCTCCAGGGAACAGCCCTCTCCTGACGCTGGGACACAGCG
CGTCGTCACGTCATGACATCACAA
>YUJFF:01567:01479_1
GATCCCTAAAATAACAAACCCCAAAACAAAAAGAACCTAAACAAAAAAATTACAAAAAAAAAAAATGAAGAATAGT
GAAGAGAAAAAAAAAATGATACTT
>YUJFF:01527:01693_1
GATCCTCTGGTTTTTCCAAAGTCTGTCATCTGCTCGTGGCTTTGAGGACCACTGCTGGTCTCCTCATTTTGTGTGC
GCGTGGGACGCAGCATTGTTCTGG
>YUJFF:01548:01348_1
GATCCTGTAACTGTGAAGTCGCTGCCCTTGTGTTTTTTTACCAAATCTGTGAAGTGTGAAAAGAGGATTGAGACAG
GTGTGTGAAAATACTTAGCCCAGT
>YUJFF:01539:01448_1
GATCCTTTCATTCGTGCAGCCTTTGACAGGCAAAGCTGTAATTCCCCAGTGTGAAAATAAACCAAGAACAGTCTTA
AGCAAAGCATTTGTGCTCTTTGCA
>YUJFF:01508:01411_1
GATCCAAGGAAATTGTGACCCTGCCATCTGCATCTTGTAGCAAATCAAGATTCGTCCGACCAGGCGACGGTTCTCC
CCAAATCTTCAATCGTCCAGTTTC
>YUJFF:01549:01588_1
GATCCAGGCTAATGTGGGTTCCAGTGATTCACCATAAGTGAAGGCTTTGAATTCCAGGCTTGATTATGATTTCTGG
TGTAGAGCCCATAACATTGGTCAT
>YUJFF:01518:02041_1
GATCCATACCCAAGACCACAAATTCTACTCATCAGATACATTAACGTTTAAGCTTCAGATCACTGATTTTAAGGCC
ACTTTCCACAAATCAATGGCTATG
>YUJFF:01460:03151_1
GATCCCTGGGCCTGTCAGTTTCCCTGAATTGCAAGCCCCTTGCTGCCCTTGTTGTTAGTGCCACAGCCACTAACAG
GGAGAGCTGTAGTTCTGTCAGTCT
>YUJFF:01522:02861_1
GATCCTGCTTGCTTTCACACACTTGCAAAGGGTTTATTCGCAGCTGATTTGCACATAATGTAACCAGGCCAAAATC
TCACAAGAAATATATTTATTATTT
>YUJFF:00913:03075_1
GATCCTGGTCTCCTATGTTTTTATCCGTCTTCCATGTGCCACTTAAGACCGACGCCAAGTTCGCCTTTTAGCGCTA
AGCTCTCAGCTGAAGTGCTCAGAG
>YUJFF:01611:02325_1
GATCCTGTTTGGTCACAGGAACAACTACAAAATTATGAAAAATAATAAAATGACATCTGGCATGAAAATGGGCCTT
GTGGTTACAGATCATTTAACATAA
>YUJFF:01515:01935_1
GATCCTTCAAAGAGAAGATAAAGACTACATTATTCTCGAGAAATTTGAGGAGAGTCTCTTATGTGTAAAAATAATT
ATGCATACAAGATAGCACGTGATG
>YUJFF:01510:01551_1
GATCCAGAGGGGGCGCCACTCCTCCCAGTCAATAACAGCCAGGCCCTTGGCCTTCTCAAGAATGTACTTATTCACC
CCTTCTGGCATCTTCTCCAGGTGC
>YUJFF:01518:01096_1
GATCCAGTCTGTGGTCAAAAAAATATAATAAAAAAATTCTGATTACAAAAAATGTGGGAGACAGAGACCACTGTGG
AGAAAAAAAGTTGCTTGTCGTTTG
>YUJFF:01520:01236_1
GATCCATAAAGCCGCTGCGCTCGGCTGACGGCTGTCGATACGAGCCCTCGGCTGTGAGTCATCGGCCAATCGTCCG
CTTCCTTCTGCGGCGTTTCCTCAG
>YUJFF:01524:01258_1
GATCCATTGCTGAACTACATTAACCAGCACAGCGAGGAGTTTGGCGTAACGGTGCAGTACGCCACCCTCAGCGAAT
ACTTCCAGGCCGTCCACCAATCAA
>YUJFF:01546:02619_1
GATCCCCTAAGACTTTAGGTCAATTATGGCTAGATACACAGCCTCTTACTGAGAGGGGAGACACCGACTCGCCAAA
AGTGTCTCTTGAGCGTATCCAGCT
>YUJFF:01547:01591_1
GATCCCGTTACAGTGATGAAAGAGACGCTTGTTTATGTGTGTCTGGGCAGGGGATCAAAGGGAATCGCTGATCGTC
TCTCAAAACTTTACCATCTGCCGA
>YUJFF:01543:00646_1
GATCCTATTGTCTTTAAGGAAACGCCAACCCCCCACACAACATTACTTCCTGGTTCCAGTCAAAAGGCCAGGGGAA
GACTCGGGATGACACTGCTGACCA
>YUJFF:01500:01272_1
GATCCACGGTGTCTACTATGGTGGAGAGTTTCTTTCTGCAGCATTTTCAGGATGAACTCCAGTCTTACTATTGGTT
GGAGCTTCATGCTGCAAATGGCTT
>YUJFF:01506:00758_1
GATCCAGGAACACCACCGAATATATGTGCCAGTACATCTCATAAAGTACCATGTCTCCAGAGAAGTCTACCCCACA
GTCAACCTTTTTTTTCTCAGCACC
>YUJFF:01465:03181_1
GATCCAGGTATTGGGCAGGGAGAACCCCTTAGTGGCAGGGAGAGAGGACGGGTGAGCAGGGTGAGCCCAATTGCTA
CACTACTCTGCTGACCGAGTACAC
>YUJFF:01544:00495_1
GATCCATTAGAACTTGAATTCCCTCTTATTTTTTTGAGAAACATTAACTAGTGCTGGGGAATGAAGGACAAATGCA
AAATTATAATGTAGCAGTTGGCTG
>YUJFF:01538:01501_1
GATCCCTCGGGATTGTCGATGCTCTTCCTTCTCTCCTCGAAGACTCGCACCTTCTCAAAGATCTTGGAGCTGGCAC
GAGCCAGCTTTGGTGAAGGACGGG
>YUJFF:01536:01087_1
GATCCGATCAGAAAAACTATAAGACAGACCTAAAGAACAGTCAGCCTCATCCTGAAGATGATTTGTTCCCCATCAA
CATGGAAAATCTGTCTGGTGGTGA
>YUJFF:01504:01129_1
GATCCGCCAATCAGCTTTCCGTATCGATCGCTGCAGCGGTCCGCTAACGGACCGTCATGGCACGGCGGTGGAGGTG
AGGCCCAGCTGTTACGAGAAGGTA
>YUJFF:01503:01586_1
GATCCTCCAGAGGGGAAGGGTTTCGGTCTGCAGGACTTCTTCATCCTCATTGATCTAGACTGGCTCATCTGCACAG
TAAACTGTTAAGTGTTAAATCAAC
>YUJFF:01521:01247_1
GATCCTGTGAAACTATTTCCACCTACATAGTGCTTCCTCTGTGAAACTGAAGCGCTATGCAGGTTTTAAATAATCT
GCTGCCACTGCGCTGGTGTTCACT
>YUJFF:01544:01361_1
GATCCTGTGCATGGACTTCTCCATGCAGGTCGGGGTCTGCACCTCTTTGACCAGGTCGAAGATGACCGCGGATTCC
TGGATCTGGGTGGCGTCTTTAAAC
>YUJFF:01501:01263_1
GATCCTTGAAGTCATTGACAGGCCGTACCACCTTGTTGTAGCCTTTGAAGAGGGTTTTGACCAGGCGGGTTTCGTC
CTCGGAACACCAGGCAGAACCTGC
>YUJFF:01600:00402_1
GATCCAAAGCAATCAGAAAACATGCACATGTCACAAATGTCTTGCATTCATTGCAGATGGCCATTGCAATATTTAC
CACATAGCTGAATGGAGTGCATGC
>YUJFF:01513:01251_1
GATCCACCCTATTGTAGCCAGTTGGGCTGTTGGCTTGGCTATATTGAACACTAGAAGAGTGCACTCAGTAGAGAGC
AGATCTCCGCCAGGCGTGTCTGTC
>YUJFF:01489:03152_1
GATCCAGGGGATGTTTTGAACATGGAAAGGGCAACATCTTGCAGGTGCAGATACCTCGTCGTTTTTTCCTAATCAA
AATTAATGATTGAGGTTGTGCAAA
>YUJFF:01509:01272_1
GATCCCAACGTGCTTTATCAGTGGTTAATTTAACTCAGTGTGGCACTGTTTCATTTAAAGACTTACTTTCAACTAA
TCAAGTACGCTCCAGTTTTGAGCA
>YUJFF:01505:01428_1
GATCCCTTGGCTGGTGGAGGTGCATTAAACCAGAAAAATGCAAAGCAATTTTTTCCCCCCAAGGCAACGAGTCGAT
CCAAAAAGGCTTATTCAAAGTCAT
>YUJFF:01518:01449_1
GATCCGAGCTGTGTCCCGCCTCGGGCTTAGACAAGGCCACGCCCACCTGCACAGAGAGAGCGGTGACCTCAGCGAA
GGCGAGATCGGGCTTGCGCTGAAC
>YUJFF:01511:02321_1
GATCCGCAAGCCTCATAAAGCATGACACCCACACCTGATATCAGCGGGGGGAGATCTGGTAGCCGCGCCGCGCCGC
GCGGTCCTGACTGATGAGTCCTGT
>YUJFF:01538:01109_1
GATCCGTGCCTTTCCCTCGTGACAGACTGCCAGATGGGGACAGCTAAACTGCTCCAGGCCTGCAGCCCTGTTCGAA
CAGCTGTACACTGACTGCCCTGCG
>YUJFF:01542:01203_1
GATCCGTTTCTCCACTACACATTGGTTTGCTGTGGTACACATCCTGTTTCTCAGGTTAGCCCATTATACGACTGCC
CCATCTGGCGTTCACACAAATGCT
>YUJFF:01538:00657_1
GATCCACACGTTGCAGCGCGTCAGGTCTACGGGGGGGAAAACAGATCGTTATTTGGGGCAAGCAAATTTAAAACGC
ATACAAAACACTAGCCAGTCAGCT
>YUJFF:01522:02690_1
GATCCATTCGCCGTCCCAATAGATCCAGGTGGTCCATCTCTGACAAAGTGAAGATGGAAGTTCTTTCTTGGGAAGA
TAAAGCGGGGAGGAATGGTGTTAC
>YUJFF:01516:01415_1
GATCCTCTGTGCTGAGGATCTGGTTTCTTCTTGCTGTTATCGCTGCTATTCCCAGACGCTGTCCGCTAAGATTCAC
TGCCTCGCCGAAGCCAGTGTTTTC
>YUJFF:01507:01089_1
GATCCTGAATGGGGCCCCTTTTCTGCGGGCTCCTGTGCCGTTGAATAATGCATATGGGAGAAAGTAAACAGCAGCA
GCGGGCCTGGAGCGGGAACAATGG
>YUJFF:01404:03200_1
GATCCTTACTGGTCCCGCAGGCAGATTCGGGGTCTTGCAGCTGCAGCTGTCATGCAAGGATGCAATTCGCCCGAGG
TGCCAAAAAACCGAGCGGCCTTTG
>YUJFF:01523:02445_1
GATCCACGTTCAGAAGCACTGACAAGGGATTACATAGACGGACACTTTCTTACCAGAGTCTCGGATGGCATCCAGG
GCCCTCATTCTGTACAGGTAATTA
>YUJFF:01540:00517_1
GATCCAGCCTTCCATTGTGCTGACTGTGCGTAAAAACGCAGCTCGCGGGCTGCCATACTCACGTCTAATTCAAAGG
TCTGCAGTGCAGTCCTGTATCCTC
>YUJFF:01530:01149_1
GATCCAGGCCCTGGGGGGCATGCTGGTGGAGTATGTGCAGGGAGACTTTCTCAACGTGGTGGGCTTCCCGCTGAAT
CACTTCTGCAAGAGACTGGGGCAG
>YUJFF:01547:01372_1
GATCCCAGGACACAATCAGGGAAGTTGTTCTTTTTGGGAAGCCAGACCCCTCCCCCAGCGGTCAAAGTGCATTGAT
TATTTTTGGATAAATACTGAAGGA
>YUJFF:01524:01536_1
GATCCCCTTGTGTTGGTCCTTCAGCAATAAGCTCAGATCGGTCAGAGAATGGATTCCGCCTTGCGTCTGTCGATCT
GATTGGCCGAACAAGCGCTTGCAT
>YUJFF:01511:01238_1
GATCCCTGTGTTGCTCTATGTCAGAAGTTAACGGGGAACATTTTTTCCATTTTTCCAGAAGAGGTAAGGGCGGAGC
TGTCAGTAGACCCTTGCAAGTGCG
>YUJFF:01509:01293_1
GATCCTAAATAATGGATTTCAATGGAGTCAATCCAGTTGCATGCTGTACGGCATGGGTGTTCTGCAGGAGCCTCTC
TGGTGCAGGTATTCTCCCATTCAT
>YUJFF:01546:02218_1
GATCCGTCGCCACATTTAAGGGTAAAGGTGGCAGGAGGAGATTAAATCTGAACATCAGAATGAGATTTCCAACACA
GCTGCTGTCAAAGGGCCTTTCTGT
>YUJFF:01515:01407_1
GATCCGTGAGAGTAACATAACGCACCTCGCCCCAGCGGCGGTAAACGAATCTGCGGAGCGCGCAGTCGACAACAAA
ACAGAGACGACGCAATGAGACGCG
>YUJFF:01525:03057_1
GATCCTAAGCCGTGCGTCTGGCAGGTCAAGCAGCTGGTTGGCGAGGAGCTGTTTGGGCGCTATGACCGCCTCCTGC
TGCAGTCCAGCCTGGACGGCATGG
>YUJFF:01544:00829_1
GATCCAAGGTGAAGGCTACTACGAGCTGAGTGATGCCAGACAGAGGACCTTGGAGGGTGGTCCCCCACCTGCTGAA
ATCAGCTACAGCACCTTGGCGCAG
>YUJFF:01519:00903_1
GATCCAGGTTTTGAAAGGTTCTGCTTATCTGACCAGTCATCTGGGCTTTAGGAGAGGACAGGAAGCACAATAGTAA
AACAGGCAGTCAGCGTCCTGGGGC
>YUJFF:01540:00572_1
GATCCATCCCAAACAAAGAAATCCACCAACAGGACTGGGAGACCAGTGACCACTATTGACAGGTCCTGCGAGGCAC
TGACATTAGACAGCCAACCAGTCA
>YUJFF:01534:00878_1
GATCCTTCTGGAGCAATTTGGAAAGAGTACCATTCTGGCATGTAGAAATCTAGGCCCCAGTAAGCACGTTTTAACA
AAAATTTTAAATAGTAATCACCCT
>YUJFF:01521:00897_1
GATCCTTGACACAGCAAACGTTGCACCCAAAATTAACATCCTTTGTGAACAACCAAGATTTGTATTCCAAGGGTTC
GTCAGGCAGGCTGCTCGCACTGTG
>YUJFF:01545:01907_1
GATCCAAAGCAGATTCGTTCAGGCAGAATGTCTGAGCTTAACGCGCCCCCTGTTTAAAGAGTGAACGTGTTCAGCT
CAGTGTGCCGCTGTGTCCTCTCCT
>YUJFF:01552:00516_1
GATCCACAAGGAATGGTTTCAGAGTTGAAAGCGAGCACGTTTTTTACGTTCTTGGGCCGACAATTTGTGTGATCGG
CCTGTTTTCCCCAAAAAGCCTCAG
>YUJFF:01505:01307_1
GATCCAGCAAAGTGTACTCCATTCTGACCCTGTTGCGATCGGTTCGGCCAGCTCCACGGGCACGATTCAGTCTGCT
TTCCTGGCTTTCTCTTGGCGCTGA
>YUJFF:01523:01205_1
GATCCATGGATTCCTGCTGTTTATGACAAATTCTGACCCAACCGTCTGCATGTCACAAAAATCAGGATTCATCAAA
TCAGGCAACATTTTTCCAATCTTC
>YUJFF:01515:01374_1
GATCCGCGCGTACGTTAGCTCCTAGCGCTGGCTAATCGATCGCAGCTGACGGCTTCAGCCCCTCTCGCGTCACCTC
CCGCTCTGGCCCGCGCTCTGATGC
>YUJFF:01488:00603_1
GATCCGTGGACCCGCGAGCGGGAGGGCGTGAGAGTGGCACTACCGAAAGAAGGCCCCAAAAGCACCCAATCCGCCG
CCTCTCTGTCCCCATTAAAAGCCC
>YUJFF:01541:01018_1
GATCCTCACGAGAGCGTTCGGCGTGCGACTGCAAGGTTATGCGCAATGTCAATATGTACTCAGGACGGGCCCCACG
AGCACTTCCTCCCGCGCCTCACCG
>YUJFF:01502:00705_1
GATCCACCTTCATCGTCCAGAAGCCATTTGACACGTCCACTGTGTGAAAGTAATTAGCATTGGTGACCTTTGCTAA
TTCTTGGTCCAAATGGATCATGGG
>YUJFF:01518:01733_1
GATCCAGTAAGGTATGGGTGAATTGTATTCATGATTGTGTATCAAAGGCAAACCTGGATAATACTAGAGGGTTATG
AGGAATTATTGCAGGCAGCGCTAA
>YUJFF:01539:01009_1
GATCCCACTGCAGGGCTGTTTCTGCACAGTGCGAGAACAAGCCTGTTTCACCTACTCGGTAAGGGCACATGGGAGA
CCTGCCTCTAGACCCCGCTCACAC
>YUJFF:01534:02942_1
GATCCGCTACGAGTCGTGACAGAAACCTCACAGGGCGGGCGGAAGCGTGGTAGAGAAAACAGCAAAGCAAGCGCTG
CACGCGCGGTACTGGTACATTAGC
>YUJFF:01505:01552_1
GATCCAAAATAAAAGGAACCGTCCTTCTCCAATAACAATAAAAAATGACATTAACAAACAAAAACGTCTTCGAACT
CTGGGGATAGAAATTTATATTGGC
>YUJFF:01515:00753_1
GATCCAGCCATGCAGTCCGTGTTAAAATGACGCGTTCCGCTCTCTCTTAAACTGGCCTTCCACACTGCGCTCTCTG
CTCATTCATGAGTTACCACTCATT
>YUJFF:01496:01582_1
GATCCCTCATGCCTGTGTCAGCTTTCATTTTTATTAAGACTTCTGGCTTATTGAAGACCATAAATGTACTCGCTAA
ATGGTGCAGTTTTATTGCAGGGAC
>YUJFF:01505:01725_1
GATCCGAGTACAGCTCCTCACGGCTACCACAGACTGAAGATACTGTAGCTAGCTACTGTTCTACTGATACCGTGGC
GCGCGGTGCTCAGCGCTCATTCCC
>YUJFF:01523:01192_1
GATCCTGTTCAAAACCTCTTTTGTGGAAGTGGATGCTAGGGGCTGTGGTCATAACTAGTCAGTGCATGTCCTGGCG
GTAACCCAAGGACACATTAAACCC
>YUJFF:01510:02446_1
GATCCAGACGGCCCTAATGAGGGGTTGTCAGGTTGCGTTAATGAGCGCTGAAGGCTCGGCTAATCTCATTAGCCGT
AGCGCGCGCCAGGCAAGCTCTGAT
>YUJFF:01465:03240_1
GATCCCACACAGAGAATTGGATTTTTTTTTTCCTTCTCCGTCTGCAGTAATTTCATTTCTCATGTACCGTACAGTA
GCTCCATGTGTTATCACAGGCCAG
>YUJFF:01520:00536_1
GATCCCACTGGCACAGAGCCTCATGGACACAGCTCCTCTTTGTTACACGGTCAACGTGCAGTCACGCTGGGACATA
CCTCCGAATCAACATACTGTTACG
>YUJFF:01520:00902_1
GATCCTGGGTGGCCTTTTTACAGCCATATTTTATCGGAGTATCCCTGGGAAAGACCTGCTGATCTCCCTGTCACTT
ACGCACCATGTGACATGCCCTCAC
>YUJFF:01592:03087_1
GATCCACAGCAATGTGAAATTTAACATGTTAGATTCAGGTAAGATTTAGAATTCCATACTTTTAGTAAAGATCATC
AAGCTACACTCTCACAATGGTATA
>YUJFF:01479:00828_1
GATCCAGTTCTGCAGCGGCCCATTTAGGTACTCCGTCATCCAGCTCGCAATATTATCGACTTGGGCCGACATCTCT
CGGTTCATACTTCAACGCACATCG
>YUJFF:01546:01689_1
GATCCACAGGTCAATCATTATGTTCCAAAACAATACTTCCACACTCGTCTGTACTCATCTTTCCATGCTCAAGTAT
TATTTGGGAGCCTTCTAGCTCCTT
>YUJFF:01513:01066_1
GATCCAGAAACGTCATTTAACAATGTCTGTTTTGGAGGCCTACTGCTGTTTCAAGGAGGATAATCCTACAATGGTG
ATTGGCAAATCGACGTTCACAGAG
>YUJFF:01542:02956_1
GATCCAGCCGCTTCGGGGCACCTCCGTTTCATTCCTTAATTTCGCCCTGATCGACCCCCTGTTCTCTACATTTTTC
ACCGCTTCACTTCTTCCCTGCATC
>YUJFF:01471:00717_1
GATCCAGGAGGCTGTAAATGAACCCAAAGATCTTCAGGAACTCCTTGGTGGACGGGGACTGGAGCACTTAACTGAC
ACTGTGCCAGGGAAGCCCTTCTCT
>YUJFF:01543:00668_1
GATCCAGGTGAGCTTTGCAGTAGGACGCCAGGCACTGCAGGCAGGATTTCACGGCTAGCTGCTTTCCCTTGGGGCA
CACGTCGCACCAGACAAGTCCAAG
>YUJFF:01491:01061_1
GATCCCAGGAACTGGTGAAGATTAATTAATTTCTCTGAGACCACAATGCAACTGCCCCTTGAAATATCTTCCAAGC
TGGCCTGCGAGTGAAGCCTGACAC
>YUJFF:01503:01284_1
GATCCCTGAGTGAATTACCAGGTAGTACCCAGAGAGTATCCACCAAGCACCACTATTGTTCTATTGTTTGTAACCA
AAGTACTTCATGATTGGCAGAGCT
>YUJFF:01518:01322_1
GATCCGTGGTCCCGCTGAACTAATTGTGAAGTTGTGTACGTAAGCAGGGCTCGCTGACCGCGTAAGCTAATACGCA
GGACGGCGCCCCAGGTCTCTGGTT
>YUJFF:01541:01342_1
GATCCTAACTGCTGTACAACCACCCCTCTCTCTCTTGTATGTTCCAGTCCAATAAAAATAAATGACCATAATATGT
CAAGGCAAATGAATTGTCTGAAAT
>YUJFF:01518:01898_1
GATCCATGGGAGAAGGTGGGCAGGTTTCGGAGTGAGTGAGGGATTTGCTTTTGGGCTTGTTTTGGGTTCATACCTG
CTAACACTTCGCGTCGCCAGCTCT
>YUJFF:01542:00810_1
GATCCATTATGACTCCCAGATTTTTAATGGTTTATGATTAAAACGACATTGACTTTGGTTTTGCGGACATTGGGAC
TTGTTAGCAATAGGATTGGGTATT
>YUJFF:01533:02435_1
GATCCCCTCTCACTGTGCACTAGTGCTGTAGAGTAAGAGGTTTATTTTCCTTATTGAATAAGCCGCATTGACTTCA
GTGGCCACAAAGCTCGTTCTCTTT
>YUJFF:01584:01218_1
GATCCGCAGGAATGTTTTGACACTTTACAGTGTCTATAGCTGGGGTTTTTTTTGGGCGTGAAACGGGTCTTTGGTG
CGTCCCATCATCGGACCAGCACGA
>YUJFF:01503:00647_1
GATCCAAAACACACGCTGTTGCACCAACCCCAATTACACAAAGTTCAAGCTTTAATTATCCATTAATCAAAAGTGA
AAATGAGTGCTTACAAAATATAAT
>YUJFF:01481:03195_1
GATCCAACGCCCTGCAGCTAAGCAGAGTGTGAAATATGCGACTTTTCAAACGCCTTATAAACAAACCGTGAATTCC
GTTAAATATTAATATGGCGGTGCT
>YUJFF:01547:01216_1
GATCCATTTTCAGCACAATTGCCAAAACAGATATACGATCATTAAAGGCACTTCTTCCTTTCATTTCGGGCCCGCT
TTGCTCGGTGGCGTAATGGCTTCT
>YUJFF:01541:02173_1
GATCCCAGAAGAGAGCACTATAAACGTGGAAATGCTGCTGCCAGCCCTTGATAGTCTTCCAATGCCAGCAGTGAGC
CGAACTTACGGGTAATTTATTGAT
>OFNDC:03491:01811_1
GATCCCCCACAGACGCACGTACGCTAGCCTGGTGTTGAGAGGAGCAGCAGAACCCAAACATTACCGTCCCATCTGG
CGTAAAGACGCTCACGTTCCACCT
>YUJFF:01528:02592_1
GATCCCCGTGGTGTTCAGGGAGGGGTACACCCTGCGGACGAAGTTGAGGTCCCCCACGTACAGGCTGCCGTCGATG
CCCGCTGCCAGTGCACTGGTGCCA
>YUJFF:01525:01358_1
GATCCCGCAAGCTGTGAACGCCGTAGCGTGCCTTTGTTTGCCTCTCTCCGCCGTGGAGATGAAAGCAGATGATTAA
CGGCGATGAGTGATGAAGCTGATC
>YUJFF:01523:01188_1
GATCCCTAAGGGGCCCCGACTGGCGGCCTACCTGTTGACGCGACGCGGGCACTTCTCAGGCTTGATGTCAACCTCA
TAGAGGTAGACGTCCATCTTGGGG
>YUJFF:01519:00770_1
GATCCTGAAAACGACTGTGCGACAATTCTTCGAGGGATAAATTGTCGAGACTTGCCTGGTTGTTCTAAAGACTTCA
GGGAAAAGAGCAAACAAAGCCCAC
>YUJFF:01544:02554_1
GATCCTGTCGTTAAGCCTAGTCTCCCTTGCCTGGCAGGTCCATAGCCTACCCTTCAGGTCCAGGTTCTTGGCGCCC
ACAGTGGTCTGGGTGGTGATCTTG
>YUJFF:01595:00750_1
GATCCTGTGGTTTTACTGACTCAGCACTGTGCCTGTGCCTACACGCCAGCCTGCCAGCACACGCTGCCCATTCAGC
ATCCTCCTCATACACAGTGTCCCT
>YUJFF:01524:01616_1
GATCCACATTTACATTGCGGGTGGCCCCTGTAGAGCTGGGCTAATTATTCAGTATCAAAGCGGAGCGGGGCAAAGA
TTCAGGCTACCTCCAGCTTTGATT
>YUJFF:01528:01262_1
GATCCAGACGGAGCTCGAGTCGAGAAACGGCCGTGTCTTGCCCCAGTGGAAAGAGCGAGGAAAACAGAGCAAAGCA
AACAGAGCTTTTGGAGTGAGAGAG
>YUJFF:01475:01629_1
GATCCAGTGCATCCACTCAATGTGGTTGCTATACAGAAGATTGGGGTTTTTGGGATTTGGTAAATGGTTCATTGTA
ATATTTAAATACTGCAGCTAATCA
>YUJFF:01547:01995_1
GATCCATTCTGCACAGTTTTTCAGAGTTACTGTGACCATTGAGAAAAGCCTCAGCGGGCTTTTTGATGGCCTGAAA
TTGTGGTGTCAGAGGGGCTCTTTC
>YUJFF:01527:02773_1
GATCCCACTCATGAAAACAAATACAACTAAAAACAGAGTTGTTTACCAGCTAATAATAGGAGAACATCAACATGCC
GTGCGCCCTCTCCTTCCCCTCCAC
>YUJFF:01510:00656_1
GATCCCCTTCAAACGCTTTACCAAACTCAAATGCGGATCTCTTGCACATGCAGGCTCATCAAACTGTTTGCTTAAA
AAAAACAAGCAAATGATTTAACAA
>YUJFF:01548:01279_1
GATCCGCTGGTCCGCACGGCTCTCGACCAGCGCCTTCTGTGGCCTCCTCATTCCCCTGCCCGCACAGATGGCCGCG
GCACGAGGCGCGACAGGAAGTGGG
>YUJFF:01507:01236_1
GATCCGTGTTCATTCACATCCAGGAGCTCAACGTCTCACTCAACTACCTGGGTGAGGAACAGCATCATTTTCATCT
GCGCTGAAACTCTTCAGTTGTTCT
>YUJFF:01536:01576_1
GATCCAGTCTTATTTGTTGTGGCTGCCTGATTCATGCCTGATTCTACTTATCAAGTCTTGATTAAAGACCGTTATT
AGTTAATTTGTTGAATCAAGTGTC
>YUJFF:03763:02717_1
GATCCATTTGATCAGTTGCAGAACATGTTACATTACACAGAAATAAATCTGCATTTCTTAAACGTCTGAGGCATGA
GAGCAGTAGCGCCATCTCGGATTA
>YUJFF:01877:01745_1
GATCCCCATGCAGTCATTCTGCAGGGCGTAGCTGGCGATCTCATAGTCAGCCTCGCGCGTGGTGCTCCAGGTCTCC
TGCCCCAGTGACTTGAGGCGAACG
>YUJFF:01512:01138_1
GATCCGACAGACACATCCTCCTTTTTGGATGCTGAGCTGAAGTAATCTGGAGGTGGTCTGGGCTCGGGGAAGAGAC
TCAGGGGTAGACCTAGGACACGCT
>YUJFF:01535:01361_1
GATCCTAGGGGTTAAAGGGTGTTCCTAGGGTTAAAGTTGGGTGTTGGGGGTTGGCCTCGCCAGCCTCCTAACATCC
ATATCTCAGAAAGCACACTGTCAA
>YUJFF:01526:01199_1
GATCCTCTTTGTGGACTTCAGCTCTGCTTTTAATAAAGGGTATGCATTGACGTCACTTTCCCACCAGAATACGCCC
CCTCAGTCGGGACTGAGTGGCAAA
>YUJFF:01542:01370_1
GATCCAAAAGCACTTTACTCGTGCCATTATAGGGCTATTCCCCATATGAAATGTTTCACTCTCTCCTCGCCCGAGG
GCCCAGCATGGACTTGTGTAACCG
>YUJFF:01514:02308_1
GATCCACTACCTGGGGCAGCTGCATGAGAACAGCATGCTGAGGGTGGCTCTGGACCAGATCAGCGACGGCCAGCTG
GACTTTGTGGAGCTGGAGCAGCAC
>YUJFF:01521:01257_1
GATCCACTGGCGGTGCTGCTGGGGATACCAGGCTATTGATACTGATCAGCAGTGGGTCTGTAAACACGGCTGTCCC
CTTGGATGAGTGTTAAACAAGCCA
>YUJFF:01519:01443_1
GATCCAGCGATTGCGGGAACAGAGGATGTTTGAGTCCGCGTAGTTTTAGGGGGATAAATCCGTTTTTCGTCCCCTC
CAGCGCGCAAGAATAGGATACGGG
>YUJFF:01511:02799_1
GATCCCCATAAGAATTAGAATCATCATCCTCATTATTATCATCGTCGTCAGAGTCATCAGGGTCCACCAGGTCATT
GTTGCTGATGCACAGGTTGTGCAG
>P32JD:03045:03178_1
GATCCCCCGATGATGTCATCGGCTGAACGTATGGAGCGCCGTGGAATTCGCACCATGCAACGGCTCCGAGGCCGCC
GAGGCTTAGCTCCTCTGCTCAGAT
>YUJFF:01519:01371_1
GATCCAGTGAATTAAATTAACAGTCATTTGTAGTCCCAAAAATGTGCATGGAGAAACATCAATAGAAAGTCCAATG
TTTACTTACGGAGTGTAGCACAGT
>YUJFF:01507:01424_1
GATCCCCAATAAAGATTATTTCGGCGGGAACCAGGGATGAATTTTTTTCTTTTTCCCACGTATGCTTCTTACGTCA
ATAGCAGAGAAACCGTAGTGCAAT
>YUJFF:01541:00565_1
GATCCCTTATAACTACGTTATAAATTTAAATGCCTAGTAACGGTCATCTTGTAAACGAATTGAATTCAGATTTTTA
GACCAAAAATCTTACACGTTAACA
>YUJFF:03671:02812_1
GATCCGCATCCATCTGGGACCAATCGAACCCAGGACCAGGGACTTACAGGGACAGCTTTATGACTGTGTTCCCTGA
CCGCATTCTCAGACTACTGCCAGG
>YUJFF:01531:01697_1
GATCCTCTCGTCAAAGGCATTCCAGAGGAGAAAAACCCGTTCAAAGAGAAAGGTGGATGTGTCATTTGCTAACGTG
GACCGAGGATTCGTCTTCTTTTCC
>YUJFF:01535:01707_1
GATCCTGCGATGGGAGGGGGCTGATAAAGCACTGTCTGGTGGATTCCTGAGAGCAGATCAATGCTTTTGCAATTAC
ACCTCAACTTTATCTGCCAGCATC
>YUJFF:01506:01572_1
GATCCTGTTACTAATGAACAGAACAAGAGTATCGAACAAATGCTTGAAAAGTAATTTGGAAGTTAATTTCGGTTCC
AATCTAGCGGGAGACACGAAGCTA
>YUJFF:01472:03194_1
GATCCAAGGCTACAGTCAGAACATGGACTGAAGGGCCCCACAAGGGCTTTGTTCAGTGGGCAATGATGCAAGGGTC
TCCATGTGCCACTGAAATCTGTGC
>YUJFF:01491:03157_1
GATCCACAACCTCCTTATCCCATTACTTTACATTACAGGCATTCAGCAGACAGCAGACAACTTTTTACATAGCATT
TACATTACATTGAGGCAATGCAGG
>YUJFF:01504:02215_1
GATCCACGTGCATTGCTCTTGTTCTAGAGAAGAACAGAAGTGAATCTGAATTAACCGACACCTTGTGAAAGAGGGA
GGCGGGGTTAGCCCAGAATACGCG
>YUJFF:01528:02287_1
GATCCATAAGGTCTTCTGCTTTTTATTTCTGGCTTAAAGCCAGTAAACAAATTATCACCAAGAAACCAGGTGAGCC
AGATTAATTGTCTGATCAACTGTC
>YUJFF:01546:00667_1
GATCCATCCTCGCACTAAAACAGCGCCTTAACAGGATGAGCCACTGAGTACCTCATGTCACCATTTTAACGATAAT
TATTGCTTGTTTTTTCTTTTAGGG
>YUJFF:01522:01538_1
GATCCATGATGAACCCAGGGTGGCACAGGAATGTGACATTCTGCCCGACTGAAAAGTCATCTCCGTACCTCAGACC
CTTGGCTGGTGTCCCTGGGTCACC
>YUJFF:01538:01142_1
GATCCCAATCAGAGTATGAAATGCAAAATAGTGGTCGTGGGGGACAGTCAATGTGGCAAAACAGCTTTGTTGCACG
TATTTGCTAAGGACTGCTTTCCAG
>YUJFF:01469:01663_1
GATCCCATTGATTTGTATGACCCTGTTTTATAGAATATTGCTCTTCCGTCCTGTCCTGTCAACCAGGCCCTGTTGG
CACTTTGGCGTCTCGCAAATAAAA
>YUJFF:01545:02997_1
GATCCCCCTGAAAGCGCGAGGCGGATAATTGCAGCTGACAGCTCAGTCTGTCACACAGTTCATTTGAAGCTGAGCC
TGGTCTTGGCGGTGCTCAGCAGAA
>YUJFF:01559:00971_1
GATCCCCTAGAAGTGTCAGGGCTGGTGTGTTATACCTCAGGGGCGATGGGAGTAGAGGCAAGTGCAGTCAGTCTGC
AGTCTCACAGTGAAAACGACATGG
>YUJFF:01470:02575_1
GATCCCTCAGTTCTTAGTAACTTTAGACCCATATCAAACCTCCCTTTCTTAAGCAAGATGATCAAAAAAGTGATTT
TTAGACAGTTAAATGATTTTCTCA
>YUJFF:01532:01138_1
GATCCTCATCTTGCTTTGTGAGCAGCTGGGTAGATGGCAGGCAGTAGGGCCAGGCCAGGGCTGGCTTCTCTCGGTT
GGACCTCATTCACCGCTGTCTTAA
>YUJFF:01549:01174_1
GATCCTCCTGAGCAAATTAATAAAAATGGGTGCTCCCTCCACGCTGTAAATAAATAAAAGATATGTGAAAGTACCT
ACTGAGCACTATGATTCTGTAATG
>YUJFF:01528:01506_1
GATCCTGATAACATCACGTGAACTAGGTTCACCTGTTTAATACACCCGTAAATCAGACGCCCGATATCCGATAAGG
AACAGGTGACACTCCTCCCCCGCT
>YUJFF:01536:01526_1
GATCCACACTGGAGCAGCACAATGAGAGGCTCATCAAAGTGCTACAAAGCATCCAGAAGTATGGACTGAACCTGAA
CAGAGCAAATTGTCAGTTTGGTGT
>YUJFF:01513:01610_1
GATCCATGCAACTAATTTCTGGAACACACCCTCACCACAATTATCATATACTGTCTACAGATTGCTGGATATACAG
ACAGGGACTCTGGATTCCATTTTG
>YUJFF:01508:01238_1
GATCCCTAGCGCAGCATAGAACATGCAGAACACCTTCCCACCATCTGTACCAGGTGCTGCATGGCCATAGCCTGCA
AGATCACAGCATAGTCACACACAG
>YUJFF:01501:00725_1
GATCCGCTGCGGCGACCCCTAACGGGAACAGCTGAAAGAGAGAGAAGTTCTTCACTATGAAATGTTAGACCATCAT
GTCCTTACACAGTCATTTACACAC
>YUJFF:01517:01377_1
GATCCTGCCATTATCTCTCCTGTGGGTCTGGAGGCCCAGCCCGCCTGTGTAACCTCGCAGTGCTTTACTGCTCCGC
TTCACTGCGATAACACAAACGAGA
>YUJFF:01544:02089_1
GATCCTGTCGCACTTGACATGTTTTTGCCGTGTGTGCATTTTACAATCCATCCATGTTCACTTTCCTTCCTTTCAC
TCTCTCAGTATTGGGTCAACTAAT
>YUJFF:01541:02890_1
GATCCAATGGCGTGGTAAAGTTTTTTTTGCCCCTCCCTGTGAGGAGAGTGCTGGTGGGCGGAGCCTGTGCACTGAA
AGTTGCATAAACGTGGCAGGCAGG
>YUJFF:01482:01204_1
GATCCCCAGGACACAGCGGAGATGAGGGAAGCACTAATATGATGCAATCTGCGCCGTGGCTTACCCAACTCTCCGC
TCCTCGCATCCTTGGGCAGAATTC
>YUJFF:01506:01120_1
GATCCGAACTGTTTGAGCTGTTGATTTAGCTCTGACAGGGATATGTTTTTATTCGATTCAATTAGTTGTAAAGAGC
TCTTTACAAAGGCACTACCCATAA
>YUJFF:01533:01240_1
GATCCGCCACATCGCTGTAGATTCCGTCCGTGAAGCGCTTAAGCAAAGATGATTTCCCCACAGTTGAGTCCCCTAG
CAGAATGATTCTGAATTGGTATTG
>YUJFF:01504:02155_1
GATCCACTGGCGTCCGCCAACGCGTCTCAGAAGTTGTTTTGTCAGGCCTTTGGCTGAATTAATTCGCCACCTGTAC
CGAGTGCTGGACTCGTGTGTCAGA
>YUJFF:01510:02185_1
GATCCCAGAGCAGATCAGGGAGCTGGAGCGGAGGAGGGAGTGAAGGAAAATGAGGAGAAGCAGGGGGAAGAGGGGT
TTGGAGCCCCGCAGGGAGAGAAGG
>YUJFF:01547:00524_1
GATCCCACAATGCTCTCTGCTTGAGGTGAGGTGCAGTTGTGCACGCAGATCTCTGTCAACACTGGAACACTTACCC
TCTATTCCTCATGTCACTGTGCTG
>YUJFF:01536:00923_1
GATCCCAGTGCTGATCACGGCGCCATGCAGAACCAGCCTCCCCACGCGGCCTTCATGTCCATGTTCATCCTGGAGG
TCGACCAGTTCATCCTCACTCCCA
>YUJFF:01452:03247_1
GATCCTATCCCAGCATGCATTAGGTGAGAGGTGCCAGTACACACTGGACAGGTCGTCAATCCATCGCAGGGCGCAC
ACACCATTCAATCACACATTCATA
>YUJFF:01529:01863_1
GATCCTCAAGGGGTTGGGGCTTCAGGTACAACGGGTCAGACCTGAATAAGTCCATTCCCAGTTGTTGAGCCAGAGT
AAATGTTCAGATGTCACTGAACCA
>YUJFF:01500:01786_1
GATCCTGTGCGTTTATTTATTTCAGCGACTGTAATACGGAACACCCTGAACATTTTTTTTGGTTCTTCCATTTAAA
AAGTCTCAAGTAGCTGTTCCCAAT
>YUJFF:01502:02653_1
GATCCAGGGAAGTGGCGAGTTCACATCACATACCTAATGTGAGCAGCGGGGCTCAGAAACACGCGGGCGGGCCCTC
TCTGTGGCCTACCTTGAAGATGAG
>YUJFF:01549:01375_1
GATCCATAACCAATGATATCATTCATCAATGATATAAATTCAGATGCCTGAAACAACAGGACTGGCACAACTCTGC
AATCAATTGTATGTTATACAGTAT
>YUJFF:01537:02878_1
GATCCCAACCTGAACCACGGAGAGCTCTCGTAGCGCTGGCGCGGATGCAGGAAAGGCAGGCGGCCGTGCACGCTGA
GCAAATGGAGGCGCTTCGTGCACA
>YUJFF:01535:00577_1
GATCCCATTACTTGTCTGGGAAATGGGGCTCATTGCACACTGCGGAGGTCCCCTTTCTTCTCCTGTCAGATTCCTC
CATTCCGTTCCCCAGCCTTTTGTT
>YUJFF:01547:02451_1
GATCCCATTTGTGCATTAATTAGAAGTCTTCACAGTGGGAATCTATCACCTGTGATATCATCAACAGTGGTTACAG
CATAACATGCTGGGAATAATATTA
>YUJFF:01526:03007_1
GATCCCGTCGGTACAGTGCGCTTCCTGCTGCTGGCCAATCAAAGCCCTCCATGTGATGTCACAGTGCTTAGGGTTC
CATCGGCACTGGAGTAGGGCAGGA
>YUJFF:01544:01913_1
GATCCTCCCTGTCTGGAATTAGGACGATCTCCTCGTGTTTGTGTGGGTTTGCTCCCACACTGAAAGACACGCATGT
CAGGTTAGGTGTTCTCCTGCCGTT
>YUJFF:01520:01367_1
GATCCTCTTGGAGCCTACGTCCTCCAATATTGTATTGGTGTTTGCAGATAGCAAAAAACACACTATGACATTTTTG
GATGAATCTTTCCTTTAACGCAGG
>YUJFF:01524:01572_1
GATCCAGTGTTCCGAGTCTTAGGCAGACATGTAGACATTTGTCATATTCTTATCACCAAACCCTCTACCTCTAAAA
CTTCATCAGTAATGACAATGTGAA
>YUJFF:01525:02066_1
GATCCGAGTGAAACATCTGTGCGTTTTTCTCCTGAAAGGTGCGAGACAGCCTCACTAAAGATCAACCAGATGATGT
ACCATCCCCTATGAGCAGGTGGAG
>YUJFF:01522:01718_1
GATCCTAATAAGCTACAACCATGAGCATGTACACAGTCTTTATTATTTACAGTCAGAAAAGATTGTTTATCATAGC
AATATGGAAATTATTCAGAGTAGG
>YUJFF:01501:01201_1
GATCCTATTACACATTTGTGGAGGGCGGGCCTTTCGTTCGCTGCTGCTACAGGGATACCAAGATGGAAATTCAGGG
GCTTACTATTGCCCAAAACACACA
>YUJFF:01392:02188_1
GATCCCTCCACTCCGATGACCCCTACGTTTGGCTATTTTTATATTGAGGGTTTAAAAAAAAATTATTTTAATTTAA
TGGATCTACAGTAAGAGCTAAGGT
>YUJFF:01504:01489_1
GATCCGATTCGTCCACGTCCGAACGCAGAACAAATGACCACGCGTCTCAGCCTGAACCGAAATCTGATTGGCCAAC
TGTATCAGACCTGAGCGAACACAA
>YUJFF:01517:01553_1
GATCCGCGTGTGGCATGCGCTCCAGGGTAATTGATTGATTGCGGGTTGCACTGGCGGGGAAGCGGCGCAGCTGATT
CTCGCGAAATTAGTTAATGGGCCA
>YUJFF:01523:01272_1
GATCCTGCTTCATAATTGTGCCATACCGTCAGTTCACAAACCATACAAAACAAATCCAGCAAATATTTTAGTCACA
GCTGGACTAAAACAAGTACAGAAC
>YUJFF:01496:02035_1
GATCCTGTCTGTGGAGCCTCGGCCTCCTTTGTGGCGAGGCTGTCGGAGATGGCTTCCCTGGAGGGCGAGACCATGC
GACAGGAGAACCTCAAGAAGCTGA
>YUJFF:01541:00665_1
GATCCACTACCAAAGAAGGGCAAGGCCTCTTTGAGTGTGCCCGTGAACGCTGAGAAGGGCGAGATAGTGGCAGAGC
TTGGAGATAAGCCAAAGGACACAA
>YUJFF:01544:01148_1
GATCCAGAAACATATCCAAAATCTCTCCAAAACTGAATAAAATGTTTTTTTCCACTATAAAGCATATAAATGAGCC
CCTTATGAAGTTTTATGATGGAAC
>YUJFF:01536:01641_1
GATCCAGAGTACAATTATTGTGGTCTGGTTTGGGGGTTGTAAAAGGTTGTCCTGAAACAGCATTCAGTCTCATTAA
TATTGAGGCCATATTTATATTTAT
>YUJFF:01511:02521_1
GATCCAGCAAGCCTTCGGGTTCAGTTCTGTCAGCAGAAGGAGGGGACATAAGGGAAATTAGCTAAAGGTAAATTCT
GTACAGGCATTAGGAAGACTTTTT
>YUJFF:01517:02835_1
GATCCCTGCTTATTATAATAAGCTTTGTTTTAAACTGTAATTTCATCATAACAATGCCATTCCCTCAGGAATATCA
GACCTTGTAGTCTATTAAATTAGT
>YUJFF:01535:02717_1
GATCCGCTGGTGGGGGTGATGATGATGGTGATGGTGGTGATGGTGATGGGGAAACTTGTCCGAGACTGTCGAGATA
GGAGGTAACGGCTGCAGGGGGGTC
>YUJFF:01466:01591_1
GATCCGTTTGGCAGATTAGAAAGTTTGCCTCTGATATTATTACAGAGAAAAGGAGGGTTTTTTTTTTGTTGTTGCT
GGAGCAGAAGGGAGAAGCTGAACC
>YUJFF:01498:01265_1
GATCCTTTATAAACTGCAGTTTACTTTTTAAGATGTCTGTGGAGCTGTTTCTATGACAACAGAAGTGAAGAGAAAA
GGAGCAGGCCGCGGAGCCCAAACA
>YUJFF:03783:02988_1
GATCCTTTGGAAAATAAGTCAGCCTGAGAACAGAGCTCGTGTTATTGTCAGAGGAGAATGCACAAAAAAGTTCCTG
TCTCAGATTGCAGAGAGAGGAGAC
>YUJFF:01513:01642_1
GATCCAGTCAAAAGGACGGCGCCCGCTGAAGTCAGTCGGCGCAGTGACGCGAAGCGCTTTGCGTTTAGATTGGATG
TGTCACGGGGAAGTGCGCTTCCAT
>YUJFF:01506:00891_1
GATCCCAGCCAGCACGCTTATTCACTTTACTGCTCATCAGCTCAACTTCTCTGTGAGGGAACGTACTTCATGTACA
GATGGTGCAGGCAGGCTGCAGGTG
>YUJFF:01517:01305_1
GATCCCATAGCCAAAGTATATAACGAACCCTGGGGAGGGAAGGCGAAGAAAACATCAGAAAACCTCCATCCTTTCG
CGTTCAGCGATGATGACTGAAGAA
>YUJFF:01502:01618_1
GATCCCCATTGGATCTACCCTCTGGTAGAACAGTTTTTCTGAGGGTAAACATATTCTCTGTGATGTGTATTTGCGT
GAGGTTTACAACATGCTACAGAAA
>YUJFF:01511:01656_1
GATCCCCCCTGTGAGAAGCGGGCGGAGTTTGTTTGCCCTGTTTTTGTTTTCGCTAAGTGTTTACCAAAAACACAGT
ATGTCACAGAGAAAGGAAGGTCAG
>YUJFF:01511:00687_1
GATCCCTGTCCTGTCAGGTGTCCATAAAGCAAAAAAGATAAGCAAACCGTTTAAACTGAAAAGACAATCTTTAGGT
TACTAACAACAGTGGCTACGCGAT
>YUJFF:01535:01717_1
GATCCCTTCTCCCAGTAAGAAGCCCAGCCTGGTCATCAGCTCCTGAGTGGCAGGGGAGGAGCAGGGCTCTCTGGCG
GCCAGCCGCTCTGCGAAGAGGAAG
>YUJFF:01517:01717_1
GATCCGCGCAACTTTTGGTTCACTGGACGGTTCACAAACGAGGTTCCGCTTCGTTAATTTGATAGGTTAACAGCGC
AATAATTCTGCTTTAAACGAAACG
>YUJFF:01536:01360_1
GATCCTCTTAGATGATGTCACCGCGGACGAACTTCGCTTTTGAAATAACCTTCCGCTGTTGTGTTTTCAGAGACTG
TGGACCACGGATCAAGAAAATGTG
>YUJFF:01615:01235_1
GATCCTGTCCTGTTACTTTTAAATGATGTAACTAGATGTATGCTCTCTGGAAAAGAATGTAACCTCTGGCTAGACA
GGGATGACTGCTGCTAAAAAATCG
>YUJFF:01528:01058_1
GATCCACCTGAGCAGAGACTCCGCACACTCACCTGCCCACTTTCTTACTGCTGGAGCTGGAGCTGGAGCTGGAGGA
GTAGCTGTAGGATTTTGTCTGTAC
>YUJFF:01520:00913_1
GATCCAGGCGATGTGGCAGGGAGGCACGGCCGACACGCTGGGGGAGTCGTGCTGGTTCTCAGACAGGCGCTTTCCA
TCAAAACTGCACCCTTCCAGCTTC
>YUJFF:01532:01452_1
GATCCCACAGAGGAGCACTAAAGACGCTCACGTAATTCATTTGGACAACGCCCGACGTGCGGAGATATTTATTGGC
ACGTCCTCAGAGTAAGCGAACCTC
>YUJFF:01506:00953_1
GATCCCCGACTCCCGCTGAGCCACAGATTACGGCGTGTCATTCCGAATAAGTTCCCTGTCGGAGGAGGGCCACTTC
GCCAGCTTCAGCTCCTCACACCTG
>YUJFF:01500:01544_1
GATCCGTCGGGGGTCCCCTTACGATGATGCGGCCGTTGGTGGTCAGCGACCACTAAACCGATTCCGTCTGACCTCG
GTCTTAATGACCATGAAATGGTTT
>YUJFF:01530:01550_1
GATCCTCTGGCCTGCAGGGCAGAGCTGATTGCCTTCCACTGAGACACGACTCATGTTGCACATATGCCCTTCTTTG
GCAGGGATTTCTACCCCCCAGTCA
>YUJFF:01549:02573_1
GATCCTGTGCTTACTGTAGATGTGGTGTCTCTGGTAGCTGAAGCCTCTGCCTAGCATGGTTCTGTCTGAAAAACAA
TTTTCCCCTGTCAGTCTCAGGAAT
>YUJFF:01522:00669_1
GATCCTTACAGCGTGTCTGATTGATCAGAAGCATTGTGTCTGCCTCTCCCTCCATTTTACACTTCAGTGTTCATGA
AAAGCCACTTTTATCGCCGATCTG
>YUJFF:01544:02076_1
GATCCACGTTCAATATAATGAATGCTGTTTTGGAGTAGTATGCAGGATGCTGTGGTTTGGCGTATGATGCCGATGC
ATTGTGACCTCACAATGGCAGTTG
>YUJFF:01545:00668_1
GATCCAGTGACAGAACCCAGCACCAATCCAAAGCAAATCTGGGCCTGGGTCCAGATGTAGATTTTCCACCATAAGT
GTCGAAGATCCATGTCATGTACTG
>YUJFF:01505:00655_1
GATCCACAAGATCACATCTCCACCCAAAGGTGTGCGACCTAATAGCTCCTTAAAACAGCCAATCAGATGCCTCCCT
ATGAAGAAAGCCTTCAGAGACCTA
>YUJFF:01517:01610_1
GATCCAGAGCTCCCCTTCTCACACCATGCGGCTTTGTGTTTGAACGAAAGTGGGCATATTGTAATTTTCCCCCATG
AAATCACTGAACCGATGTGAAAGT
>YUJFF:01544:02810_1
GATCCAGCCCCAAGTTTAAAAGGCAGTTTTATTTGAGCACACATAAAGGGGTACTTCCCTGATTCACTGCTAAATA
CGTCAATTGCGAAATAAAGGAAAA
>YUJFF:01530:01340_1
GATCCAGCTTTGAACTTCAGCACATAAACTCGTCCTGTAGTGCACTGGTTAACCCTCTTGAACTCACAGTCATCGG
GGAAAATGATCAGATCCTGCACAA
>YUJFF:01506:02504_1
GATCCAGTGGCAGGAACCTCAGATGTGGGAGCTGCAGTTGAGGTAGTAGGAACACATTAAAGGAATGCCACTTGTA
GGATTACTGACTTAGCTGGATAGC
>YUJFF:01511:00957_1
GATCCATGTCCAGGGAGCGGTCAGACAGATGTTAAAATGATTCCAACAACATTACTTTAAGTCCACTCCACTAACA
GCTTTAGAACGGCGGAAGAACTTG
>YUJFF:01518:01123_1
GATCCATTCAACACAAATCAATAGCAGAAAACAACCAGCCTGTTTCCCAGCTGCAAATACCCCTGACCTTTATCAA
TATTTACTGCTGGCTAAAAGAAAA
>YUJFF:01524:00604_1
GATCCGTAATGGATGCTTATTTCATAATGGATGCTTGTTTCACTGCAGATCGTAGTAACTGAGTTGCGGTTGGTTG
TATTTCGCTGTGTAGAGGTGGGCC
>YUJFF:01502:02613_1
GATCCTCACCATTGTTCTGCCTGCCTGGGGCAAAAGTACGTTCTGAGCAAGTATCACTAGTATCACCAGTAACAGC
CTAATAGTGAAATTTAATCAGGTT
>YUJFF:01574:01114_1
GATCCTCGGCTAAGGGAAGGCGAGACGGGGCAGTCGAAGGTACGTGGGGCAAACCAAAGTTCCCTTTAACGGAGAA
CACAAAGGCTGCCAAAGCCTCGGG
>YUJFF:01579:01120_1
GATCCTCTGGCAGGCATTATTCCTCGAACACTCCACCAGATTTTTGAGAAACTTTCGAACAATGGGACAGAGTTCT
CAGTAAAGGTTTCTTTGCTGGAGA
>YUJFF:01507:01404_1
GATCCCAGTGCTCAGATGTACTGAGAACTATGTAAAATGTATAATGTATTGCACTTATATAGTGTCTTTCACAATC
TATGTGCATTACAGTGTTAAGAGA
>YUJFF:01532:01273_1
GATCCGTGTCGACCTCATTTATTTTTTCAGCGCTGATTTGAGGTTTGGGTTTGATGATGCTATTTTTGGTTGAGCG
AAAATCAAAATGCCGCCCTAATAC
>YUJFF:01519:00556_1
GATCCTCTGAAGTGAGACGGAAGCTTTAAATCGGGACGCGGTGTAATTTGGGTTTATCTGATGCCTCGTCGCTGCT
TTTCAGCGGAGAAGGGGCTGCGTG
>YUJFF:01514:01741_1
GATCCACAGATTGATCATTTATACCCACTGTAATCCAGCCTGGCAGAAATACTGTCTCCGTAGCATCACATATGCG
CTGCCCTGTGGAGCTGATGGCTCC
>YUJFF:01511:02490_1
GATCCACAGCACAGGGTATGGGGTGGTCGTTCCTTGTGGGACAGCAGCCACAACTAACACGAGTGTTACCGTATGA
CGCTAACGTGCACAGAACCGCACT
>YUJFF:01548:01361_1
GATCCACGATGAGCTAGCAATGCAGTAGCTCTCCCTCACCCAAACGTCTGTAGGCATTGCAAATACTATTTATGTC
ATTAAATAAATGATAAGAAATAGC
>YUJFF:01513:01076_1
GATCCAGAGACTGCTTTGCGGGATACCTCTAGTTTTTCTGTTCTGCTATTGAGTGATAGGGACTTTTTGTTGGTCA
ATTATCTTATCCTGTTACCCAGCA
>YUJFF:01512:01100_1
GATCCAGTTGGCAGTGGCAGTAAATCCAGACCAAAATCAGCTGCGGTCACGCAAAGTCACCACCTAAAGCCTGCTT
TGAGACAGGAAAAACCCTGTTTCT
>YUJFF:01528:01152_1
GATCCCAGAGCTTCCTGGCGTTCCCCAGACCAGTATACTGGTTCAATAAGCGGATTTGAAACGCACATTTCTTTAC
AAATTCTCAATCCTTGGAAATCTG
>YUJFF:01526:02661_1
GATCCCTCTCCTGCTGGGAAACCTATTCATTTCTCCGAGCTGTAGTCTGCAGCTGATACTTTGCATTTCCAGTTGC
TAAGGCATGACTCATCTAGGAGTC
>YUJFF:01544:02388_1
GATCCCTTGCTTCATTGTTGCGTCATTGTGGCTCCTGCCATCTCGACAGGAAAACCTGCGATGAGTCACTCTCCTG
ACAGAAAGATTCAGCGATCGTGAC
>YUJFF:01524:02406_1
GATCCGTTTCGATTCTGTTTCCCCCCTCGTTAACGACGTTACGGACGTGGCGCGGCGGCGCAGGAGGGGTCCGCTG
AGTTCGGGCAATTAGGAAAAGCAC
>YUJFF:01542:01323_1
GATCCTCAGGTCGGAGAACTTTGCCCTTCAGCTGTTCTTCAGTGCCACTGAGGTCCACCGATGTCTTGTTAGCCCC
GTACCAGGCATCGACACAGAGCTG
>YUJFF:01512:02024_1
GATCCTCTTGAGGAAGGCGATCTCCTCCTGTAGGGTCTCGATGCGTCTCTCCAGGTCCAGCCTAGCCAGGGTGGCA
GCGTCCACGTCCTGCGGGACAACG
>YUJFF:01516:00442_1
GATCCTTATGATTACGTTTATATGTGCAGCGGTGAATACACATTCGTAAGGGAGCATAAAGAAAATGATGTTGAGA
TCATACACGACCTGAAAGTTATGT
>YUJFF:01538:01952_1
GATCCACAAACCTGCCTGAACAACAGGAACAGGGTTGTGGAACACCGAGGTGATGGACCTTGTTGAAGGGCACAAG
AGGGCCGTCTCACCCATCACTCAA
>YUJFF:01540:00589_1
GATCCCCTGCCGCTTAGGCACAATATAATGCACTGCATGTGGAAGGAGGAGCTGAAGTGGCTTTGGGCCAGCCAGG
CATCGAGCCGTTAATGACAGGTCG
>YUJFF:01512:00773_1
GATCCCTGTACAGAACATGGCCATGTGCTCTATTATCCTCTCAGTGTCTGACAGCTTTCACTCTGCACTTTTTCTG
AGCAGGCCCATAACCACTAGTGTG
>YUJFF:01514:01316_1
GATCCCTTAACTCTCCGTAATCCCTCTCTTTTATACCTGCATTTTTACACAAGCAGAGCCAGTTTTATTCTTCTCC
CCCTTGGGAGCCAGGTTAAAAGGC
>YUJFF:01546:01300_1
GATCCGAAAAGGAAGGACATGCTAGAATGGCGTGGGTCTCCCACAGTGAGCAGTTTAGCCGTCAAAGCTTGTGTTA
ATCTGTTGCGTCGTTTCCCACTTT
>YUJFF:01513:02074_1
GATCCTGACACCTGTCCAAAAACCGTCTTCACCAGAGATGGAGCAGTGCAAACATGATGCGTTCCTGTCATGTGTA
TCTTAAATATCGACAGTGCATTTA
>YUJFF:01545:02000_1
GATCCTGGCCTCTCTCTTCCTGATCCTGGCGGTGTTTGGCGTCACCACGCGCTGGTGAAGGTGGACGTGTCGCAGC
ACCACGCCGAGTTCTTCGCGGGCA
>YUJFF:03754:03171_1
GATCCAAACGGGCTCGTCCAAACGGGGGCCCGCTTGCGTACGCCGAAACTCGGGCTCGTTCGAGGGCGAGAGCGAC
AGGCTTTCAAAAATAAACGGCGAA
>YUJFF:01532:01442_1
GATCCAAGGCATTTATTCATTTATTAGAAGCTGTTTGAAGCACCCATTTTCCTCGCCTGATGGTCCCCTGTAGAAC
TGTTGACGTTCTCTGACGGGCTTC
>YUJFF:01534:00593_1
GATCCCAGATGCAATTCGAGGTGAGGGATACCTTGAAGGCTGATGTCTCCAGTGCACTGCGGGAGATCCGAGCCCA
GCTGGATGGCCATGCCTCCAAGAG
>YUJFF:01519:01674_1
GATCCCAGTGCTCACAAGTGTTTTCGGGTTGAACTGAGCATAATCTTTCCCCCCAACTCTGGGTGGAGGTCTGAGA
GACGGGAGGTTCCTGGTGCGGCTC
>YUJFF:03762:02725_1
GATCCGATAGCAACATGTTGTGTTTCAACTGACATTAATGTAAACAGGTAATATTATTGTGAAGAGGTAATATTAA
TGTAAATAGGTAATATAATATATA
>YUJFF:01535:00810_1
GATCCGCTGGGTTTATGGCTAAATCCTCAGTAGGGCTCTCTTTCCCTGCCCCTAAGTCTTCAGGATTGTCCTCAGT
GTGTGGGTGGTGATCGGTTCCTTC
>YUJFF:01500:03077_1
GATCCTCAACAGTCTTCAGCAAACAACCAGACAGCCTGAGCAAAGCAACCACAAATCATCAAAGTCGTGAGAAAAT
AAGCATCAACAACATCATCCTAAC
>YUJFF:01514:00610_1
GATCCTCATTAAGAAACTTCTCGTCGCCGCTGCCGTTTTTCCACAATCAGCATTATGCAGCCAAAACCTGCGCTTG
TAACGTCTTATCAGCGCCGTCCAT
>YUJFF:01506:01675_1
GATCCAAACCAAACCTATGCCAATCATTTCCACATCCTGTAGCAGAGAACATCCGACAGAGCGGTGAACAGAGCGG
CAGGTAGAGCGGCGGACGGAGCGG
>YUJFF:01531:02111_1
GATCCAGACACGGGTACAAGGCGGCCAACAGGGCCACTCCTCCCGATCTTTTTACAACGTCACAACGTCCTTCGCA
GAATTTTCTGTCTCTAAGGCGTTT
>YUJFF:01387:02255_1
GATCCAGCGTTAAAAGGGAGAAATCACATATCGAATGTCCTTTTTCGTGCCTGAGTGCTGCAATGGCTTTGAAGAC
GCCCCCGTTTGTAACTGAAAAAGA
>YUJFF:01547:01470_1
GATCCAGGAGATGTTATTACTGTCCAGCTGAAGCTCTTTCAGGAGAGTCATGTTGCGAAAAAGGTCTGCTGGGAGG
GAGCTCAGCCTGTTATGGTAGATG
>YUJFF:01485:01768_1
GATCCCGACGAGAAAAAAACCATAGGTTTTAGAGCAGGAGTCAGAAAATGTGTTTTCTTTTGTCGTTGTACACATT
GCGCTTGTACATTGAAAGTACTGC
>YUJFF:01535:02303_1
GATCCGCGGTCGCCGCGGGAACAAGCGGCCGCCGTTTAAAACGCTCAGGAGCTCTGACAGTGGAGCGGGAGAAGAA
AAAAACGTTGGCGGTACCTGCGTT
>YUJFF:01459:01018_1
GATCCTATAGCCTAATATGTCAATAAAATTTTCCAGGTGGGCATCCAACAATATTTGAAGAGGAAGAGAAAGGAGA
ATCAGAATGATGTTCTTGAGAGCA
>YUJFF:01507:01746_1
GATCCTTTTCTCCATTGTTATTTTGTTGTTGGCAGAGGTGGTGAAACGCCTTCAGGATAATTGCCATAATTAGCGA
CATAAATGTTGCAATACAATATAA
>YUJFF:01540:01168_1
GATCCTTTTGCACAGCAGCTCTGCATGGGCATGGCAACGGTTCCCTAGGCGCAAGTTCTTGCATGTTAGAGCGCCC
TTTGTCTGTGTACCTTGGAGGAGG
>YUJFF:01536:01521_1
GATCCATGGATTCAGGCCGTTTATGCCACGTTCTTGCCCTACAGTTCACATCAGGCGGCAGGAATTGAGATTCATC
GGACCAGGCGATGTCTTTTTTTCA
>YUJFF:03755:02683_1
GATCCCAGACCTCTGAATTCCGTTACCGCCATTTACACTCACGTTTAGACATTACATTACAGGCATTTAGCAGACG
CTCTTATCCAGAGCAGCTTACACA
>YUJFF:01473:01685_1
GATCCCTCCCGTAGCATTAGATTTGTGTGCTTTCCCCGTCTTCATATTGAAGATGTTTTATCTGCGGACACACACC
AGTGGTCAGGAGCGCACGGAGGGG
>YUJFF:01532:02743_1
GATCCCTGCTGCTGCATGGGGGAGCTGTCCGTCTAGAGCAGAGACAGCAGGGGAACACTCTCATGATCACAGGGCA
ATGCTGTCACTGTTACAGGGCAAC
>YUJFF:01527:01216_1
GATCCTGGCGTCACAATGGCGGCTCTACAGGAGAGTCCTTGGAGTGTCACCTGAAGTTGCTGAAGTTGTGGTGAAA
GCAACATGCATCTTGCATAATTTC
>YUJFF:01492:02176_1
GATCCTGTACACTAGTAGCACCAGATGAAGACGAGTGGAGCTGTGGCTTAGTGTTGATTCGTTTAAGGTGCCGTCC
TTAATGACCCTTATGAGCATCCCT
>YUJFF:01475:03135_1
GATCCTGTCCTTCTGCTGGTCCCTGTGTAACTGTGAGAGGCGGCTCTTTGACAAGTCAGAACTCTGACTGTAATGT
TTATGTCACACTCACCTCTGACAG
>YUJFF:01533:01061_1
GATCCTTTCGGCAAAAATGTTTATACTGAAAACTGGCAGCTTGCACAGTATCCTTTCATATTTATGCACTTAACTG
TATCCATCTACACTTATTTTTTAT
>YUJFF:01531:01181_1
GATCCTTTGCCCGATCTCAATATGCCTGCTTCACATGTAATGCAAATCATTGTAGGACAACCTTTGTCTCCAGAAA
TGTCTCCTGATCGGTAAAGATGGG
>YUJFF:01525:01199_1
GATCCTTTTTTATCTTAAATTTCCTGGACATCATTTGCCTTTTTTTGGGTGGGTTTCGGGGTAAGCTGACCGTAGA
TTTAAAGATGACCACATTTTGAGA
>YUJFF:01514:02429_1
GATCCAGGTAAAAACAAAGAAACACTACAAACTAAAATAACAAAGACGAAACAAAACAACCAGACTACAGCAGCTT
TCCAACTCCATGGTGCCGCTATCT
>YUJFF:01502:02586_1
GATCCATCTGTGTAAAGATAAATAAATAAATACACAAGGATGTGAGCCTGCCAAGGATTTAGCCTCGCTCCTCTGA
AAGCCCGTCCTGTTTGTCTGCCGC
>YUJFF:01506:00596_1
GATCCCTCAGCCGATGTTCCCCACTGAAATCTTAAGTCTGAATGGCATTACCTGAGCTTTCCAAAATGAGGTCTGT
GTGAGCAAAGTCTAACAAATCGTT
>YUJFF:01504:01692_1
GATCCTAGGCACACCAGAGGAGAGAGCTCAGTGCTGTGCTTTTAGAATAATGAGGTTAGTACGCAAAGCAGGATGC
TATAAATTGTGCAGATTAAAAACA
>YUJFF:01536:01564_1
GATCCTGCTGTTCAAACTGAATTCAGAACGGGCCCACAGAATCGTTGGGTTTCTGGGAAATCACGCGGGAAAGCTG
TGTTTCCTCCTTCGCTCTCTCTCC
>YUJFF:01517:00900_1
GATCCAACACCCTTCCTTGTCGGAGGAGAGTAAACTTCTAATAATTTCTCCAATCTGCACAGCAAAATGTTCTGTG
TTGAATCAAGTCTTACAGAGTTTA
>YUJFF:01545:01775_1
GATCCATTGCGTGAATTTGCAAAGACTTTTTGTTGTTGTTGTTGTTGTTTTTGTTATCGTTGCCGAGCATTGCACC
ACTTTTTTATAAGAGGCTTTTGCC
>YUJFF:01549:01557_1
GATCCCCTTTGCCTTTATAAAAGCGGGATTCTTGTCAAGCGAGCGGATTTGGCGCACGCAGGAGAGGGCCGAGCGG
GACAGATCCCCGTAAAGACAGGGC
>YUJFF:01523:01336_1
GATCCCGAGGGGCTCCTCAGAGGGGGCGAAGGAGAAGACGACACGGTAAGAGGACGGACAGGAACGTTACGCGCGG
AGCAATATTGGGGAATGATCCATC
>YUJFF:01542:01255_1
GATCCCTCCGTAGCGCACGACTGGATTTCAGTCAGGGGAAGACCAGCAGTGAGGGACCAGGCCACTTTAGCACTTA
GCTTATCACTTTTAATTACGATGG
>YUJFF:01463:02899_1
GATCCGTATTTCATTGCTCTTTAGCGACCCCTGCTGGTCGATCGGCCGCCCATGGAGTACATGAGCAGGCCCCATA
TGAAATGTCTTTCTCCGACTTCAC
>YUJFF:01535:01480_1
GATCCATGACAGAGCAGTATCTCTCTCATGCAGGAATGTGAACCAATTGTGGAAGGAGACAAGTTCTCACTCGTGA
GAGAAAACAAACTTCTCCTACGAC
>YUJFF:01461:02439_1
GATCCCCAAGAATCTGCCAAGTGAGGTGACGGAAAGATTGTTGTCCACGGGAAAAGCTCCCCCAGTCATGCGTGTG
CGTGTGAAAGATCATAAAGCTGCA
>YUJFF:01516:02469_1
GATCCTGGCGTCGGGGATATTGAGAAGCTGCTTAATTGCCTCTCATTTCTTCTCGGGTGACTTTTCTCATTATGCA
CCTTGGTGTTCCTGCCAAGATCAA
>YUJFF:01506:01147_1
GATCCTTCCGACGAGGATCTGGGCATAGGGGTGGGAGGATGCGGGTCCAGCCAAGCGGGCAACAGCGAACATTTGT
CAGAGACTTTGAGTAGCCCGTCGC
>YUJFF:01506:01716_1
GATCCAAAAACAACACAAACGCAAAACAAAGCCCAAAAAAGACTGGGACATAACAGCTATTGTTTATAGAAATGAT
GGGTTTAAATCTCAGGGGAGACAA
>YUJFF:01523:01901_1
GATCCACAATGGGTGCCATTGTTAATGGCACTGGAATATTTTGTACAATATACCAAACACTCCGTCAGTTAAGATT
TTTATTTTTTTTTAATCTCAATTT
>YUJFF:01516:01101_1
GATCCACTTTGCCTGAAATCATTGCCCTATCGTTATCTTATGGTCTTGTATAGTCTGGCAGTTATATTTAGGCTAT
TTTCTGCATAAAATGATTGAATGG
>YUJFF:01516:00910_1
GATCCATGCGCCATACTGCCGTCATGAATATTCACGAGCAGAGAGTCACTGGGAACGCACTGTCTGCTCAGTAATG
CGTTCCTGTTTACAGGGACATTGG
>YUJFF:01521:01352_1
GATCCCGCGCTCGTTTCAGAGCGCGCGCGCTCGGCCGATTCGCCGCCACGGCGTCCCCGCTGACATGAAACGCTTT
CCGTTCGCAGGCCTCCGCCATCAA
>YUJFF:01546:01075_1
GATCCGAGCCGCTTTCCCCCGCCATTCCCAGCTGAAGGAAATGGTCCCCTGTGTCCCGACCAGGGGCCAATAACCA
GACCGCCACCAAAGTCACACCCAC
>YUJFF:01522:01176_1
GATCCTGAGTAACCCATCTCCCTATAAAAGCTCAGCTATTTATTAGCCTTTCCCCGCTGCTAATAACTTCATTGGG
ATTTTCACCTTAAGCTCACAGTTG
>YUJFF:01520:01217_1
GATCCACGGCGAAGGTTTTCAGAACACTGAGGTCTGTCCCTGCGCGTGACATCACAGTGGATGACATCACAGTGGA
GGTCCTTTCCCCTCATACCACGCG
>YUJFF:01536:01219_1
GATCCAGCCTTCTTCGCGGTCCTGCTATCGATGTGCAGTCCCCAAGCACGGTGAGCATTTCAGACACATTTATCGC
GCTGTAGGCTGCCTTATGCGCTGG
>YUJFF:01512:01675_1
GATCCAGGGTTGGACAGGAGAGCTTTGTGGGCTTCATGTTTTGTTTGCAGGAGTGACTGTATTTTGGCAGAGTTGT
CATCAAACCAGTCCTGGTGACGTT
>YUJFF:01543:01924_1
GATCCATGAATTTAATGGGACATTTTACGAACGACAAACCCTATATTCACTATCAACTACTGAGCAGGAAGAAAAT
AGCAACTCTGAAAATTGTAAGCTG
>YUJFF:01523:01418_1
GATCCCACTGGTTTAGAAAGAGATCACAAACTCAGCGCTCAAAAACCCCAAACTGCTCAAACAAAGACAACGAGAT
ACATTCATCTTAACTGCTTACAGA
>YUJFF:01548:00571_1
GATCCAACTTTCCCAAATTACAGTACCTCTTACAGACACATACAGCTCACTGCAGTGGATCTAGTCTTCCTAAATT
ACACTGCACCCTACAGGCACAAAC
>YUJFF:01519:00607_1
GATCCAGCAATGCTCTTATCTCCCCCTGCTGGGCAGGCTGGAGATGGGACACATCCACTGAACTGGGCTCAGAGAT
GTTGGTGGGGAACGACTGCTCTCT
>YUJFF:01531:02400_1
GATCCAGCTCCGCTGTCAGCAGCCTCATTAATCAAGTGTAATCTTCTCAAAGTCGTGAAGCGCGGGGACTGTGCGC
CAGAGCAGAGCAGAGCAGAGCAGA
>YUJFF:01425:03208_1
GATCCAGTCCCACCTCGTTTCAGAACATGCTGAGGCGTTGGCACCGATGCCAAGATTGTGCCACCCACAGCCTCTG
TCCTCTCACCTCCCGTGGTTCCTG
>YUJFF:01501:02863_1
GATCCCGTAGAGCCACGGAGCGTACATATGATCTGGAGACAGTCTATGTCTGGAGAGGGTAAGAGGCATGCATACC
TTTGCATTAAATGCGTGCATTTAA
>YUJFF:01505:00976_1
GATCCCTGACTTTCCACCCCCGTCCAGGACTAGGGTAGGGCGTCGCTAACACAGACAGGAGGAGAGTGTTTACCTC
TGGGGACGAACGTGTTTATCGCCA
>YUJFF:01527:01648_1
GATCCGTGCCCGCGCGGATGTGTGTGGGCCGAAATACCCTATATAAAAAAATGCAGTATTACTTTTTCGAAGCATA
TGTATCATACTTAATAAGAAACAC
>YUJFF:01544:02509_1
GATCCTCAAAAATAAAAAGATCACTAATAAAAAAATGCATGTGTCTGATACAGATGGACAGAAAGCTATTGATCAT
GAGTTCAAAGCTGTTAAAAGCAAG
>YUJFF:01547:02591_1
GATCCTCCTGAACCAGGAGAAATCATTCAAAAGCCCCATCAGCGCAAAACTTGGAACCTTGGCCCATTTCCCAGAA
TCCTTCGTGCCTGGCTGCGCTTGG
>YUJFF:01498:03237_1
GATCCTGAGGCCTCCCACTACGCGTCCCAGGAGGAGGTGAGCCCGTCAGCCAGCGTGCACTGCTCTGTGTGGGGAG
GGGCCTGAACTCTCCACGGGCCAT
>YUJFF:01528:01693_1
GATCCAACTATGTGATTCAAAATTTTAAAAAGCTCATGGCATTTTTACAGGAACTTGATAGAATTTTCTTCGTCCA
ACGTCTCCCCGTATGCCAATTTGT
>YUJFF:01489:00911_1
GATCCACCATCTTCACCATTTGGGGGAAGTTGCAAAAACAGTCCGTCATGTGAAATCATCACACACATAACCGAAT
GAACCTACGGAAGATAATTTAAAA
>YUJFF:01516:01734_1
GATCCACGACTTCCTCGTCCACAATCCAGAACGAGGCCGAGCTGGGAGACGACGATGTCTTCACCGTAAGTGCCTC
CATCTTCTCCTCCGCCAGCGCTGG
>YUJFF:03779:02984_1
GATCCACGCGTGGCCTGAGAGACCGCCAGGGAGAAGATGATAAAGCTGAGAAGGGGCGACTGAGGACTGAGGAAAT
TGACCAGAAAAAGGGCTCTGTCCC
>YUJFF:01541:01650_1
GATCCCAGCGCTTTCTGGTAAATAAAGCTGAGTAACGCTATTTTCAATCAGTTCTACGCCTGATTTCATATTGAAG
ATGTCCTCTTTGGGGACCCTCGCC
>YUJFF:03776:02875_1
GATCCCTTCGAGATGAAGGTGATGAAATCTTTCTTCGTCGACCTGAAGCTGCCCTACGCCGCGGTGCGCAACGAGC
AGCTGGAACTAAAAGCAGTGCTTT
>YUJFF:01534:01074_1
GATCCGAAGCATCACCAAGGCTCCCTAAAAGGAACGAAAGGAAACCAGAAAAATAACAACATTAAGCACTGCAACA
CCAGCAACAACGAGAGCAACATTC
>YUJFF:01533:01199_1
GATCCTGTTGCACTGTCTAAAATGGGAGGAACAAGTCTGTTTTTTCAATTTAAATTAAAATGTTAATTGAATACAA
ACTGATTTTAATTAATTGAAATGA
>YUJFF:01451:03053_1
GATCCTTGTCCTTTTTTAAAAGAAGTGTTACTAGGGCTGTATTTGCATATCTTCCAAAAGATCCTTTCTGAATAGC
TGTATTAAACATCTCCAACAGTGG
>YUJFF:01522:01749_1
GATCCACAACGGATCAATCCTGCGTCTGTTTCCCCAGAACGTTTCAGCGAACGAACGGTTCCCTCCGCCCGAGGTG
TTAAATGCATTCAGCTGGATGAGG
>YUJFF:01466:03230_1
GATCCACACACACCATATGCTTTTCTGCAGCCCCTACAGTCTCATGCATTGTTTCTGCTTCCCAGCTGCTTTGTCC
AGAACGTTCCCTGGGATTGAACTG
>YUJFF:01505:01408_1
GATCCAGCGCCCCCCGAGGGAGAACGAAGCTAACCTGACCCCTTCAGCTGAACCGCCGAGCTGGCGAGCGTAATCA
ATTCTCTCATAAGAGATTTTCACA
>YUJFF:01511:01248_1
GATCCATATTTAAAAGAAAGGGTGAGAGAATCAATTAGTTGTTATGCTGTTAGTTACTGGTGATATTGGCATTAAC
AGCCAGCTGTTCTGTTTAATGGAG
>YUJFF:01530:01457_1
GATCCATCATGTCTTGTGTCCACGCTTCAGGCGGGTGGTGGTGGTGGTGTCATGGTGTGGGGCATATTTCCGTGGC
ACACACTGAGGTCATTGGTGGAGA
>YUJFF:01509:01346_1
GATCCGTCACCTTAGCAACAGCACCTGTGGGCACGAGCGCCTGCAGGTGGTGGAGCTGGATAACTGCCCACTCATC
ACCGACGTCACGCTGGAGCACCTG
>YUJFF:01504:01326_1
GATCCTGGTCTACATCCTACCCCATTTCTGTGAAATTTTACTGTAGCATTTTGGAATAATCCGAGTTTGAGACTTA
CTTACCGAGTTACTCTCCATTCAT
>YUJFF:01502:01150_1
GATCCAAATATTGTTAATTTACCAGTCAGGCTCGCAAATCTAAACAATTATTCAGTCGCTGCTTAGACTAATGTTC
TCAATCAATCAATTTTATTTGTAT
>YUJFF:01524:01826_1
GATCCACCCTCACAGCAATGACATTCCACTTCCTGTTTCCTAGTTCCTGTTTCCTGTTTCCCTGCTTCGCTGGCTC
GCAGCAGAGCCTGCGTAATGAACG
>YUJFF:01536:00621_1
GATCCACTAGCGCTTCAAATCTTCCTGGCATCTAAAAGCATTTCCATGTTGCAGACTGTTCTTCTGAATATTGGTG
GCAGAAATAGATCAGATTTGAAGG
>YUJFF:01510:02830_1
GATCCCAGTAGTCTTGGGACTCTGGTCTGCTGGGACCAGTTACACCCATTCTTCAGTCTTAATGTCATATGCGAGC
AGCTTGGCTGTGGGACTGCGCAGA
>YUJFF:01506:01606_1
GATCCGATGATTGCTCTGCATGGTCGTATAACGCCAGCCGAGGAATATGAAGCCATTTTACAAGATCAGGTGCACC
CTACGGCGCGGACCCTGTTCCCCC
>YUJFF:01501:00754_1
GATCCTAGCTTTCAGACTGTTTTAACTTAGTGTTTGAAGTTGCCATAGCAATACATTTCTCCGCCCACAAGTTGAA
GTCACATCAGTCAACGGTTGTGTT
>YUJFF:01506:01304_1
GATCCAAACCCACAACCTTCTGTAGTGGGGCTGTCTCTGTGTGGGCAGCGCCACAGTGTTACACGGGTACACAAAG
GAAAACGTCTTCTGTGACAACGCA
>YUJFF:01518:00988_1
GATCCAAGCTGGGGCCGACTGCAATGAGGCCAGCCGAAGTTAGGCCACTTAGAAAACCCCCGAGGCCTCGCTCTTA
AAAAAGAACGCACGCATCTCAGTG
>YUJFF:01525:00925_1
GATCCACCACAGGTATAGACAATGGCGCGGATGAACTCGCGGCCACACAGCTTGATGGCTTCCACCTCGCCCTGCT
TCAGGGCGACCGCACACAGGACAC
>YUJFF:01521:01237_1
GATCCACTACCCCGTATGTGTACTGTGCTGCACTGAAGCCTTAGTGCTACGGTCATAAAAGAAAAATGTTAAGACT
ATAACAAGACATATTTCACTTTCA
>YUJFF:01515:01588_1
GATCCAGCGAGAGCTGGATGGACCAACGCGTAACGATAAGGTCTACCAAGAACTCTCTGAACTGTTGGTCGCACGG
GGCTACCGAAGGACATCCCAACAG
>YUJFF:01471:03160_1
GATCCAGGCTGCTTGTAAATGGAAGGAAACACAAACAGCGTGTTTTCTTTCTGTTCGGTCAGACAGACATCAATAC
GGTATGGATTTTCTGAGAGAAAAA
>YUJFF:01559:01047_1
GATCCCTCACCTAATGCCCATGACCCTGTGGTGTGAAGGATAAATACATTAGTAAATACTGCATTCGTTTGTGAGA
GGAAGTTACAGACAGGCGTTAACT
>YUJFF:01543:01170_1
GATCCGATAGCCAAAATGGTCGACCCAAGTACTCGTTCAGGATCAGAACGGATCAGGACCACGCGACCAAGCTGGT
GCAGATCATAACGGCCTACCCTGA
>YUJFF:01535:02900_1
GATCCTGTGAAAGTTGAGGTGGGGGTGGGCTAACACCAGCCCAGCTGCCCCTCAGCGTATTTCTGTCATTCTCCAA
ACCCACCGTTGTCACGGTTATTCT
>YUJFF:01549:01405_1
GATCCTTGCTCCTGGTAGCACCAAAAGACAACCCTTAGGTGCAGACGTTGCCCACATGTTTGTAAGATGTTTGACA
GATATTATCACCTAACCGCACTAC
>YUJFF:01546:01379_1
GATCCTTTCTGAGATAATAAAATTTGGAGAGGGCAGCTGTAAAATTACATGTTAAATACAGAGAGGGCCTCCACCA
ATTACTGAGTATATTGGTAAGAAC
>YUJFF:01540:02237_1
GATCCACACATAAAAAAGAGATACAATTCCTACACGGTTCACCAGGTATAAATATAAATACCCACACATTAAAGCT
GACAGTCTGCTCTTTAACCTCATA
>YUJFF:01511:02312_1
GATCCAGAAATGACTGCTCTGACTGTATCGGGCATAACATCTGATGGATTTCTTCTGTCTTGGGAGTCAAAAAACG
TGCACGATAGTTTCACCGTAGAAT
>YUJFF:01518:02875_1
GATCCGCACAGAAGGCCAAACCCCTCTCACTCAATTGGTGAGATTAAGAGATTACAGACCAAAGCGAGAAAATAAA
GCTGGCTAATTCTCACCCAAAACA
>YUJFF:01537:01435_1
GATCCTCTAATGTGACACTTTGACTCTGAACCTTATGCCAAGTGCATATGCTTGTTTTCTTACAAGACTTTATCTT
CCCCACGATTGTAAAATATTACAG
>YUJFF:01531:00968_1
GATCCAAAATACCTGTTTTAGTCTGACTGGGTTCTTGTGCGGTTCTTGTGATCTGCAGCCTCTCGGACATTCGGAT
GGACATCGCCGTTCCCCACTCTAC
>YUJFF:01536:01236_1
GATCCATAATAGGAGTGTTGCCGCAATTGGTTATTAGTTCGCACATAGTTGCTGACAGTATCAGAAGAAAATATAA
ACATTTGCTGACGGTTCTCTTTCG
>YUJFF:01540:00502_1
GATCCCTATGAAGCACTCTCTAGTGTCAGTTTTCATCCATGTCCTGCCTTCTGAGGTCTCTATACCTTCCTACACC
CAGCCCCAGTACTCATTCACTGTT
>YUJFF:01513:01440_1
GATCCCTGTAGGAATCACAGCCCTGTGTGTGTGTGTGTGTCTCGGGCCAGCAGAAGTATGTGAGGAATGTGAATGC
GGTGTATGAGTGATGACCCTGGAT
>YUJFF:01535:02804_1
GATCCGCCCCCCTTCCTGCAGCGGGATGTTGGTTTCTATGGATACGGCGTTGGTGCCGATGACGGGTCGGTTGGCG
CCCCCTTGGCACTGGATTTTTCCA
>YUJFF:01544:00681_1
GATCCGCTGTTAGCTGATCTCATGCTTTTCTGGATTGGCTGTTAGCTGATGTCACGCTGGTCTGGATCAGCTGACG
GCTGATCTCACGCTGCTCCACAGG
>YUJFF:01615:00499_1
GATCCTCCGCTAGTCGCTTGCTTCTTGGGACTCGCTCCTCAGGATGCGTCGGTCGTGCGTGGCTCTCCTGGTTCTT
CGACCACCTCTAATCATAGCACTT
>YUJFF:01534:01214_1
GATCCACCTCGAGTCTCGCGAAGACGTGGGGGTCGTCCTGCAGCACCCCAACTGTGCCCCGCGCACTGTTGAGAGC
TTCAATCGATGCAGCCATGCGTGG
>YUJFF:01508:01661_1
GATCCAGCTGATTAATGGATCAGACACCTCCTGGCTCAGCTTCAGCACCTGCCGTGTGTGACTTCCACAGTGGTCC
TCACAATGAGGCAAACACTCTCAC
>YUJFF:01522:00849_1
GATCCAGGTGGTCACCTGGCCTGTCCAGTCCATCCGTGGAGTAGATTGGAATGAGGCTTTAATGAAGACAGCAAAA
ATAATTGTTTACCTCCATGACACC
>YUJFF:01539:01155_1
GATCCCAGAAAAAGGCCCGCTCCCTTAGCTAATTAACAGCTGGTGGACCCCGAGACCAAGGCGACAAAGAGAAACA
AATAAATAAATAGGAAGGAAACAA
>YUJFF:01534:01383_1
GATCCCCCACATACAGCATGTCATACTCTCAGCAGAACACTCCAGGTATGACTCTTGGTTCTATGAGTTCGGTGGT
AAAGTCGGAATCCAGTTCTAGTCC
>YUJFF:01542:01977_1
GATCCGAACCGAACCGAGCGGCGCAGCCTCTCGTACGCTGGCGCGGATGCTGGAGGGGATGGCACAAATGCAGGAG
CGGCAGGCGGCCGTACACGCCGAG
>YUJFF:01485:01431_1
GATCCTACTGGACTCCAATTAGAGTTTAATTAACATTGAACATTCTACCGTGTACACAATCTCAAATTAGTTAAAC
TCTTTTTGCGATGCCGTCCGAGGG
>YUJFF:01545:00887_1
GATCCTGTGAATTTGACCTTATGGAACTTATGCAAATTGTTTTTTTCAGACAGCACCCCCTACAGACCACATTGCA
TGATAAAATTGCAAGCCTGTTCAT
>YUJFF:01534:00688_1
GATCCAAACAAACAATAAGCGATAAACAATCAGGATGACAGGAAGCTTAAAAAAAAAGAACACATCTTAAAAGAAT
AAAAAAAGGAAGCTGGCAGCGAAT
>YUJFF:01540:00699_1
GATCCAAACAAGCAAATGTGGTAACGGTATAACAGTATAAGTGAGAAAGAGCAGCAGACCAATAACCCCCAGATTA
ACCAAGGATAATAAAATGGGGACA
>YUJFF:01543:01338_1
GATCCAGCTTTTCGTGTTACTGTGGGCTTTTAATTTATTGCTCACAGGATACCTGTCCCCCACAAAACAAAAATGG
AATTATAAAATGTTCACCTTGATC
>YUJFF:01504:01455_1
GATCCCACCAGGGAGCTGCTGAATGACGGCTCCTGTTGGACCATCATCGGCACGGAGACCGTGGACTACACCTTCA
GCCAGAGCCTGGCGTGCCTTCAGA
>YUJFF:01502:01281_1
GATCCCTGTACGTGCAGAACAGCACGTCGGTGGAGAAAGACTGGAGGAGGGGGTGGGGGTGGGCGGACTCTCGCTT
AATGACACAACCTGTCCGACATCA
>YUJFF:01520:01788_1
GATCCGAGCGTAGATGACGAAGAATTCTGCATTGGGGTGGAGACTGCAGTGGAATACGAGAACCTTCCGTTCTACG
AGGAAATCCCCGAGTATATGAACC
>YUJFF:01494:02874_1
GATCCGCCCACTTCCTGCCACCGCCCACCCCCGTAAAGGTGTCGGGGTGGCAGGGGGAGATCATTCACACCCCTCA
TTTGTCAGCATAGGCGCCGTGGGT
>YUJFF:01596:00907_1
GATCCGCTGGGGTAGGCCAGGGGGAGGTCACGTGACTCGGCAGGCAGATTTATCCTCTGTGGAACTGTCCCTGGCT
CTGTGAGGTCAGCCTCGCACGTGC
>YUJFF:01518:01335_1
GATCCTACCGCTTCTTGATTTGCTGTGTTGTATGGTGTGAGATACTGACAATGACAAACAAGGTGGACAAGCTCTT
CCAATCCGCCTCAATGCAGCTGGA
>YUJFF:03780:02989_1
GATCCAAGAAAACAGCGCTGCCTGCGAGTCGACTCGCCGCATCTGTGACAGCAGAGGCGATTGTTTTTACTCGGAG
CGCCGCGGAAGAGTAACAGAAAAC
>YUJFF:01429:03215_1
GATCCACATGCAACAAGTCTTTCAGAACTTTTGTAACAAAAAATTCCAGATTAAAGGACTTACGTCTTTCCGATCC
TTCCTCTGCTTCGAACCGTACTGT
>YUJFF:01532:01213_1
GATCCACTGGAGCGCGTCAGGCTGAACACCTCACTCAAGGGTACGGCAGTGCAGCTAAAACAGCAGGAGAGACAGG
CTGGGAGCGACAGGCTAAACGTAG
>YUJFF:01474:03171_1
GATCCATTAATGACATTATCACCCCAAGCCAGCCGCATAAGAAATCTCTGGAGTGGTTTGAGTGCCACCTGGTGTA
CAGACTGAAAACTACAACCACTGT
>YUJFF:01569:02355_1
GATCCCAAAACTGCACTCAGCCTGGCTCGGCTCAGCCGATAATTGAAGACCCTCTGCTCACTGCGGATGTTGGAGC
CTGGGAAGGGGAGCATGAGGTACC
>YUJFF:01515:02615_1
GATCCCCGCACCTTCAGACACGAGACGGGGACAGACCACATCTCCTGACTGACTGCCGTGTCTGCCAGGCCAACGC
TATAATCGGCTGAACCTTGGGGTG
>YUJFF:01503:02444_1
GATCCGCATTCTGGGAAAGGAGGGCCAGGAATAGTTGAAGGGGGAATCCGAATCAGAATCCATGTCTGTTTCTGGT
GCGTTTCAGAAAGGCAGTTCAACG
>YUJFF:01547:01095_1
GATCCTACCTTAGACCGCTCTGATGTCAAGAATTATCAACCTGTATCGCTTCTACCTTTTCTGCCTGAAACCCTTA
AATGAGCAATGCTTAATCAACCAC
>YUJFF:01503:01353_1
GATCCTGGCGGTGATAGATTTCACTTTGACGGTGCGGGGAGAAATTTCCACACTATCAGAATTCCATCTGTAAGTA
TAAACAGCGGCGGGTTGGGTCGGC
>YUJFF:01495:03208_1
GATCCACAGTGGACATAGTGGGCTACTGTGAAAGAGGCCCAGATCTAACCTCTGCTCCATCCATTCTTTTTGTCAA
ATTTACGTTGAGCGTTTTTATGAA
>YUJFF:01544:00826_1
GATCCAGTTGTGTTGCCAGTGGTCTGAAGCAAACGTTAAGCCGTCGGAGAGGGGCCGTTAAAGCATCTCCATATCT
GCTTGACACCGAACCGTACTTTTT
>YUJFF:01532:02604_1
GATCCCCATGCAAAACCAAAAGGTGTGCTTGGTGGACATTAGAACATTAGGAGTATAGTTTCAAAAAATAAACAGG
TGGAAAAACTATTGTCAGACTCTA
>YUJFF:01536:01891_1
GATCCCCGCCAACGTGTTCATCCTGGGACTTTCGCCGCCAAAACCAAGACCTTCTCCACGGCCATCCTCTACTGCA
GCCTGGCCGTGTCCGACCTCCTCT
>YUJFF:01487:02682_1
GATCCTAATGGCTTCTTCGCATGGCCAGTCACAGACGCCATTGCTCCTGGCTACTCCATGATTATCAAACACCCCA
TGGACTTCAGCACCATGAAAGACA
>YUJFF:01565:01275_1
GATCCTCCGAGCTCTTATCAGGATTAATGACATTGTGTTTTTGTGCTTCTGTTCCTCCAGAAAAGGACGGGGTCCT
GGCAGGATTGTCGCTGCCCAGGAA
>YUJFF:01539:01121_1
GATCCTGGAGCATTACATCATGAACGGTCCTGATCCGAAGGCACTGGATGCCGTGCTGAAGCAGCTCGATGACCCG
AACAGAAAGAACCCCCAGGAACTG
>YUJFF:01534:01325_1
GATCCTGGCGGCGAGGAAGAGATCGCTGAACCTGCACACCCAGCCAAGCGGGAGAGGAAGAGTGAGGACGAGGAGG
AAGAGGAGCTGCAGCTCACCGTGA
>YUJFF:01525:01191_1
GATCCTGTTCCCATCTTGCAAGACAATCTGTAGAAGTGTATTCCCCTGTGAGCTGTGTGTTTAACTCCTGACTCAG
GGACTTATAACAGCCCAGGCCTGT
>YUJFF:01547:02161_1
GATCCAAATTATTTCAGAGAATCACGTGGGGTGATGTTATCAAATTATGTGGGGCTGGATCACTGGAATTTGATAA
TAATAAAAAAAATCAAATAATGAT
>YUJFF:01518:00599_1
GATCCAACATGCAAAGACAGAGGGGGGACAGTGTCGGGACCAGCAACCACTCCAAGGTCCTACGAGGTGGAAACAC
CAGGGGGAACACTCTCGCATCTCC
>YUJFF:01511:00475_1
GATCCACCTTTTGCCGCTACATGAGCTAGCAAGAAAACGCAGCGATATTTAGCCTAGTGTGCAATTAGAAGATATT
GACTAAAACAACGCTTTAAGAAAA
>YUJFF:01526:00654_1
GATCCAGACTGCCAGAGGTAGTCTCCTTTTAAGGCTTAGCAATGAGAGAGATTTTTGAAGACAGGATTTTACAGCT
TCCTGGGGACAACAGCAAGGAGAA
>YUJFF:01506:01260_1
GATCCCATCGCAGGCTCCGTGTTGCTGTGCTGTGAGTAATCATAGATCACTCCTCCACTCAGGCGCACCACACATC
CCAGCTCCGCGGTGCCTTCGCCAC
>YUJFF:01537:01391_1
GATCCTAGCAACAGTCTCCCAAGTGACACTCTTTACAGCAGCAGCTCCAGTGGGGTCATGGTGTCCAGTCACGGGG
GGGTGGGAAGCCACCAGCCAAGCA
>YUJFF:01525:00570_1
GATCCTCGCACTCAATTGTAAGAGATACCGAGGATCTTATCCCTCCTTTAGCCATTACTACTGAGTCTCTAGCCTG
CATTACGCTAGCAGCACCTCCAAA
>YUJFF:01522:01279_1
GATCCTGCATTACTCTATCTGGGATTACGCAATCTTATCGGGCTTCTTATAATCTGAATTACCCATTGTGAAATTT
GCGCAGTGATATCCTGCATCACAG
>YUJFF:01503:00753_1
GATCCTGGGACATTATTGATGGACCTGGCTTTTCTGCAGGTGCCAGCGACCCATTTGTGTGATGATTCAGCTAAAT
CCATTACCCAGAATTCTCTGCACG
>YUJFF:01525:00909_1
GATCCTGGGATGTAATGATCTTTCGGTGCAGTAAGAGGAGGTCAAGGTCTCGCTGCACACTCTTCCTTTCCTGAAC
TCTGCGTCGGGAGAGCGAAACACA
>YUJFF:01547:02913_1
GATCCTTAGCCCAGCAGAGTTCAAAGGTCACATTGCAAAGAGTCAGGGCTCGGGGGTGCAGAGATGGAGTCGGTGC
GATGGGCTCAAGCGGTAAGCCAGG
>YUJFF:01517:01658_1
GATCCACAGGTTGATCATTTATACATCACGCATTACAAAAAATGCTTGGACTTGTTCCCTTGCTCGAGCATCCCTC
AGGAGCCTCCTTGCTCCTTGCTCC
>YUJFF:01538:01592_1
GATCCACATAACAAGCCTCCTGCAGAACAAAGGCCTCAGGAGCTGCCACTTCTTTTGATCTGGACCATCAAAATTA
AGCCGCTTGTCTCAAACAAATTCT
>YUJFF:01530:01478_1
GATCCAGAGGCAGAAGGCCTCGGCAGAGAGGGCGTTCCAGGAGGCCTGGCCCAGGCCAAGCTGGTCATGAGGCGCG
TTTCCCTGGGAACCGACCGTAACC
>YUJFF:01513:01568_1
GATCCAGCGGCGCGCGTGCGGCTCACCTGTTAAATAATCCAACAGCCCATCGACCTCACAGTGGCGGGAGTTAGCG
GTGGGAGACTCCGCACGCTGCATG
>YUJFF:01529:02159_1
GATCCAGGGTTAGCCCAAGATTGCCATATCCCAGCAGGTCTCAAAGCTGTTCACACTAAACCAGGGTCCCTGCTCA
CCGCTGTCATTAAAGATATATTGG
>YUJFF:01509:01355_1
GATCCAGTGAGAATGATGTAATAAAGAGCGTTAAGTAGTTCTGCTGCTTTGGCGGTTACAGAAAAGGCACTCTATT
TGGGGGGGGTGTGCCTGAGTAGCA
>YUJFF:01532:03094_1
GATCCAGTTTGGGAGCGAGCAGCGTTAACAGTTTGAGCGCGTGCAGTTTGAGCGCTGGGACCGAGCGTTTGGCTGC
GTGCGCTCGTAGTTTTGAAAGGCA
>YUJFF:01529:01568_1
GATCCCAGCGTTTCTCCCAGTCTTAATTCCCTCCTCGCCGTTCACGTTTATCCCGTCCATTCAATCGCGCTTTCTT
CTTGACAATATACGAGCGTCATTC
>YUJFF:01518:01382_1
GATCCCATGCACGGCTCAGTGTTAGGAGACACGATGAGAGCTTTGGACATGACAAATGGGTCAAATATATTCATCG
GATTGAGCTTCAGCACCTGGAACG
>YUJFF:01516:01745_1
GATCCCTGAGAGTGTATGCCACTAATAATGCCATACGTAAAACACATAAATAATAAACAGAAATTATTACACATGG
CTTCTAAAGCATATTTAGTTGCAT
>YUJFF:01511:02669_1
GATCCGCGCGCGCGGAATCTGGGTTATCGGATTTATCGCCACGGGCAACTGGCAGGTACCTCTGCACAGAAAAGTT
TTGTGTGATCTGAGGAGCCGCGAG
>YUJFF:01450:01730_1
GATCCTAAAATAAGTGGAACCAGAAAACCAGAGCAGTGCCGTGCCCAGTGTGGGTGTCACTGTATTGGCTGTAGTA
AAGCCTGAATGAGGTCAAAGCCAG
>YUJFF:01505:00706_1
GATCCTAACCAAAAACACTCTGCCCCCTAAGGCAAGGTCAGGGGAGTTTTCACCAGCTCACCCCTCCGCCTGGTCT
GATGAGGGTGGAAAAGAAACTCAC
>YUJFF:01535:00838_1
GATCCTATGACCCCCTTTTTGCCAGTGTCTGAAAAACAGGAGCCACCCCAAGATTTTCCAAAGGCGCATTGGACGG
CAGTCATTTCCGATCGGTTGCTGA
>YUJFF:01537:02121_1
GATCCACAAATGCTGATAAATTAACTTTAATCAATTTCTCTCGATTTAACAAACAAAGAATTCCGAGCATACGAAG
ACATGAAATCCACGGGTGCTAGTA
>YUJFF:01546:00931_1
GATCCACGACAACATGCACAGGGAGCTTCTCTCTGCAGAAAGAAAGAAAGACTAGTTTACGCTTTCATAGGCCTTT
AAACGCTGTTCACGAGTAAAAGCG
>YUJFF:01509:01225_1
GATCCAGAGGAGGGCTGAATTTGCACATCTGTCTGGCTAAGAGTGAGTCAGGGCTGTGGTGCAAATGGAATGGAGG
CCGTAAGAGGAGACTGCCAAACCC
>YUJFF:01528:02285_1
GATCCAGATGTAATATAAACATTTAAATATCCCAGCGTGTTCCCACTTCTCCCCCAGGATTCCCTTTTTGGGGAGC
ACTTGTTTTCGGCGGTGTGTTTCA
>YUJFF:01541:01497_1
GATCCATCTGTTTCAGAAGGAGCTGGATGACTGATGTTTGTAAGTGACAGAGGAAAGAACACGGAATTGATGGCGC
ATGCAGCTCAGGACGAGCAGAGAT
>YUJFF:01521:01581_1
GATCCATTCCTGCGCCTCTGCTGTTCCCAATTAGCATGTTTTCACCAAGGTCAGGTTGTTTGGGAACATGATGGCA
TTGCTAAGCAGATGAAGCACATCC
>YUJFF:01530:01249_1
GATCCCCGCTGGAATGTGTGTGGAGCATCATCGAGGAGTAGCCCAGCGTGAGGCACGGGTGTTTTCCTAAAATTCT
GTGCCCCTGTCCAGTCATCAGCCG
>YUJFF:01501:01666_1
GATCCCGATATTAAAAAGTTTAAGAACCAGTGGCCTGTTTGATTGAAATATGTAATAAAGTGCAGGATGCTCCTGT
AGAGACCCAGGTGTGTGCGTGTGC
>YUJFF:01536:01600_1
GATCCCTGCTCCTGAGATCATCACTTTCATTTGATGTTTGTATATATCCATCCGTCAATGTTACAGAATGAGGGAC
AAACGCAGAACACACAACAAAGAG
>YUJFF:01515:02871_1
GATCCTGAAACTCTGTGTGACACAGGCTCAGCTATCATGCATTTCATTTTTCTAAAATCCTCCTGGAAGGGATGGC
ATACATAAAGCAATGCTAGCTAGC
>YUJFF:01487:03213_1
GATCCTGCATGTTGCCAGGGATTCTGGGAAGTGAGGATAGAGCGAGGGACCTCCAGGCATGCTGAAAGCACTCTTT
ACTCTGCGGATAAGGGGGCCGTGG
>YUJFF:01516:01718_1
GATCCTGCTGGGACTTGGAAGACGATAACCTGGTCTACTCTTTTGCCGATTATCCTTCTTTTGACAGCGATGAAGC
GATAGAAGGAAGACAGGTACCAGA
>YUJFF:01522:01681_1
GATCCTGGGGAATCTGGCCTGTGACATCTGGCTGGCCATAGACTACGTGGCCAGCAACGCCTCGGTCATGAACCTG
CTGGTCATCAGCTTCGACCGCTTC
>YUJFF:01517:00686_1
GATCCACTTGGTGTCGCTGGTGCATATGGACCAATCATATTATGTTCCAGACCGCTACATAATGGACAGTTTGTTT
TTAATAAGAGACATGATGGATTTG
>YUJFF:01535:01034_1
GATCCCATAATCACACCATTTCCAGCTCAAAATAGAGGGAATGTTCTTGCACTGATACACTGTCAATATGTATATA
CAGCATCTATGACTAAAATGCACT
>YUJFF:01522:01450_1
GATCCCATGCATTTCTACTTTTCTTATACACACGAGCTCTCCAAAATGATGGTCTTCGGTCCACCGTAGTTCCTCG
AGGTGTTGACTGGCCTATAACTTC
>YUJFF:01540:01352_1
GATCCCATTTTGGTCACAAGAGCCAAAATGTCCTCCCTCATGTGCACTTTCTCCTTGTCCACAGAAAAGTAAGAAC
TTGTTTTGAAGGATTTTACTTCCA
>YUJFF:01480:03168_1
GATCCCGCCACACACCTGTTGTTATTGAGTGCTCGGGGGGATCACACAGCGAGCAGCTTGGGGCTTGTTTGCTGTG
TCACAGCGGCCCTGTCAGGAGGTG
>YUJFF:01544:02526_1
GATCCTCCGACAGTTTAATTTTGAAGTGCAGCGAGCTGTTTAAGTCTTACGTGCAGCGATGTGCCTCATGGTTTGA
GTGCCAGTGCTTTTTGTGGCGAAG
>YUJFF:01547:01644_1
GATCCTTCGATCTGCATCCACAGACAAAGGTCCTCGGTGTCACAATCGCAGCGCCAGGGATTCCCGCTTAGGGCGA
TGGAGCGGAGGGATGGTAGCAAGA
>YUJFF:01635:02229_1
GATCCTTGTGTGGATGCTATCATGTGAGCTCTTATTATTTATTTGCTTCTTGATTGTCCTTATCCACAGTTATATT
TTATATTTCATGCACCTCAAAAAT
>YUJFF:01539:01469_1
GATCCAGTCAGCGTTTGTCCTCAGCTCTGTGGGGAGCGAACGCTAACGGCGCGTATTGACTATCCTTACCACAGAG
CAGCATATTAAACTGTCTTCTGTT
>YUJFF:01502:01991_1
GATCCTCACCTGCAGAAAGGTCAACGGGTTCAACAAAGACTGAGGCTGACTCACCGCTCGCTACACGACGGAACAG
CCCGAGCGTGGCGTGATGCGCGCA
>YUJFF:01533:01278_1
GATCCTCTTGGGGAACCAAGCAACATGGCTGCATGGCAGTCCGTTTCTTATAGAGGACATCATGGTTGCGAATCTA
ACCCCTCATTCCGTTTCATTTTAG
>YUJFF:01532:02296_1
GATCCACATCCTTTGTTCTCACCTCTCACTGACAAGCTATATACAGCACAAAATACATTTCCCATGAGGCAAGTAT
TACTTCGTAAGTTTAAGAAAGGAG
>YUJFF:01548:02321_1
GATCCACATTACAGTCAATGAGTGTGTGTGGGCACGGGCGGTGCTTTCAGGGGAGTATAAGAATGAAGAGTAAGGG
GCATATTACGTAATCTCAGAAATC
>YUJFF:01545:00530_1
GATCCAGAAGCGACACACATACAGCTCCTCATGAGATGGACTTTGTAACCATGAGGTTGCTTGTTCAGATCCACGT
GTGGCCGCGTCCTCGACCCTGGAG
>YUJFF:01537:01105_1
GATCCAGTCAATCTCAGCACTGGGAGAAGCCTGAGCCCAGGAATTGTTTAGGGACAGCTGAAGGGGATCGCTCATA
TGTGGCGGAGGCGAGTGTATCAGG
>YUJFF:01535:01479_1
GATCCATAGTTCCCCTCCCTTTCCTAAAGCTCTGATGTAGTTATATCAATTCCACTTCTTTCCAATTCAGTTCTTT
TTCAAACCATCTAGCTATGTGTAC
>YUJFF:01527:02071_1
GATCCCCACTTTATAGCTAATTTTTATTTTTTTAAAAACGCTGGACGAGAAATGTGGGAGGATTAAACAGAAATAA
GTAAAGATCTGGGGGGAAAAAATT
>YUJFF:01509:01503_1
GATCCCTGTCTTTTCATATGTTGCATAACATAATATATGCACGAAAGAAGGAATTATAGAGGATCATGTTTTCAAG
GGTCCAGAGGCGGAGCTAAGGGGA
>YUJFF:01569:02012_1
GATCCGCGTAGCAACCTGCCGTCGCCGCCGCCGCCGCTGCGCCAAACCGCTATCTCTGCCTCGCGCTCGCAGTTGC
GTGGGCGGGCTCTGAGGTCTGCTG
>YUJFF:01524:01396_1
GATCCTCGCCGCTCCACTCGGCGTCGACTTCCACAGCCCCTCCATCCGACAAGCGCTCTTGGCCCAGTTCTTCCTC
GGAGTTCGGTAAGATTCTCTCAGG
>YUJFF:01534:00604_1
GATCCTGATGTCTTCATACTGCTTCCCACATCAGCTCCTGGCATGAGAATGACAGTATTCCCTTCTGTTGTGTGAT
GCTTGGGGCTGTCTTGTATCGCTT
>YUJFF:01519:01844_1
GATCCATTTGAGTCAGAGCCTGTAGGGTCGAAGGGGTCGTAGATATCGGTCTTGACGGTACCGTCCTTGCTCTGCG
AACGTGCTGAAGACAGCAGCAACC
>YUJFF:01521:00654_1
GATCCCAGCCCTGAACTATACTTAATGTTCCAGAGGACTATACTACAATGTTCCATGTATTTCATATGTATTAGCA
GAAAATGGCAGCATTTTCCTTTAT
>YUJFF:01516:01144_1
GATCCGCAATCACCGTGTCAAGTGGCTTCGTGACTCGTCCGACCCTCCTCCGTTCCTCCGTTGTCCTAATAATGGC
ATCGCCCATCAGCGCGTCCTCCTG
>YUJFF:01502:01182_1
GATCCTCCCCAGCGGGTCCCTTCTCCTTAGCGGCACCCAGTTTTCCAGATTCTTCCACAGGCCAGATGGCACACTG
CACATCAGCAACCCCTCTCCGTCC
>YUJFF:03781:02817_1
GATCCTCTTTGCGCTCTCTGATCTGCTTAGCGCGTGACCGCGTTCCTCCGAGCGCGAGCCATTTAATAACGCGACG
ACTCGCTGAACATTTCTCATCGGC
>YUJFF:03761:02730_1
GATCCTGTGCTACCATTCTAGTAAATTTCAAAATTGTTTATGTGCTGTTGACTCACAGTTTGCTTGGTTCATCTAT
ACATATAAACTGTGGGTTTTCTTT
>YUJFF:01531:00774_1
GATCCCACATAACAGGTGCCCCTCAGAGGTCAGCGTAGCCCACAAAGATGGAGTCATTAAATAATGCTGAGGCCTG
GTCTGAAGACAGGCTTAGACTTGA
>YUJFF:01505:00467_1
GATCCCCCTTCACAGTCCTGTCCAGGCCAACTGCCAATCCAATTAATTTACTGGGGTTCTGGCCCTATGCCCGTAT
GGTGAAAATGAAGGAGATTGTTAT
>YUJFF:01529:01421_1
GATCCCGAATGCTTTTAAAACTCTCAGAGCTCCACCTTTCAGGAAGCAGAAAGGGAAACTGATGGCCAGTGAAAAC
CAGCTCTGAATGCATCACTGCCGA
>YUJFF:01490:01553_1
GATCCGCCTGGCTGGCTCTCGCCTCGTTCGAGTGATTTCGGAAGTGTCAAGCCCGCAGGATAAACACGCTGCGTGG
AGCGTAAACTCTGCTTTTCCTGTT
>YUJFF:01525:01427_1
GATCCTGCCAAAGAATTCGCTGTACAATGTCTCCTTTGAGACGTTTCTGGATCTCCACACAGCTGGCTGAGCATGG
TCACCCCATCACCCCAGAGCCCAC
>YUJFF:01498:01601_1
GATCCTTTCTCGCGTAGAACATCACCGTGGCGAAGATGATGATGGCCATAGTCAGCGAGAAGAGCAAGAATCCCAG
CTCCGAGGCGCAGCTCTTCAGTGT
>YUJFF:01486:02949_1
GATCCAATCACAACCTTCCGTCTGCTCGCCAGGATAGCAGAGTCTTCCCAGCCAATCGAGAAACGGCATTCAGCCT
GGTGCACGAGCACGGGCTCGAGCT
>YUJFF:01549:01288_1
GATCCACGACCGCGTTCAGGGCGACTCCAACCCACACAGGACCCCGAGATTAACGGCGGGCGACGGAGCCGCGCGT
CCTCAGCGCCGCCTGCGAACGTTC
>YUJFF:01524:02414_1
GATCCACGCAGCGTCCTCAGACACGGTTCTTTTTCGAGGCGCTCTGAGAGGATTAAATCATCAGGACCGTAGTCGA
ACGTCCGCTGCATGCGGGCGCGGT
>YUJFF:01502:02137_1
GATCCAGCTTGGAGGATCAGAAGACGTGACTCAGATCAGGAAGTGGCAGCCTGGCGTTGGCGTGGAACCTGCTGTG
ATCCGATCCACGCTTCCCAAGCTC
>YUJFF:01535:01436_1
GATCCCACCGCAGACTTAATTTGATGGGGTGCCGAAGTCAAGGCTGTGAGGTTTCTTCTTGTCTGTTTGTTCTTTG
ACTTGAAATAATGACCTAGGCTAG
>YUJFF:01509:01447_1
GATCCCAGGAGAGCCCAGTCCCATGCAGGTAGCGGTGAAGGTAAGACCCCAGACCAGACCCCAGACTGTCGCTGTC
TCAGGCACTTGCCTGGCTGCTCAT
>YUJFF:01547:00593_1
GATCCCAGGGAGCATTCTGTGACACCTGGTTCCAGTATTTTGGATTACTTTTATGAGTCCTGTTTTGAGTGTGTGG
TTCATTCTTTCCACCTTGCTGTCG
>YUJFF:01543:02695_1
GATCCTGGTCGCGGGAGCAGAGAAGAACAGGGGCAGGTTACAGTCCACAGCCTGCCACTGCAGTGAAGCAGCGTCG
TCTCCGTAACCACTGGATACCCCT
>YUJFF:01528:02026_1
GATCCTTGTAACACCTTTCCCTGCATTTCGATCTGCTGAGGTGGGGAAAAAAAAAACTGGTGTGACATTCTCCATA
AAAATGAGCAGAACTAGAAAGTTA
>YUJFF:01543:01445_1
GATCCAGGCATGTACATGTTCCTCCAGCTGCTGCTCGTGATCAGCTCTTAACCCGACCTAACTGCGGAGGAGCAGA
CAGACACGCGCGCACGTGCGCGAT
>YUJFF:01535:01633_1
GATCCATCACAGGCGTTTCCTGGAAGGACGTATCTCACATTACCGAGGAGGCAACTGGGACTTAAGAGCGGCTTTG
TTACAGAGCAGACAATCTCACCCG
>YUJFF:01515:00307_1
GATCCCTGCTACCTTGGTTGCCAGTGGCAGCACACTTTAAGGTGACTGCAGTGAGTCAGATGACCACTCTGAAGAT
GCTGCGGGATGCATGTTGCCATGG
>YUJFF:01544:01138_1
GATCCGCACACATGAAAGCGGGAAGTCTGAGTAATGCAGCTTTTCGCTACGGTTCCAACAGGCACGAACTCCTGAA
ACTGGACAGCGAGGAGAAAAAAAA
>YUJFF:01545:02578_1
GATCCGTGTGTCACACCAGCGTGTAAATCCAGCCTCGCGCTCCCACTCCCACCCGTGAAGCTCACCTCCCACTCGG
GGTAGTCGTGCTCCTTCAGAGCGC
>YUJFF:01522:02958_1
GATCCTGTCTGGAGGTCACCTGACCCAGGGACGCTGTGGGACTGTGTGTGTGTCCCGCCCCATCCTGTCTTTCCAG
CTTGCTTCCTACTGTTGTTTTTTT
>YUJFF:01537:01288_1
GATCCAAGGCACATACCAGCTTCATCAGCCCTGTTAACTTTGGTTTATGTCAAGAAATCTTGATGGTAAAAGTTAA
AAAAATTTGGCCTGGGGTCCCATG
>YUJFF:01525:02430_1
GATCCCGCCATTATTAACACGCTCTCTATGAGGAATCGCTGATGCACTGATTCTGATACTGATCGGTCCCTCATAG
TGTCCACATTACAAAATGGGTTCC
>YUJFF:01545:01366_1
GATCCGATTGGTTAAAAAGATCACTATACCATTTGGTCTTCTATCATTCCTGTTGGCTTTCACCTCAGCTGTAGCC
TGTTCAACCAATTTTATTAGCTTT
>YUJFF:01467:03165_1
GATCCTCAGAGAGCAGCACAGAGCTGAGAACATGGATGCCCTGACATTTCTGTCCACGCCAGATGTCACTGTGAGA
ACTCTGTGCCCCTAATTGTGCCAT
>YUJFF:01516:01358_1
GATCCTTCCAAAGGGACGCCTACATGCCGAAGTAAAAGCGGAGAACATGGTACACAATATGGGGCCGTGTTGTGAA
GGTACAAGTCCTGTAGTTCCTCCT
>YUJFF:01511:02456_1
GATCCATGTTTTAACCCGCGCCGTGCTTCCTTCCTGCGTCAGACGAATGTGTGAGCTCGCTTCATTGCTGCATTCG
GGGACGGTGCAGAGGAAGATCCGA
>YUJFF:01530:00696_1
GATCCCGTCGCTCTGGAATGCACATACAGTGGGTTTCAGTTTGTCTCCGTCACAGTGGGGTGCCCAGGTGTGGTGC
TGAGAACGGCAGCGGGAGTGAACT
>YUJFF:01535:01456_1
GATCCCTTGTCTGCAGTGAGAGCATCAACATGGGACCAGTGTGCTGGACACACATTGGTATCATAGTTTTTGGGTT
ATTTGTTTGCCCTCGTTCCTTCAG
>YUJFF:01491:01555_1
GATCCGTGCCAGTGTAGCTCCATTTTTCACTCAGTGTTAGCACTAGCTGTGGGCGAGCACTCCAGTATAAGCTATC
CTTTATTTCTTCTCGTACGCCTGC
>YUJFF:01585:00527_1
GATCCTTACCAACCATATCAATGCAGACTGACGCTGGGATGCAATTGGGAATGGGTTTCAGTCGAGCAGGGTATGC
ACCGTCTCAATGCAGATCAGGTGC
>YUJFF:01539:02763_1
GATCCAGCTGCAATCTCTCTCTGGAGGCACTCAACCCTACTGTAATCTAACTGCAAGTGCCTGCAGAAGAGCCTCA
GAGAGAGGCTGCAAAAACACTGGA
>YUJFF:01546:02308_1
GATCCCAATCAACCAATCCCCCGTGATATCAGCACAGCTAAGCTGGCGGCTTGTCAGGCTCACCTCCTGACATTCA
CATTTGTCAGCCCCCTGCTTGTAA
>YUJFF:01519:01256_1
GATCCCCGCGCACCCCGATTTGTTTATTTTGCTCCCGATTTAGACCGCCTGCTCGTCTCATCACAGCGGTGTCCTT
TCTCAATGCCGCAGAGCGCAGACT
>YUJFF:01546:02677_1
GATCCTGAGACCAAAGACGGCCACCTCATAACTCGTCGTTATGGAAACGGACGTTTTAATTCCTTTTGACGCGGAC
TATGCGTGCTATTCTAGGCAGCAA
>YUJFF:01501:01627_1
GATCCTTAGTTCCTTAGCTGGTTTTCCCTTCCAGAAGCAAGCGTTTCCACTTTTCTCCTCCTTAGCTGGCCTTCGT
CAGCAATATCGATCCGAAATCTCC
>YUJFF:01501:03085_1
GATCCAGGCACCGCAACTGTTGGAGCTCTACAGTTTTTCCTTCTAGTTCTTATTTTTCTGCCACTTTGGCTATAAA
ATGTACAAGGAAGCTCAGTAAGCC
>YUJFF:01548:02209_1
GATCCATTGAACGATCACTCTTCATAGACACACAACTGGGTACAGGTGACCCTACTCTTTCTACCTGGACCCTGTG
AACAAAACATAGAGACAGAGCTTC
>YUJFF:01520:01970_1
GATCCTCGCCTTAGACGCAACATCGCGTCTGGCTTCGAAAACCGAGGCCCTTTAGATGAACGGAGACTGAATGGAG
ACTTCATTGGCTGGGACCGATAGG
>YUJFF:01542:02572_1
GATCCTGCAATTGCCTTATCGTGGTGTTAGCCCACAGTAACACTTGTCTGATGATTCCATGCTGGGAGTTTCAAGC
ATTTGCATAACAAATAACTAGGGC
>YUJFF:01516:01729_1
GATCCAAGAATGCAATCAATTTCTTTGGGTTGACGTACAAAACAAGCCCTCACAGAATTGTTGCAGGCGGGAAATG
CTGTATGTTCCACTTTGAAATTCA
>YUJFF:01507:02061_1
GATCCAGAAGTACGACGTGGACATGGCCGAGAAGCAGGCCGAGCTGGAGGAGCTGTCTCGGCTCCACGAGCGGGAG
CAGGAGGAGGTGTCCAAGCTGGAG
>YUJFF:01508:01747_1
GATCCCTCACACTCTGGACCTGGGACACCTGTTACTATGGCAACCAGGTGGCCAGGTTCAGGGAGACAGTGCTGAG
CTGAGAAGATGTCTGCTTAGTGTG
>YUJFF:01465:03160_1
GATCCTAACGTATTTTTTCGTCTATTGACCGTCTTGTTGCACTGGACTTCAATCGTGGGCAATGGGAAGTATTGAT
TCGCAAGAAGGCAGCACATTTTGT
>YUJFF:03777:02874_1
GATCCTGTTAAGATGTGGAAGCAGCACCTTCCTGAATGGTTAGGGAACAGGGCTGACATGTAATGATAAAGGTGAC
ATGTAATGATTGTGCCTACTATTA
>YUJFF:01532:03098_1
GATCCTGTTGCACATTACATTACATTACATTATAGGTATTTATCAGACGCTCTTATGCCTGAAGGGTTAAAATAAG
TTTTGATTGATTGATTTTGATTGA
>YUJFF:01530:00520_1
GATCCACAAGTTGATCATTATAGATTGTACATCACACGTTCTGAAAAAATACTGTACTTCCACAAAGGATGCACTC
ATGTTTCCTTGCTGAAGAATTCAT
>YUJFF:01544:01439_1
GATCCAGATGAGGAAACATCTGATAATTCTAATAACCTTGCGGCACAAATTGCCTAGAATGCCGTAATACTTACTC
CAAAAAGCGAGCACATATCAGCGG
>YUJFF:01501:01080_1
GATCCAGCTGGGACCATAATGCTCTCTGTAAGAGCTGATTTAGCACTGAATATTTTTCTGTGTAGGGCAGGAGGTT
GTTACTTGTTGCCGCTCTGTCCGC
>YUJFF:01505:00640_1
GATCCCAGTGAAAGACTGACAGTGGCACGTGGTCCACAAACGCTTAAGAGTAGCAGCCAACGCAGCTGCGAGCAGC
GGGAGACTGTAAGTGCATAGAACC
>YUJFF:01504:02879_1
GATCCCCAGGAACACCTCGTCCTTAATGGAGGCTCCACACACCCACTCAGATGCACCACCTGCTCCACGCACATGT
TCAGCATGATGTAGGACCTGTGAG
>YUJFF:01518:01318_1
GATCCCTTTCACCTGAAATGGAGAGAGGTGAGGCTGAGACATTCACAGCAGAAGCGATGCATAGCCAGATCAGTCC
GACACAGGCTCACAATTTATGAGA
>YUJFF:03684:02806_1
GATCCTCACCCCCATGTGCTGAAAAGGCCAATTGAAAATGAGAATCTCCAAAGGCGCTTAGGTGGCAATGAGCTCA
TTTGACACTTAGCTGAGGCGGAGG
>YUJFF:01625:01181_1
GATCCTTTCACTACTATGCGTGCTTCGGTGCGCACGACGGTTGGGAAACCAAGGGAAACAGGAAACCTCCCCAGCA
CAGCCAGAGCGGCCCGTAGCTTTG
>YUJFF:01542:01391_1
GATCCAGTGAACTGGAAGCTTCAGTGCTGGGATTTAATTTGCCCCTTTTAAAAGCGAGATTGTCTCTTCTCCCAGC
ATTCGACAGGCCTTATTACTGCGG
>YUJFF:01470:02593_1
GATCCCTTTATAAAACAAGCCCACGGGGCAGGCTGACCACTTTTCACCATCCTGTATAAGAGTGCAGAGGGATTCA
TTCTGAGGGACAGTACATCGCCTT
>YUJFF:01522:02339_1
GATCCTAGACTCGGACGTGTATGTAAAAATTAACCGAACAGATGGGGTGTGGCATCACACAGTGATTTGGGTGAGG
CAATGTTATGTCGATGCTTGAAAT
>YUJFF:01528:01661_1
GATCCTCATAGGCCTACAAATTCGTCATAGAATTCCAAACGTATGACGTAGTATCTGTGAATTTAAGGAGGGAGAT
TTTAGACGGCTTGTGCGCCTGTCG
>YUJFF:01519:02644_1
GATCCACTTTTCCTGCTAGGAGAAGCTGTCGAGTTGCAGTCCTCCTGCCATTTTGGTATTGTGGTACCCAGGTTGA
CCATCTCTGCTTTAAACTGGTTTC
>YUJFF:01536:00725_1
GATCCAGGTATTAACCCTCCCCCTCCAGCCAATCAGCAGTCTCCTCCTACCCCATGCAGTGAATGTTTAAACCTAA
TTAATGATCGTTATCAGAATCCCC
>YUJFF:01520:01115_1
GATCCAGTTAGGCACTATTTCTGACTGTAGGATTTTCAGTAAAGTTTACCATGTTACAGTTAAGTAAACAAGACGT
GGAAAAGTTATTTTGAGACTTTTA
>YUJFF:01549:01214_1
GATCCATTCAGTGTCAGGACTGTATAACCAGAGCGTGTATTTTTATCCACATCTGAGAGCCAATTTATTATGTCCT
ACTTTAAAATGTGCTCAGAACATG
>YUJFF:01505:02702_1
GATCCATTTATTTTAATTTGTTTCTGCCTCGTTAGAGAAGGCGGAAGGCCAAGCTGCTGAGGCTCCGTTTGCGGGG
GCCATTGCGTCACCGCCCTGCAGG
>YUJFF:01529:01583_1
GATCCCCACGGCGCAAACGACTAGTGACCGTTCTCGTAAAATTTCTTCTTACTCACTGATTTGTTTACGTTTGTGT
TTACATTCTGGACAGGCGTGACTG
>YUJFF:01514:00566_1
GATCCTAAGGCCTGTGGGATACACGAGGTGATTTCATCTCTGTCATCACAGGGCATTGGGAGGTATGATATCTGGG
TAGAGGCTGTCCCCACGGGAGGGT
>YUJFF:01543:01477_1
GATCCTGTCCTGGCCATTGCAGATAAGAACACTGGGAAATGGAGTGTTTTGTTTCCTCTTGCTGCGTGGCTCTGCA
CTGTTGACGGTGTCCCCTTCCAGC
>YUJFF:03764:03081_1
GATCCAAAAGAGCAAGCGACCAAACCTGTTCGACCGCCCTCTCCTCTCTGTCAACAAGTGGTTTCTGGATGGGACG
CAGGTATTCTGCATGGGCTTGCAA
>YUJFF:01505:01471_1
GATCCAGCCGTCCTGATCCGTGTCATATCGTCTGAACATGTCCGTTAGTCTCTGCGGAAGAACAACAGCAGCTCAA
AAAGGAGTTAACAGGATACCATTA
>YUJFF:01510:00637_1
GATCCATACTGGAGCACACACTACATTACATTACATTACATTACAGGCATTTAGCAGGCGCTCTTATCCAGAGCGA
CTTGCATTGTATCCAATTATACTG
>YUJFF:01521:00790_1
GATCCATCGTGCGAGTCCTCACCGCCAGGAAGACCGTCTGACAGACGGACGCGCCGAGCCGAGGCGGAGGAGGAGG
AGGACTGAGGGGAGGGCCCAGGGA
>YUJFF:01532:01208_1
GATCCTAGTTGAAATGACTTGATGCCTTTGGAATATTACACCTGAGTCCGTGGCATTAGATGCATTCACACAAATC
ACAGTGGTAATCTTGTAATCTTGC
>YUJFF:01532:02416_1
GATCCTCAGCCACGGACACTGACACCACCAGCCTGGAGGACCAAGGTGAGAGTGCCCCCATACTCAGGCATGTCCC
AGCACAAATCCAAGCACTCCCACT
>YUJFF:01518:00665_1
GATCCAATAGCATTGATAAATACGGGATCTTAGTTAATTATTGTATTTCTTTAAAGTAACTTGGATTTTAATTATG
TGTTGACATTGTATGGTAAAGGTT
>YUJFF:01502:00795_1
GATCCACAGGCTAGTCATTTATATATCACGCATTCTGAAAACATACTTCTGCAAAGGATACGCTTGCGTATCGTCA
CTGAAGCATCCTCTGGGAGCCTCC
>YUJFF:01512:01649_1
GATCCACCCAGAGCGCAGACGTTTTGGGGAAGCGCGTTTGTTCAGTTTCGTTTTGAACCTCATTCAGTTCTGAGTG
GCCGAAGGCGTGAGGTGTCTGACC
>YUJFF:01533:01612_1
GATCCATAAAAACGGATGAAGAAATTATGCCCTGCAACACAAGTAGTCTTTTATTCAAATCTCTGTTAGTTTGTTC
GACAAATGATTTGTTTCCATCCTG
>YUJFF:01526:00585_1
GATCCATATGTCCGAATTTGATTGCGTTTGTCAAAGTACGCAGCCAAATATCTCAACAATAGAAGAGGCTGGCTAT
TCCCGTACGTCTAGATACTGTGGA
>YUJFF:01500:01113_1
GATCCATTCAGTCTGTACACATGACATTTGGTGGATATATTTTTGTCGTTGCTATTGTACTTTTACATCGACCCAT
TTTACCGAAACTGCTCTTTCAGCC
>YUJFF:01516:03125_1
GATCCCAGAAGTGTGCTCGTATTCATTGTTACTACACATTAAACTGGTCAATTGAAGCAGTGCATCGCACAGGTAA
CTCGCCTCTCCTGGTTTCTTGGGT
>YUJFF:01518:01056_1
GATCCCAGAGCTGGAACAGGATTAGCCTTAGATACAGAATGCACATATATGAGTATGTTGTGTATGTGTATGAGAA
CATCATATTGACCATGATCAGATC
>YUJFF:01505:01320_1
GATCCTCTGCAGTGTTACCAGCAGTGTTGCCGTGCTGGTGCAAGGCGGAGGGCGTGCTGTACCAGGCCTCTTTAAT
CTCAGATCTGCATACGCTGCTGCA
>YUJFF:01589:01202_1
GATCCACAGCTGGATCGTTTCCACGTCACACGTTCCGCAGAGAGGATGCAGTCATGAGTCCTGGCAGCAGGCTCCT
CCTCTGAGCGGGAGTTGGCGGGCT
>YUJFF:01536:01602_1
GATCCACAGGCCCTCAGCTTCCTCTCTACGTCTCGTCATTAGCACTGTGTTTAACTACATTATATGCACATTAAAT
GCATTTAACTCACTGACGTAATAA
>YUJFF:01513:02197_1
GATCCCATGGACTTAAGCGACTCTTTTAATTGCTGTTTGATGAATGCGTTAGCCTCCCTTTAAGCCCGCCGCCGAT
GCTCCTCAGAAATGCGCATATAAA
>YUJFF:01484:03182_1
GATCCCCTGAAGTTAACAGAAAGCATGTCCTCTGTTATTGTTTGCCATTTGCTTTGAGAGCTGGCCACAGATGCAG
GTTTAATGGAGGTGAGCCTCCTGC
>YUJFF:03748:03329_1
GATCCGCACCTCCCTAAATCCACCAGTCATTACCTTCGGCTACTGTTCGCTTCAGAGAAGTTGAACGTTTAATGAA
ACTCCCAATCGAATAAGCAGCCAT
>YUJFF:01541:01123_1
GATCCTGTGTGTAGTTCCCCTTTAAGGGGAGGACGCTGTTGTTATAAACACGCTGGGTCACAAAGAGACCTGGAAT
AAAATCCAATGTCCGATTCAAAAA
>YUJFF:01540:01395_1
GATCCAACACAATGACGGGAGGACCCCCACACCACAGAGAGGATCTGCAATGCGCTGGCGCGTCCACCAGGGAGAG
CCAGAGCGATTCAGTAACGACGTG
>YUJFF:01518:01253_1
GATCCAGTATAAGATTTTCTTCACAGTTTGACAAAAGGCACAGATGACTAGCTCCTGTGAATGTTCAGAGGTGGCA
AATGCAGCAGTGTCACCTTGTCTT
>YUJFF:01492:02018_1
GATCCAGTCCATTATGGGTCTGTGTTTTATCTCTAGCGACCCCTGGTGGTCAATAGGGGTGCCTGTGGACTGCATG
TCAAACCACATGAGAGGTCTTCCT
>YUJFF:01489:03164_1
GATCCCACAGTGCAAGCAGCCCTGCCACTTTCAAGCATTTAATTGGATGAAAAAGATTATGCTTTCGGAATCCGCG
TCATATATTCATTCTGATCATTGG
>YUJFF:03677:02810_1
GATCCCTACATTCATAGTAGCTTCAATATTGTCCAATATCCCTCTCTTCATACAAAACATACATGTCTCATCACAC
AAGCATGATGATTACCTTCAGTGA
>YUJFF:01540:01260_1
GATCCCTAGAATGCTTAAGGTAGGGTAACGTGCAGTTCAAGTCCATCGAAGGTGTCCAATGAAACCAAGTCACTCA
ATGCTATTATCTTTCAATGGGTCT
>YUJFF:01312:01434_1
GATCCCTGTTCTTAATGACTTCCAGACCAGCTGAGGGCATTAATAAGTGCCCTTTGAAAAAACATGATGAGCTTCA
CTTCAAGGTATCCCACGTGTCTTT
>YUJFF:01536:01424_1
GATCCGCAGCAGGTGTACTACGTGCTCAACCCCGACGCCAATCTGAAGGACACGGAGGAGCGCTTCAAAGAGTGGT
TCACCAGGTGAGCGCGAGAGGACG
>YUJFF:01548:01128_1
GATCCTGATTTAAAGAGAGGCTGTGAAAGAAAAAAGCAGATATGTCGATAATCAAGGTCCTACTGGCGGACACCTT
CTCCATCTCCCTCTTCCTCGTCTG
>YUJFF:01508:01108_1
GATCCTGCATCCTATATTCCACTAAATGAAATGGTATTTGATCTGTACAGTTGCAGCTTGATGTCATGCTCAATCC
AGCAGCCTTAGATCCTGTGGTCTC
>YUJFF:01531:01977_1
GATCCTGTAATTAACAGCGATGTTGAGGGGGAACTAGCGAGTACCTCGCGCGTCTACGGGGCGAAGCGGGTCGCCC
CTGTACGCACCGTCGGGCTCGGAG
>YUJFF:01549:00522_1
GATCCTTATTCTGGGCCTGGACTGGAGCCTGATTCTGGGCCTGGGCCACAGCACGGCCCCCCTCACTGGTACGATC
AGACACAGAACCAGCAGGTCCAAA
>YUJFF:01529:00565_1
GATCCTTCTTAGGCTTGCCGATGTTTCGGACGGGCGTGTACATAAAGCTGTGTCCCCCCTGGCATGTGCTTTGTTT
AGCAGCAGGTTGTTGCATCTGGCA
>YUJFF:01539:01384_1
GATCCAAGAATTCCTCGGCCTCAAAGTGTACCGTAAGGAGTCACAGCCCCCACATCGCATGACAGATCTACCAGCG
ACCGCAACTGAAACAAAAAATGAA
>YUJFF:01518:02070_1
GATCCAATAACATACCCCCTTCTTCGCTGCTGTGGGTTTTTTCTTCCCGATGATAGAGGCTTCACATCTGCAACAA
AAACAGTGCACATCAATCGCATTG
>YUJFF:01515:00770_1
GATCCACAGCTGGTACATGGAGTTGAGCATGTTGTCCTCTGGGGGCGGGTCCATGAAGTGGAAGAGCAGCAGGTCC
TGGACCCCCAGGGACTTGAGCAGC
>YUJFF:01518:01621_1
GATCCAGAACTGAACGACAACCAATTATCAATCAATTAATCCGATCAGAAAAGCTAGCTGACCATCAGTGAGAGTG
TTAGGATTAAGGAGAGCAGTGTGG
>YUJFF:01496:02894_1
GATCCTGAATTGAAACAGTTTGCCTGTGACTATAAATTCATTATTTCAGCATTTTTGCAAACCAGAGACAAATTTA
TGTCTCTGGGGAGAGTGCTCTCTT
>YUJFF:01529:01285_1
GATCCAAACATCATTTATCCATAACTTTGACTAAGGGCAGCTGTTTCTTGACCCTGCCCCCAGTGTACGTACCTTG
TTTTGTCTCCATGGTGACCCTCCT
>YUJFF:01521:00741_1
GATCCAACGGTACTCCAACCGCAGAGGACCAACCCCAGCCCTCCACTAGCGAGAACAAATCCAGCGGGGCGAATCT
GGTCCCAGCAGTCCCAGGACCTGA
>YUJFF:01482:00708_1
GATCCACAGCGAAGCGATGCGCCGCTGGACTGGAGTGCGTGAAGAGCGACAAAGGGAAAAAAGGCAAACTCGGAGT
TTGCGTCTGCAAGAGCGACTATGA
>YUJFF:01575:00969_1
GATCCACAGGAAATATAATATGCAAACGGCCGTTCACAAAGGCAACAGTCAGCCCTTTCCAGACACTTATGAACTT
TATGATTTATGGACCGTTCCAAGC
>YUJFF:01545:01509_1
GATCCACATGACCAGCGAGAAGCACATGCACAACATGATGCTCCTCCAGCAGAACGTGACGCAGATGCAGCACGGC
CGCCTGGGCCTGGGCGGCCTGCCC
>YUJFF:01536:02709_1
GATCCAGATCCCACCGACCCAGAAACAGGCTGCGGCCCAGCGAGCCAGGAGGGGCCCATCAGTGCAGAAATGCAGG
ATGGTCTGCGGCCCAAATCGTCCC
>YUJFF:01538:01279_1
GATCCATGAGATGTCTGTCTGCACTTGGCTGAAGGTAGAAGTGGATTACGTCGGCACGCTGCTGTCCTACGCAACA
GAGGATAACGACAACAAGCTTGTC
>YUJFF:01577:01170_1
GATCCCAGGATTGGAGCTCCTGCTTTGATCGTCCGCTGGCAGCACACGGTAAGCCAACCTGGCGGAACTCGTGAGC
GTTGGTGTGCGGCTCGTGGGAGCC
>YUJFF:01545:01380_1
GATCCCTGATTTTTGGCCTAAATTAGTTGGTGCTGACTTGGGTTCATGATTCCAATGGACTTTATAAGAACCCAAG
GGCAAGCAGATACAAAACAACCTT
>YUJFF:01503:01434_1
GATCCTGTTATATTTAAAAAGTGCCACTTCTCAGTTGTGTCCTGTTTAAATTACCTTGCATTTATATCCCTTGCAA
AAGAGATTTTTTATCTCAGTGGTG
>YUJFF:01466:01458_1
GATCCAAAATAAACAATAAACAATAAACAGAGTTTAAGTCTATGTGATTCCAGGGTGGGCTTAACTTTTGATTAGA
ATATTTTCTTCATTTGGGTTTTTT
>YUJFF:01478:03186_1
GATCCAGAAGGTGGATAATCGCTAACAGATGACGTGAAAGCCGCTGAGTCTCAGGTGCGGCGCGGCCGTGGACACA
GCAGGACCGTAAATCGCATTGCTA
>YUJFF:01533:01195_1
GATCCAGTGCCTTCTATCTTTTCTGCCCGAAGTTTATCTACAGGTCCAGACAATGGAGGACCGAATCAAGGAACTG
GAGGAGCAGCTGGAGCAGTTAAGG
>YUJFF:01547:01276_1
GATCCCGTGGGAGTTCCTCCTCCAGCCACGAGAGCCGCGTGTGCGCGCGTGTCTGTGTGTGTGCGCGCGTGTCTGT
GTGTGTGCGCGTATGCGTGTGCGT
>YUJFF:01534:01129_1
GATCCTAGCATGCATCGGCTGAGAGGCAGGAACACATGCGTTATGGTCACAAATCCATTGCAGGGCACAAACACCA
TTCATTCACACACTCATACCTAGT
>YUJFF:01641:02702_1
GATCCTTCAGTCACATCAGTTGTTCTTATTTTCCCTCTGCTTTTATGAGATTTGTCATTTTAAGAGTTTCTTAAAT
TTTTACAAAATCTCAAGCAGTCCA
>YUJFF:01603:01540_1
GATCCTTGCGCCATTGGCAGAACTGACAGAGAAGCCATCCCTGGAAACAATCTCAATAATCGCGTCCAAGAATGAG
GATCAAATACACAATTTCCTTCAT
>YUJFF:01480:01675_1
GATCCAAATCAATATACCATTTTTTTATTGATAGCAAGTTGCATTAAAAGATGGGAATTCCTACAATTCATTTGGT
TGAAAATGGAAAACCTTCTAAATT
>YUJFF:01472:01357_1
GATCCCACCCTCCCACGTGGGGTCCCCCAGATCGACGTGACCTTCGAGATTGACGTAAACGGGATCTTGCGGGTGA
CAGCGGAGGACAAGGGCACGGGCA
>YUJFF:01548:02497_1
GATCCCAGATGGGTGTACAATCCGTGTAAGCCCAGAGACTGTAAAAAATAGTATAAGCCATGAAATGCTTGGCGGA
ATTCAGCCTGTTCGTCTTCTTCTT
>YUJFF:01526:01324_1
GATCCCCAAGAAGTGTCTTCAGCCGTTCTGGAGCATTGAGGAACACCACTCCAACTTCAGGGGAAATTAGGTTCTT
CATCCAGTCCTCATTGTTTTGGGA
>YUJFF:01502:02525_1
GATCCCCCAGATGGAAACTTTGACTTCTATCGACTCAAGCTCGAACACGGAAATTCCACTGAGGCCACCACCAATG
AAACATTTCACACATTTCAAAACC
>YUJFF:01528:02340_1
GATCCCTGTTCATACGCTTGCGCGGGGAGCGCTAGCCACGGGCCCTCGGATTGGCCAGCAGGAGTCACTCGAGCAA
CGAACAAAGCTACACACATCCTTA
>YUJFF:01511:01594_1
GATCCAAAACATTAGCCTACAATCCTGGCACACCGTTAGAGGTGGATCGTCGCCGAAAGTCACCCTGTCACATTAA
GGCAAGGACCCAAACAAAAACTAC
>YUJFF:01525:01136_1
GATCCAAGGGGGCGGGAGTGTCTACGGGTTTTTATGTTTTCCTTTCAGTCTACAGCCAGTTAAGGCCTTGAGAAAG
TGTGTGGATTCCTTAGCCAATTAA
>YUJFF:01515:01068_1
GATCCAAGTCCAGAAGTCCGATCTTCTGCGGAGATTCTGCAACAGCAGCCTAGTGTGGCAACCGCACACCCAGAAT
GCACTGGGGCAGATTACGGCAGCG
>YUJFF:01561:00816_1
GATCCACTCGATGTGAAGTGTGAAATGGTCATCCGTTACGCTCGGTCGCGTGCACTCGGGCAGTGCAATATCAATG
GCGCACGGCAGAGTGGCCTGGCCT
>YUJFF:01508:01420_1
GATCCAGAGGTTCACTTCTGCATAAATCTGCCAAAGCAATGACCTTTTGAATGTTCTACAATAGTTTCATTACACA
ATAGGCTGTGGTGGTACACAAAAA
>YUJFF:01513:01600_1
GATCCATTCCAGACTGCGCACTTTTATGAAGTGTGGTCCATGGAACAACTGACCACAATAACATGTAAATTCTAAA
AACTGACTGGCTTGTGGTGACCAT
>YUJFF:01520:01198_1
GATCCCAGTGTACTGCTGTGGCACAAACTGTATTGTTTGTTGAAGCACTAGAAGCAATGGCCATAGTTTCCATACA
AGCAGACAAACATAGATCTGACCT
>YUJFF:01547:02533_1
GATCCCAGTGTCCATTGCACGAGAGGACAATCAGGAAGTGATACGATCAGCCCCCAATCTCACCCATCGAATGTCA
ATGGCAGATTTTGGCCAGCAATTC
>YUJFF:01505:01714_1
GATCCCCGTACGAATTCACTTAGCATTAGTTAGACTGAAGTTACAGAATGAAGCCTCAGTTAACCACACAAGGATA
TTTTCCATGTGAACTTTGTGACAT
>YUJFF:01518:02589_1
GATCCCTCACCAGCAAGGTCCACATGCTCAAATCTGTCACTGGATATTCACACCCCAACCTGCTGAACCTGAGAAG
AACCAGGCTTAACACTGACCATCT
>YUJFF:01536:00715_1
GATCCCTGTGAGGGAGGGTCTGAGGTCCGAGTCTGGAGACCGAGTCTTGTAACCTTTGCAAATCACCAAGCTGTCA
GAAGTTTCTAGAATTTCATTGTCT
>YUJFF:01507:02971_1
GATCCGATTAGGACCCACGTTTAAACAGCTGGGGCCCAGGAATGAGCCAAAGCCCAGCCTCGGGCCCAAAAAGAGA
GATTTGTGCCCGCAGAAAACAAAC
>YUJFF:01521:01087_1
GATCCGCAAAGGTTACGGAGAAGGAGAAGCGGGCTGACAATTTACGATCCTGACTTTACCTGCGCAACAGGGTCAA
GGTGCGTTCAAATTGGTTATATCG
>YUJFF:01501:02748_1
GATCCGGCCTTTAGAACGGAATGTTACAGAGGCAGGAAGTGTTTTTCAAGAGCGAGTGTTGATTATTCGCTGGTGG
TGTTTCTACAGTATAGCCAATCTT
>YUJFF:01545:01114_1
GATCCTCATCTTTGATCTCTCCCAGGTAGATTGTGTTAGTCTCGGCTGAGTTGATGTCAACAGGTTTCTGTTTCCG
CATCACCTTCACATCATGGTAGAC
>YUJFF:01471:00742_1
GATCCTGACAGGCCCGTTCTGTTGAGGCACTGTTCTTGTGCGCAAGTGCGGGGGGGGGTCGAAACCAGTGCCCCAG
CTGTGGCCAGTAGCCCCAGGGGGG
>EGKX0:00893:00623_1
GATCCTTAATTAAGGATGCGAACGCGGGCAGCAAGGCACGGATGATCTCTCACATTGCTCCTCACAACCAGATTAG
CTTATTATGCCTCACCTTCTGATT
>YUJFF:01517:01260_1
GATCCACCCTGTGTGCTGTTTTTCATTCCAGCTCCCCCTTTATTGACTGACTCACATTTAGAGTTGCTCAGCAATA
ATTAAGCAATTTTGGTTGTGTGGG
>YUJFF:01525:01075_1
GATCCACGGTGAGCGAGGAGCTTGGGAAAGGGTCTGGGAGAACGGGAATGTGATATCGGGGGAGAGAGAATTGACA
GTGCCCCTGTCCGCCAGTGTGGAA
>YUJFF:01527:00371_1
GATCCATTTGGCTGTGTGGGTCATGTGGCCCGCGGTGTAGAGTGTTGTGTTGATGGGTGGAATCCCATTAGCACAG
AGGCCCAGCCGTGTAAATTCGCAG
>YUJFF:01468:03203_1
GATCCCGTTTCGCCTCCGAACCGCGGCCGCCTCCCCTGTGACACCGTCGCGAGTGAGCGCGGAACCAGGGCTGAAC
GGGGCGGGCTGTTCCTGGGGGGAA
>YUJFF:01607:01162_1
GATCCGACACTTCGCACGTATCCTGGTCGGGCCGTTCACTGAAAGAGTGCCTTGCTTCGTCATCTTTTCCGTCAGC
CGCGCTGCCCTCTGCTTTCCTGTC
>YUJFF:01514:01046_1
GATCCGACATGCTGTTTGAAGTCATCTTTATCCCTGATCCCACACCGTCTTCTCACTACTTCAGTGAAAAACTGAG
AGAGATCGAAGAGGAAGAAAATGT
>YUJFF:01511:00849_1
GATCCGTCATTTCAGTCAAAAACATCCATACGCACACGATGACGGCCATAAATATATAATATCTGCTCACTATGCC
TCATTCGTAACTCGAAGCTCAGAA
>YUJFF:01489:01484_1
GATCCTCAGAGAACATGTTCATTGACTCTGACAAATTGATTCCAGCAAACAGTGTTGTACGCATCAAATCAGAGGT
GTGCTCAGATTAAATTAATATCAG
>YUJFF:03750:02917_1
GATCCTCTAAATACGGAAAAGCGGAGCGGCGGCTGCATCGACCGCTCGAAAGAACCTGGCGTCGCGGTCGCTGCTT
CCTCACAACCCTGTCCTGCGGCCT
>YUJFF:01504:01252_1
GATCCTGCCACTATCCTACTACCAAATTCAGCTAAAATCTCAAACCCAAGATAAGATCAGCGCATGGTTTTACAGT
CAGTGTTTACGAGCACTCGAAGCG
>YUJFF:01533:01254_1
GATCCTGCTCTAATAGTAACGTTTAACCGATTATCTGATCATAGCTTTACATGGAAATGCAGCTGCTGGTAAACTA
ATTTAATTACCTAACGCTATCTGC
>YUJFF:01461:01261_1
GATCCAATTTGTTATGTTTCAACACGATCTGCAAGGGGGCAGGGGAATAATGACCTTGTGTGGACAGGCCTGGCTC
AAAAACGCGCTTAAAACGCTTCCA
>YUJFF:01543:01651_1
GATCCACCTCCCCTCACATCTCTGACCTGCGATCAGGCATGGCTGCCCAGCCGTGTTCCTCCAGGTTTTCACTCCA
ACCCTAACAAAGTGCACCTCATTC
>YUJFF:01533:02436_1
GATCCAGCTAGGTATGTTAACACCACAGAGCAGCTTTGCGTTGTCTCTGTCGCAAACACTCGTCTGTTTCAAGTGG
TGTGTTTACACCATGGTTTAGACT
>YUJFF:01477:03206_1
GATCCCAACGACCTGTTCCGTCGGCAGGTTGTCTTGCAGAAATAGCCCCACCTAGTGGCGGATACAGATTAATTAA
AAACGGGGGAATCGGTTATGTTGA
>YUJFF:01526:00713_1
GATCCCTCACACTATCCTGGGATTTCCCATCAGTGATCAAGATTGCAATCTGCAATAAAGGAAGAGAAAAAGAGAG
GCATGGCACATGTCGTATTTTATT
>YUJFF:01525:01520_1
GATCCTCGTTCGATCACTTGGGGGGAGAAAAAAGAAGGGAAAAAAACATTTTTAATTATTGCAGCTATGCGGGGGA
ATTGATTATGAAAGGAGGAAAGGC
>YUJFF:01515:01524_1
GATCCAGCACCTCCAGAACTTGGTCACTTCTGAGTGCATTGCTCAGAGTCTTTGGTAGGGGTAGCTGGAAAAGTCG
AAGGTTTTGGAATCCCCGCTTTGA
>YUJFF:01494:00906_1
GATCCGCAGGTCGATAATTTATAGGTCCCGCATTCTGAAAAAAATATTTCCACAAAGGATGCACTTGCGTTTCCTT
GCTCAGTCATCCTTCATCTTTCGG
>YUJFF:01504:01606_1
GATCCTAGAAGAGCACTTTGACTGCTCAATGTAGGAATGAGATGAGTCACCACTCACTGCTGTACCTGCGCTCGTT
CCCAGGGATATCCCAGCCTTATCG
>YUJFF:01509:01696_1
GATCCAGACAGTCTGGGTCAAATACATCTTTAGAATACTTTTAACTCTTTAGATAGCAGTTTGATGATCATTCAGG
ATTTTACCATTCCTAATCATACTG
>YUJFF:01617:00939_1
GATCCAGAGGCAGCGCTGATGCCTGAAAACATGACGCGCTGTCACAGAAAACACAGCTGTGCGTTAATGGCCGCCT
CGCTCTAACTGCCACTCTGCAGGC
>YUJFF:01511:00896_1
GATCCAGCTTCGAGAAAGCATCACAAAAGAGCGGTTTGCAGAGGCCCGAGGTTGGAACAAGAACCCGCCACAGCGT
TGGTCCTTTGCGCAAGCACACGGT
>YUJFF:01300:02717_1
GATCCAGGGTGTATAGATTCTCTTCATGTAAGCAGTTTACAGAATCTATTACATGTATGTTTAACGTCATTTATTT
GCTATTGACCTGTAAATGTATGCT
>YUJFF:01533:01114_1
GATCCAGTGGAAATGCACTCTGTTCAATGCAGAGACAAAAAAAACAAAAAAAAAAAACGTGAAGCATCAACTTGTT
CCATAGCACGTGTGGGAGAGATCC
>YUJFF:03769:03230_1
GATCCATTTATCACACTCAACAGCAATGCCACGTGTAGCATTCCCATGAAGTTCGCTCAGATCCATTACTCCAGCC
GCCACAACGCTGTGGGAAATTAGA
>YUJFF:01503:02663_1
GATCCCAGACAGGGAAGAATCGAATCAAAAATACGCATAGTGGCAAGAAGCCTAAAACTGTGCCTGAACTGCAACT
CTGGTTCACAAGTACCCTTATCAG
>YUJFF:01519:01240_1
GATCCTATAGATGGAAATATTTCATGCCAAAGAAAATGTAGTTGTGGAAAATTAAACATTTTGGATTGGGGCTGGA
GGAAATACATTAGATTTAATAAAT
>YUJFF:01534:01941_1
GATCCTGAAATGGGGAAAGGGAGTGGCAATGAAGTGTGCTTCAATGTTTACAGGGACACATTCAAAATGATAAAAT
TGTGCCGTTACCAAATGCTATTAA
>YUJFF:01525:00649_1
GATCCTGTGGGGAAAGTAAGATGGTCGGAGTTCTCGTTTAATCTTTATTGTGTTGCACGGCATTTACAACGCACTT
GTCTTTACAAGCCGAGGGGAAAGT
>YUJFF:01533:02709_1
GATCCTTGTAGAATTTTACATTCATGATCCTCCTGCCAAATATTGTTGCCAGGCGCACCGCTATAATGGCCGATGA
ATGGTACCGAACTCAGCTGTGGAG
>YUJFF:01508:00567_1
GATCCACCTGTATGTGGGTCAAAGGTCGCCTCAGACTCTACCTCCAGCTTCAGGGTCTTCATGTTGGTGCCATTCT
TCACCTGGTCACCCTCATTGTCAT
>YUJFF:01515:01394_1
GATCCCTGGAGTTCCTTCTTTTCTGGATTATTGTCAATAAAGCTCTATGGATACAAAATGCGACCATGATAAATTG
TAATGTAAGAGGAGACAATTTGGC
>YUJFF:01490:03219_1
GATCCGAATGCAAAATCTTCAACTGTATCAACCGTACACTAGCAGTCTTGGACAGAACGCCCAAAAGCAATCTTTT
ATTAGTGACGACTTTATTAATTTG
>YUJFF:03680:02827_1
GATCCTAACAGGAACTAACATGCCAGGTAGGGATGCTTGTGAACTGACATTTTGAGTGGCAAAGATTGGCTGAACC
TGTTGCAAAAGCATTGAACTTGTA
>YUJFF:01517:01347_1
GATCCTTGGGTGGTAGAATTCCAAGCACATCAGGGAGAAAGAAGGGCAGCCCTGATGCGAGAAAAAAACAGCAAGG
AAAGGCTGAAAAAGTAAAAACGAA
>YUJFF:01511:01588_1
GATCCAAGACAGTGAGTGGACGTTCAGAACCTCTTGCACTGAAAGTGGCAAATTTTTCAGCCAAGCCAACGCCGCA
GGAGCAGTGCTTGAAGTGGAAGAA
>YUJFF:01531:01317_1
GATCCACATCTTTATTATACACACGTCAGCAATATTTACCCTGCCTCCTGCTCCTGTAGGGGAACTACACTAACTG
CACACTGTCCATTTATAATTATTC
>YUJFF:01516:01190_1
GATCCAGAGTCTCGATGTAATTGGCTAATGGCACAGCTCAGGGTAGAGTTTGTGACTATAAGGAAGGCCCCACACT
GGTGAACATCTTTACCAGCTGACC
>YUJFF:01523:01379_1
GATCCAGCCCTCATCTCAACAGTCCTCCCCTACTTCTGCCTTCAGTCCACTAGCAGGCACTACAGCACACAGACTG
CAACCCTCTCAGTGTATACGAGTG
>YUJFF:01479:03263_1
GATCCAGGGATTTCTCTGAATCAGACCCTGAAGGGAGAGTATTTTTCTCTGGAACCCCCGAGCCCAGTTTGTCACA
TTTTGAAGGAAGCAGCAGACTCTT
>YUJFF:01546:01436_1
GATCCAGGTCCGTAAAAACTCGCAACAGCAGCAGCATCAACAGCGGCGGTGGCAACAGAGCGGCGGGAGCTGCAGT
GCTAGTGGCTAGGCCAGTCAGTAA
>YUJFF:03684:02803_1
GATCCCATACATTTTGGTTCCTAATGAGGCCATGTCATTCTGTTAAATGTCACCAGGAAATGGCATCATCTGGTAC
CCTTGAGCGTGAGTGGATGCCTTA
>YUJFF:01515:01580_1
GATCCTCGTAAACAATGAATTTTATAGCGGGTCTGACTGAAGCGCTGCTCATTACCGCACATTACACTGCTTCTCT
TCCAACGGCGATTGGAACTGAAAA
>YUJFF:01527:02872_1
GATCCTGGAGCATGTGCTCCCACCCGCAGCTGTTGCTAACGATGCTTTTCCCTCGGTTCCATTATAATTAATGCAT
TTTTAACATTTTATGCATTTTTAT
>YUJFF:01538:02648_1
GATCCTGTCTACAGGACTTCATTATCTCATCTGGTTTAGGCACCCATTGGCTTGTTTGCATTACACTGGCAGATCA
GAGAAGCTATTTGCATACTGTACG
>YUJFF:01520:01549_1
GATCCTTTCTGCAGGCCTGCACCCTGTGGGTTGTGGAGTAACCTGAAGCTCCCCTGTTCAGGGCATGAAAGTGCGC
ACGTTCCACAGGGCATGAAAGTGC
>YUJFF:03671:02837_1
GATCCAGCCTGGACTTACTTGCTATCTTAAATTAGCTGCATGCAGTTTAGGTACAGTTAGGTACTTCCGTATTGGT
TCATGGCTTTCTGGTTGACCAGAA
>YUJFF:01543:01308_1
GATCCCAACGACGCTTACACAATCACCTTGAGGCCATATTCAAATTTCTATTGAAACAGAATAATTTTTTTTTTTC
CCTCTTCTCCTCTGTTACCACAAT
>YUJFF:01525:01332_1
GATCCCCCCCAAAATCAGGAGGGAGGACGCACCCCATCCGAAGTACAGCGAATTTCCGAACTCCCTCTTCTGGGTG
TCCCCCAGCAGCGGGTTGTAGAAG
>YUJFF:01546:02720_1
GATCCCCCTACCTGTGTTTGCGACCATTAAAATCAAAGCGATCAACTCTGGGTGTGTCTTTCAACCGACTCGCAAT
CACACATTTGCTGTCACAGTTGAA
>YUJFF:01518:00739_1
GATCCCCTTCCCCTTGGACTTCACCACGGTCACGGTCAAACAGCCCGCCATGAAGTGGGCCGAGTAGCCCAGGCCT
TTACTGGTGCGAAAGCTGAGAGAG
>YUJFF:01539:00985_1
GATCCACGGTTCGCTTACTGAAGGCCGAAAGGATGCCACGTTCAAAACCTCTAATGAAGAGCATGGTCGTGCACCC
CATCCTTAAGAGCCGTATAACACC
>YUJFF:01485:01396_1
GATCCACTATAAGCTAATCTGCACTTATATACTCTGAGCTCCATAATGTCTGGGACAAATACTTTTTTTCTCGGTT
TGGCTCTGTACTCCAAAATTTTAG
>YUJFF:01572:03141_1
GATCCACTCACCCCATCAATTGCTATGTGTCACTCCTGCCCAACGCTGATGGCTTCACAAGAATAAATGGGCGTCA
TTTCCTCGTCAAGTGACCTTCCGT
>YUJFF:01516:01302_1
GATCCAGTATGAGCAGAGCTTCAAATGCGGATCACAAGGGTGGTACAAAAAATAAAACATAATAATAAAAAAAGGC
CAGAGATTAATGGATGTCAGTTTA
>YUJFF:01519:01630_1
GATCCATTCAGCGCCAAACCCACAAGTAATTACAGTGCGTATTCACTAAAATGTTTAATCATAGGCTATAGAAAAA
TATGGACAACGTTACCATGACATC
>YUJFF:01501:01346_1
GATCCCACTCCTGAAAGCATGTGCTGTTTGTGCCGTGGGATACGTCACATGGCCCACAGGCTGTTATGTGTTCTAT
CAATAGCCATCATGTACAATGGCG
>YUJFF:01455:00814_1
GATCCCCCCTCAGGTGTTATAACTCCCCTGCTGTCACCCTGATTGACTGCACCATCCGAGCCAGAAAAAAGGGAAG
TGAGGAGCCAAGGTGAGATTAATC
>YUJFF:01505:01262_1
GATCCCTGCAATAATAGCAGACAGGTTGGACCAGGAAAGGAACCGTTCACCAAGATGCATAGATTTAGCATTCTGC
TCCAGAGGTATCGCCTTGTCTAGG
>YUJFF:01547:01191_1
GATCCGTAGAGGTACTCATAAAGGATATTCCTCACAGTCCCTGGAAGGCAGCTGATGCCAGTGTGCAGGCGGAGTC
AGGAGCCTCGTTCCCCACTGAGAG
>YUJFF:01530:01097_1
GATCCGTTCCAGCTCCCCACTGAGTCCGCTTTTGCACTTCCTCCAGGATAGAGAACGATTCCGCCTCAGCACTGCT
GCCTCTGGTTTACGAACTGGAGAA
>YUJFF:01536:01588_1
GATCCTGTGGCAAGACTTAATGGACTTTGCATGTTGAACATTATCAATGTATGAGGACCCAGGCTGAATAATTAAC
CCTTTCTCTTTGAGATGCTCTTAT
>YUJFF:01507:01189_1
GATCCTTCAATCGATAGCGGTCATAGTTGGGAGTCCAGTGTTTGTCACAACAGGCCTGTCATCGGTACTTTATTGA
TCCAAGATGCGTCCTGCAGGAAGA
>YUJFF:01523:01715_1
GATCCTTGTCAAGGCAAAGTTCCAGACTAACTGTACATGGCGAGTGTTGCCTCAAACTATATTCAGGGAATTTTGT
GACAAGGCTTTGGAGAAATAAGAA
>YUJFF:01546:01314_1
GATCCTTTTACACACAAACACAGCCGCTGCATGTGTCACTGTTACGAGATGATGTATGAGGCTGTGGGTTACAGTG
TGAATACAGATATTTAAGAAATGC
>YUJFF:01520:01683_1
GATCCAAAAATGGACTGACCAATTAAATCACAACCAGGAGTGTCATCCATTTGATGAAAACTAATTTTCATTGGCA
GGAGTCTCTTACTGTACCTCTTTT
>YUJFF:01528:01412_1
GATCCAAAACCACCAGCTCCACGAACAGTTTCATCCAAAGTCTAAAGGAAAGAGAACAGGGTTTGGGACTTTATTA
CAGAATATATCATGACAGACTGAA
>YUJFF:01524:02358_1
GATCCAATGAACTAACAGCGAATTAAACATATGGCGTGCAGCTGAGTCGTCGATTGCCAACAACAACAACAAAATA
GTGCGATTTGAGCCGTCCGTTCTC
>YUJFF:01484:01564_1
GATCCAGAGAAGGGGCCTCTGTCTGCCAAGCAAACAGGCAGAGCAGCAACAGCGCGACGAGTTCCCGCACCACGCG
TCCAAAAAACTCAGTGCAGGAAAC
>YUJFF:01522:02413_1
GATCCATGGAATGGAGACCTGATTCAGTGATCTCTTTCTCTCTCTCTTTCTCTCTGTCTCCACCCTCTCTCTGTCT
CTCTCTCTCTGCAGACTCCCTCTC
>YUJFF:01507:00838_1
GATCCATTTGAAGACAATATCGGGTGAGTTCGTTTAGTTCCGTCATTATGCTGAGAGAAATCATATTCTCAGTTTA
ATTTCTAAATTGACTGTAAGCTTA
>YUJFF:01518:02129_1
GATCCCACCGCGCGTCCTAGCGCGTCTTAGCGGCGGCTATTCGAGCGGCCACCTTTGATCCGCCGACAGGAAAGGA
AGGAAGGTTCGACGTCGGTTCGTT
>YUJFF:01532:01690_1
GATCCCAGCAAATTAGACGAGAGGGGAAACCTGCACCAGTCAGCATTGTACATAGTTTTTTGGCAGAGACCGAGAG
CTTGCCAGAGTCAGCTTTTGGCCC
>YUJFF:01508:02900_1
GATCCCTGCCCATAAGGAGGCTATGACCTTCCTTGTCTTTGCCTTGCACACAAGAGGGAAACATTCTACCTCAATG
TCTTCTCCTTCAGTTCAATTCATA
>YUJFF:01530:01482_1
GATCCGCTGGTTCTCTGTCGGAGTGTCCGCAACAATGGGAGGGGGGGGGTGTAGGGGGGCTTGCTGTGACCTCTTA
ACCTGCCCCACGCACAAAGCACAT
>YUJFF:01533:02697_1
GATCCTCTCATAGTGAGCACGCAGATGCGAGCCCACGGCCTTGCCAGGAGCGAAGCCCATCCTCAGGGCGATCTTC
GTCCACCGTCTCTCTCGACAGACC
>YUJFF:01549:01389_1
GATCCTTAAGCAAGAGGACGACTTCAGCCAGGTCATTTCTCTGCTTCTGTCTGACCTCTTCTTTTCTTTTTCTTCC
ATTCCTTTCTTTCTCGTTGTCTTT
>YUJFF:01512:01322_1
GATCCTTTTCAGAAGACACATCAGTCCAGTCTTCAATAAGCAGTGAAAATGGCTTACCATTGACATCATACTAGGT
TTGCCGTGGTGTTCAGTTTAACCA
>YUJFF:01547:02876_1
GATCCAAGTCTGTCAGAAAAAAACCTTCAAAATGAGATTCCAAAATGTACCCTTATTGTTTTTTGTTTATCCTTGC
TCCTTCAAGCTAATGAAATCATCG
>YUJFF:01503:01344_1
GATCCACGTGCGTGGATCTATGTAATGCTGTACAACAGTAAACCCAGTCTCTATTCCCTGAAGAACATACCACAGC
ACCTTGCTCTCCTTTTCAAAGAGG
>YUJFF:01534:00623_1
GATCCCAAATGATGACAGGCAGAATTTATGTCCCAGGATATACTCGCTGCACAGTAAATCGTCAATGCGCGCTTTA
TGGCACTTCGTCAAGTGAAAAGGA
>YUJFF:01480:01268_1
GATCCCACGATCCATGTGTAGCTGGTGTTCAGGTTGATGGCCCCATCGAAGATGAGGAATATCGCTACAGCAATGA
TCTGAGCGAAGATGGATGTTGCTG
>YUJFF:01522:01526_1
GATCCCATCACAGTATATCTGTGCATTCAAACTGCCATTGATAAAATGTACTTGTGCTTATTGTCCGTTGCTTATA
CCTGCCCATAAAATAACCCAACCA
>YUJFF:01518:01132_1
GATCCCATCACCAAAGCTGTACTTCCTTTGGGTGCTGCAGGCTCACTTTCTGCCTCCATTCTCTCAGCGCGTTGTA
GAAAGAGCAGGTTTATTTCATTCA
>YUJFF:01527:01538_1
GATCCGCAAAAACCGAGGCAGAAAAGCAGAAGGAAATTAAACAAATGAATATCACGCTGCTCGTCCAGGATGATAG
GAAACCCTCAGCTAGTATTTCAAA
>YUJFF:01557:02669_1
GATCCGCCCCTTGGATAGCGTTATGTTAGCCATGACCGTACCTCTCCAGCACTAACCTAAGTGAAAAACGCACCTC
TCACTGTAACCAATCCATACACGT
>YUJFF:03675:02846_1
GATCCTATCATCGTCCTCACTTTGCATCAGGCGAATTAATATTGCTCTGCACCTGTCTTTTGCCATGTTGTCATGA
CAATACCTCGGCCTCAGCTTCACA
>YUJFF:01501:01567_1
GATCCTTCACTCGGGAGAATCTGGTCTCCGCCGCCAGGAGCGGCTCGCACAGCCCGCTGCAGCATTGGTAACACAC
CGCCCACGCCTGCTCTTCGTTAAT
>YUJFF:01511:01537_1
GATCCCAGCTCAGAGGAATTTGTCAAGGGAACGAGACACCAGGCCAGACTGACGGGTCAGTGCTGGTGTCACGCTT
TCTCATTAGGTTGTGATTGCAGCT
>YUJFF:01548:02309_1
GATCCCCAAGGCTGGCTACCAGCCTGAGAAGCTATCAGCAGCCCAGAGCAGCCTGCTTTGCTCCCCCTCCTCAGGC
GGAGCTTTTACCGAGCGCCAGTAC
>YUJFF:01536:01371_1
GATCCTCGCTAGTCACGCTGACGTTTGAATTTTCGCCGTTGCATTCTGGGACACGCGTGGCTTCCGAAAGCGGCAC
GTCCCTGATGACATCACTCACAGC
>YUJFF:01545:00628_1
GATCCTGGCCTTGCTCATTGGGAAATGGACCACCTTGGTATTTTGCATTTTGTATTTGTATTTATTTAGTTTATTT
AAACAGGGACAGTGTACAAAGAAC
>YUJFF:01891:02972_1
GATCCATTAGTCCAGAATCAGGACTGGCCTGGTCCCTGGTGGAGATAGACCTCAGCCATCAATCTGGGCGCTAACT
GCTAACGGCTAACCTTTACCACCA
>YUJFF:01529:02243_1
GATCCCGAGCTGATGCTGGGAAATATACTGTAGTTTCAACATGCAACCCACATTATGCACTGGTGGCAGCAAATGG
AGGTGATTAGCCAGAATTTTATTT
>YUJFF:01510:01658_1
GATCCCTGTAGATTTCGGTGAAATTAGTTATTCGAAGTTGGCAGGGGCGTGGCGTGCGCGCGTGCAGGCTGATGAC
TCTCGGGATTCAGTCATGCATGGT
>YUJFF:01531:02693_1
GATCCGTTACCACGCAACGGAACGGTCTGACGGCACAGGCTCGCTCAGCGAGAGGGACACTTAAAAGGCATCGGGG
TCCCCGTCTGACCCACAAGCGGCC
>YUJFF:01458:03247_1
GATCCTCGGCTGTGAGCAGGGAAGAGCGACACAGATAATGGACAGGCCAAATACGTCCTTGGGGAGCTGTCCCATT
GGCCCTGGGGTTACGACCCGTCCC
>YUJFF:01511:00813_1
GATCCTGAAACCTCTGAACATTAACACTTTACACTTAGCAGATGCTCTTTGCCACAGCTACTTACGCAGCTCACAT
CCTTTATACACAATCCATTTACAC
>YUJFF:01513:01877_1
GATCCACGGCTTGATGAGAGCGAGAATCCCAGAAGCTCGCAGACAGCGGCGTTTCTGCACCTGCACCAGCGACCGC
ACGATGTTGCCGATCAAGTTGTGA
>YUJFF:01517:00763_1
GATCCAGACCCATTTGGAAATCTGTCTGAGTTATTAGATATTTAAAAAAACATGCCATATTCTTCTGTGATATTGA
AGGGCAGAAGAGACACAGCGGTCC
>YUJFF:01514:01333_1
GATCCAGGTGGATATTGGGGCTGTGACTTCGAGGAAGGACTCTGCGGGTGGGACCTGAGGACGTTTTCCACGCTGA
AATGGAATCGGACCAATCAGGACA
>YUJFF:03418:03042_1
GATCCAGTGGCCATGGTTTGGGTTGGAAATAACAGCAAATTTATGTGAGCTTTTAGCTTTTTTTTTTTGGTTCTGC
AGGACAAATTTGTTGATCTGGCAA
>YUJFF:01549:00672_1
GATCCATATGAAAGCAGATTGTGAAGGCTCTTTCTGAAAGGACTGCTACAGCGAAGCTAAAGGGCGTTTGTTATCA
GTCCTTTTACTCAGTTTGAGGTCT
>YUJFF:03760:03130_1
GATCCATTTTGTGTTCACGTTTGCTTTTTCTCCAATAAAAACCTTGCTTCCGTTATTGTCAATAGTGCCTCTTTAC
ACAATGGCAGCGATTATTAACAAT
>YUJFF:01517:01858_1
GATCCCGCGTACTTGTCACGAGCGAACCGTGGGAATGATACACAGCCCAATCGCTCCTGAGCGAAATTGCACGTGA
AGCTCGGCCGACCTCCCCGCCCCT
>YUJFF:01458:02803_1
GATCCTCAGGAGAGAAGGGAGACCCAGGTGAGTGTTTGGGCAGAGCCAGGAGGGAAAAAAAGTTGCTGTGGCAGGA
TTGTGATTTGGATGACAGGACTCA
>YUJFF:01538:02486_1
GATCCTCTCCTATCTGAGAAAAAAAACCACACTGTGATTTGTTATGAATTTCTGCTAGAGTGACTGCCAAGGCAAA
GAGGAAATGTCTGCTGTAGTTTAT
>YUJFF:01489:01393_1
GATCCTTCAGGTAGGGCTCATACTTGTTAATGTAGGTGAGGCAGGTCTCCAGAGGACAATCAAGAACAACCTGAAT
GGAGAAAGAGGAGAAAATCACATG
>YUJFF:01523:01414_1
GATCCAAGTGATAAGAGCAATCCTAGATTGGGAGTGCCCTGCAGAGTAGTGATAATTAGTCCAGGTACAATCGGAA
GAGATGCGTCTTCAAACCACTGGC
>YUJFF:01507:02492_1
GATCCGACGTGTTGATGTAGTGTCTACATTCATTCAGGTACTGGGCACGAGCTCAACACAAAGTGATAAAACGCAC
TCGCCCGTGAGGGTTTTGGGAGCG
>YUJFF:01541:01959_1
GATCCGAGGTCTGTAGGTGGGCAGTGAAATATTGAGAACTTGAAGTATCTAGGTCAGCGACGGAAGTTCCTGCATC
TGGATTAGATTCAGCACCATGTTT
>YUJFF:01499:02829_1
GATCCTAATCCAAACCCCTGTGTGCTTTTAAGATAAGAGGTGGGAGAGTATATACTGTGACTCCACGTCTCCATTT
TGATGGATTTCGGTGAAAAAGCGA
>YUJFF:01538:01144_1
GATCCTATTTGGCGAAAGTGTGGACCAAGCGGCCAAAACCAGACTTCGTTTCTGAAGCTCACTTCCTGGTCTTGTT
GAGAGACGTTGCTCACTAGCGCCA
>YUJFF:01539:02192_1
GATCCTCATGCACAAATGTAACCTGTGAGCAACACTTGTGTAACTCAGCCAAAGAGCACACAGCCTCTCACTGTGG
CCCCCTACATTTATAGACAAATAA
>YUJFF:01534:01970_1
GATCCTCTTTCCTTCCCTCGTAGAAAAAGGAAAGTGAATCATCAGCATCATCTCAGGGGGATGACAGGATGCTGAC
AGGAATATTGAGAAGATATTAACC
>YUJFF:01514:01528_1
GATCCTGCAGCAAGCAGAGATGATGAAAAAAGGCGAGTGTCATAATGTTTCATGACAATCATTTAAGCAGTTTTAA
TTTTGCCTGTATGGTGGTCTCTCA
>YUJFF:01537:01315_1
GATCCAGAAGAAATAGGCTACACGGGGACATCTAACTCAATCCACAAACATCACAGGAGACTTCTAGAACATTCTG
AGTGGAATGTAGCTAGGTTATCGG
>YUJFF:01549:01480_1
GATCCAGACGGCGTGTTTTTTTTGCGGAGAACACTGGGAACCGCTCGCTTGTCAGGGAAGGGATTATATTCCGTAA
ACACTCCGAGGAGCTCGATCCCAA
>YUJFF:01518:01485_1
GATCCAGGAAATTCACTCTCCAATCTTGAGACACACCAGATAACAGATCATCATTCAGTATTATTTATGGCTTTTC
CCATTCAATAATGCTTGCTCTTTT
>YUJFF:01503:01283_1
GATCCCAAATGTCAGAAATGTAAATCTGCCCATTAACAGCACATGTGACCATGGGGGTCCCTTACCGTCGTTCTGG
TGCGTGTCAGATTTTTAATTAGCT
>YUJFF:01513:02455_1
GATCCCAGAGTCTGCCAGGTGGCTGCTGGCGAATGGGAAGGTGGACAAAGCTCACATGTACCTCCTCAGGTGTGCC
AGGATGAACAGGAAGCACGGCTAC
>YUJFF:01507:01726_1
GATCCGTCTCCCAAATATGATGAAACGGAGATAAATGTAAAAATAAACAAGCCGCCAATCTGCTTCCTCTAGTTGT
CTCTGCGTGCTACGCGCTGCGTCC
>YUJFF:01547:02229_1
GATCCTAGAAAGTATCCACCAATCACTGCTGGCATTGTTCCGTTTCTTATCACCAATGTGTCCTGTAATTGGTGGA
GCTCCTGTCTGATATCTATGCAAA
>YUJFF:01461:02128_1
GATCCTCCGTCGCCACTAATCACAGAGTAATCTAAGAAGGAGCTCATTGTAGCATTTTCTGTGTGCCACTGACTGA
TCAGGTCCTCACTGATCAGTATGT
>YUJFF:01532:02143_1
GATCCTGGGTAGAACTTTTACTTCCTGAATCTGGATTGTTCATCTCTGTGGCGACGCTGCAGCCAATCAGGCGTTG
CCCTGCAGGGCAGGGCGGGGCTAC
>YUJFF:01506:01399_1
GATCCAAATCAGCATTTTCATATTATTTATTAATGCTAGTATGTTCACCCACTCTTGTCCTTGCTGTTGTTCTTGT
CTACTGTGCTTCCTCGCACTCCAC
>YUJFF:01540:02428_1
GATCCAAGCCTTATTGCCCATGCTGTAATATACATGTCTACTTATCTGCAAATCATCAGCTGGATTGAAATTAAAC
AGGTATCAGATTCCTTTTGAGCAT
>YUJFF:01504:00862_1
GATCCACCGAGGTGGAATGTGTCAGTGCAAAAGGGACCTACAGTAAGAGGGTGTGGGAATGATGGAGCTCGAGAGG
GCGATGGAACCGCAGTACAGCCCA
>YUJFF:01537:01283_1
GATCCAGCCCCACAGTGGGGTTTTGATTTTGGGACATGCCAGAGCTAACTTGCATGCACAACTGCCACTAGCATCA
CCCAGGGAAGGGAGGATATGTAGT
>YUJFF:01512:01355_1
GATCCAGGCTTTTGATAAAAAACCTTGGAACCAGAGTAAAAGACTGCAAATCACAGAAAGGAAGCTCACTATAAAA
GCAATAAAGACTATATATAAGCCT
>YUJFF:01513:00914_1
GATCCATCTGTACCAAATCCATATGCTTTTATGTTTGTCATGTTTAATCATCTTCATTTTCTGTAACATTTCAAAG
TATAGACGCCATCTGTTCTGGATC
>YUJFF:01519:02873_1
GATCCCACATTACGAGCAAATACGTCTGCTTTCAAAACGGCTTTATATGCAACGGCTAGGGCTCAGACATAACTGT
GGCATCTTGGTTCTTGGAAGAATT
>YUJFF:01464:01988_1
GATCCCACATTTGCAGTGACGAATAATCTATAAAGCACTCAAGTGAGCAAATGGCACCAGACCTGCCACTGACCGT
ATGCGCGTGACTCCTGCTGCCTGC
>YUJFF:01619:00705_1
GATCCCGAAGCCCATGATGGAGTCGCTGATGAGCATCACCTCAGTGGTCTCTGTGTGGACCACCTGCCCGTCAGCC
CCAGGGTGCTGGAGGCCAGAGACA
>YUJFF:01510:02609_1
GATCCCGTTCCCAACACTTGTACGTGCAGATCGCGACCTTGCCGTTTCAAAAATAACACTTACTGTTGCTAGCTAT
AGTTTTCTATTACTGAGCTCCGTA
>YUJFF:01594:01329_1
GATCCTCCCCTCCCCCTCCCAGTGAGGCTGTTCCTTTTTGGCTGGGCTCACACGGGAAGTGAAGGCTATTCTCTCA
TCATCACACAGACTTCCCCCTCGC
>YUJFF:01527:00594_1
GATCCTCTGAAAGGCAGGCATGAACCAGTCAGATTCCTGCTTTTGGTCGGACCAGCCCACCACGTCAGGGGGAGGG
GGGTGGGGAGTCGGTACGGGAGGG
>YUJFF:01494:03208_1
GATCCTGGGAGCTTTTCTCAGTCTTATGCCTTCTCTTTTAGTTCGAGGTGCTATGTATCAGACCATTTAAATGCTG
CAGTTACACTACGGAGCCGCGTGC
>YUJFF:01524:01699_1
GATCCTGTACCGCCAGGTGGTAGATCCCCTGGAGGATGGGCCGTTGTGGCAGGTGCCTCAGAAGGTGGCACGCAGC
GTCTGGCATCAGTACCATCAGGCC
>YUJFF:01504:01403_1
GATCCTTACCTCCAACATTGCTGTGCCTTTGTTTTAAGCTAGTCTTGCCAACGACTTGTAGCATGTTTATCAAAAA
TGATTTTGTATAATAAATGTATGC
>YUJFF:01518:01593_1
GATCCAAGCAACATTTTGCTAAAATAAACCGAAGCAAAACACGTATTCTAGTGCTTAACGATTCAAGGCATAGAGA
TAGTATTCATAAGGATATTGTAAG
>YUJFF:01527:02895_1
GATCCAGGTGAAGGCGGAGCGGCTGGAGCAGGAGGGCTGCCAGGGCTTCTCAGGGGCGGGGGACCCTGAGGGAGCT
CACGATCCAGACTCGGGGGACCTG
>YUJFF:01543:02928_1
GATCCATTATTATGAAGTCAAATTGGGTTTTCAGGAGTTAACTTTTGTCTTCCCGCGCGTGGATGTCTGAAGGCAA
CAGGGGGCGCAACTGAACCTTATC
>YUJFF:01541:01105_1
GATCCCAAAAGAAACAAAAAGAGAAGGAAAGGTCCAAACACTTAAGGTTTAATGCTTTATTTTGAGGAGATACGTT
GAGATGCATTAGTTAAAGCGTTTT
>YUJFF:01505:01424_1
GATCCCAACTTGACACATTCCCGTTCGTAGACGAAAGGAAGGATACTGAAGGGGACAGGTGATTAAAATATACATT
CAGCAATATTTTATTTATTTATTT
>YUJFF:01501:01426_1
GATCCCAATCTCATTGTTCAAGAACACGCATGACTCATAGTAACCTTGGTTAAAAACAGATGCCAAAGAGCATTTC
TGGCACTGGATTTGTTTCAGCCCT
>YUJFF:03762:02848_1
GATCCCGTGGGACGACGCGTTGGTTTAGAATGCGCTCTTCTGTCCAGCGCTCACAGCAGCGATTACGCCACAGCGG
TGCCGCTGCGGCTCATGATTGAAA
>YUJFF:01464:03215_1
GATCCTCCTGAAAGTTGATGACGCCGTACGCATCGGTGGGGTTTTCCTCTGTGTGCTTTTCCACGGACACTCCTCC
AGCTCGGGCATCTCATTCTCACCC
>YUJFF:01562:00675_1
GATCCTGTTATGCAGATGCACGTGCTATAGAGGTTTCTGTCACATCCCAATGTCTAAATGAACCAACGTGGCTGAG
AAGCTAGCAGGAAAAGAGTGGATT
>YUJFF:01544:01637_1
GATCCAACTGCTGCTCGCGGAATGCTCTTTCACTTGTTTACTCACTATTGGCGCCAATGACTTGATTTACATCTGC
TGTTATCTAGAGTGAAGATGGTTT
>YUJFF:01507:01490_1
GATCCACATGTCAGTTCCGCTGTCACATTCGATCACGTTCAGATAAACGTTACACGTGCACGGAGAGGAATGTTAC
CGACGCAGAAATAGAATGTGTAAA
>YUJFF:01530:01066_1
GATCCAGTTTCACCCACGGCGGCCCCTGGCTGACACCCAGGGGTCACGAGGGTGTCAGCACCTCCACGCCTCGCAG
TTCTGGGGGGGAGGGAGACTAATC
>YUJFF:01546:01225_1
GATCCATGCCGTGAGGTTGCCATGGGAACCAAGAAGCCCAAAGGCGCTGTGGCCCCAGATGCCTTCAGCACCACGT
CGTCCACGGGCCCCGCCACCGAGA
>YUJFF:01529:02707_1
GATCCATGGGCTATAACAGGACCAGATGTCATAGGTTCCCCACTCCTACTCTTAGAGGGTGCAGTCTCACCTCATC
CACACTGCACTCATTCTCCTTGCA
>YUJFF:01539:00603_1
GATCCGCTGAATTCTTTATCGTCGCAGAACGCAGCAAGGCTGGCAGCGTCGGCATAGCAACGAAACTTCAAGCACG
TCACAACGGGTACAACAGCTGTTT
>YUJFF:01518:01401_1
GATCCTGTTTCGTGACGGGCCCAGGCGGCTGGCAGCTGTTGAAGGGTGGGACAGTTCATGCTGCTCGCTGTCACCG
AGACGAGCTTTAAAAACCTGTCCT
>YUJFF:01547:00509_1
GATCCATTCTGTCAGAGTTTTTAAACAAAAGAGAGAAAGACGCATGAAAGGAGCGCTAAGCTCCTTTTTGCCGAAT
AATCTCATCACGATGAAAGCGCTC
>YUJFF:01537:01545_1
GATCCGACTCTCCCAAGTCAACCCTGCTACACTCCCTTTTGTGTCTTTATCAATGGGAATCTGCCAACAAATGACA
GATAAGAGACTAGATTTATTATCT
>YUJFF:01442:03213_1
GATCCGCCTTTCTTTAGCAGGTTCGCATTCCTGATCGCAGGACGCTTGGCGGAGGTTGGCTAATTAAAGCGCAGGT
TTTCGCCGTCCCCATAACGACAGG
>YUJFF:01461:01271_1
GATCCTGTGGGAGTAGCAGGAGCCAGAGTGTTCTCCTGTCTGCTCGCCGTACATGTCTGCACTCGCCGCTCGCTGC
CCCGAGGGGAATATTTTCGCAATT
>YUJFF:01511:01282_1
GATCCAAATGCGGAGGAGAAACGTGAGAGACTAAGATAAGTACATAAACAAGGGACTTTACCAGAACATGAAGGCA
AAACAACAAACAGGAACAAACAAG
>YUJFF:01514:01176_1
GATCCCCTGTGCAATTTGGATGGATCTCCAAAAAAATAAAATAAAATAAGTGCAGACTCTAGCACTTCACAGAGCT
AGAGGCTTCAGAACCAGCCAAGTG
>YUJFF:01522:02210_1
GATCCGTGCCATGGCGTGTAATTGCAGCAAATCAAATCAACAAGACTAGGTGAGACGTCTCCAAATACAGTTGACA
GTCAAATAAAATCGCAAGCAGAGA
>YUJFF:01503:00651_1
GATCCTGTTAGTTTCCATCTGGACTGGATCATGGTGCCAAACGGCACATTGCTCCTTCTTCAGAGGTGCAAACATG
AATGATCAATTTACTTCCAGTGTA
>YUJFF:01519:00495_1
GATCCAGGATTCCTTCGTCTTTTTACCGTGTTATCTATTTTATTTATCCTTTCTTGCCTTACTGGGTATTTAGTCG
CAACGTTGTTCAGTCGTGAAGGAC
>YUJFF:01549:02806_1
GATCCATTCACAGGCGGTGCCTGCTGATTGAAGAGCAAAGTAAAATGCACTGACACATGGTAGCAGCTTCGTGAGT
GCGGGGAGAATGAGCTGCTTACTG
>YUJFF:01459:03162_1
GATCCCAAAAGGGGAAAAAAGAAGCATTTTTCTGTTTGGTACTTTATGAATGCAATTCTTGTTGTTTGTTTCTCAT
CTTTTGACAAGAAATCTCCTCTCT
>YUJFF:01538:02622_1
GATCCCTCAGGAGATGTCGGAAGAAGTTTCTGGAGAAAGGGACAAAGGGACATTACGAGCTGCCCTACTTTCCCTG
TGGCCACCTCGATCCTGGTTTGCA
>YUJFF:01540:00813_1
GATCCGTTAAGGGATCGAATACACTGCACTGTAATGTGGAGCATCATCAACGCTAGCGAACTTAGCAGGTTTGTTA
GCGCTGTTGGTGAATGAAACCAGT
>YUJFF:01603:01593_1
GATCCTTTGTTAAAGGCCTGAGCCAAGCTGATGGAAAGAATGCTGTTAAACGCAGCGCAAAACTAAAGGTGATGGT
TACCACTGAACACGGCCACATGGG
>YUJFF:01563:00783_1
GATCCAACGCTACTTTCGGCTTTTGGATTAAACTGTTATCCAGGGGGGTATTTCATAAAGCAGGATTACTGAGTTA
GCTGGATAACTGCGCTGAGTAAAA
>YUJFF:01484:01432_1
GATCCACACAAGCCAAGAGGAGCAGAGAACAAAGGATCGGTCTCTACAGCAACCCCGAAAAAGCCAGTCGGATCGC
GGAACAAAAGGGCACGTTTGGTTT
>YUJFF:01505:01490_1
GATCCAGTGGTTACTTACTGTACACCGTGTGCCATTTTAATGGCTTTATTATCCATGGAAGGAATGGCTTGATTTA
TGACCGCTGTTCAAGTCGCTCAGT
>YUJFF:01495:01870_1
GATCCGAATCATGGACATGACATCAGAGCTATCAGAGCGGGGTGGGGGAGGGGCTGTCCCTGTCTGTCTGCCCCTG
TCTGTCTGTCTGTCTGTCCGTATA
>YUJFF:01534:02791_1
GATCCGTGTATCCAGTGAAATGCAGGAGATGATTGGGTGTCCAGACGCAGAGCGAGAACGTGACTGACAGGTTATC
ACTCCTACCGCGTGAAAAGCACAA
>YUJFF:01515:01388_1
GATCCTCCACGTAGACATGGCCTCGCATTGTCTAATTGCTGTTATTCTAAGTGCGCTGGCTCTCGGCCCCGAGTTC
TTATTGAGTTTTGGCACCGACGGG
>YUJFF:01523:00821_1
GATCCTGGCCACTTGTCAGTCTTCTCCACTTCAGCACACGAGAACGACCGCTCTGGGCGATCTGGGTACATATGCC
ACTGTGCAGAAAGTGCCAGCTTTT
>YUJFF:01530:01394_1
GATCCTTAAGGGCACCCTAACATTCTGAGACCCACATAACGTCTTGATGCCTGAACCTATGGTTTGTTTCATACTT
CTAGTGAATAGCATATATTTTGTC
>YUJFF:01538:01230_1
GATCCAACCCTAACCAGCTCCCAGTGTACCTGGACAGAGTGCTTATGCACAGCAAGATACAGGAGAGCCCTGTACA
AAGGTCGAGCAGCTCACACACAGC
>YUJFF:01511:00679_1
GATCCAACCCTGGTCCTGGAGAGCTGTGAATCTGCACTTAATTGGTCAGTTAAACAGTCTGATTACACAGGTGACC
CACGTCACACGGTTTCTCCAGTCT
>YUJFF:01503:03166_1
GATCCAGAGCTGGGCACGGCTCTCAAACTCAGCCACGCACTTCTGTTATTACGGAGTCGACCTCATCCGCGCTGAT
TTCTCCCACGCGGAGCCCGTACCT
>YUJFF:01538:00639_1
GATCCATGACTCCATTCCTCTCATACGTGCACCAGAGAGACTCATTTCACCCCATTTCTTAGGAATGACGTTAAGC
ACAATCACATCTTTATTAGTAGTA
>YUJFF:01547:00873_1
GATCCGAGTTAAACAGTGCCAAGGATAGACCTGTCAGTGTCTGCATGCTCTGTGATTTGTCACATGATGCTATATT
TGAAGTCACACCACTACTCCTGCG
>YUJFF:01613:02541_1
GATCCGCTTTGTCACCGCATTATCGTTAACGGCAGCGATGAGGTTCTTGTACAGGAAGCGTGCAAGGTTTTATTTC
AACCGCAAGCTCTTGGCCCTCCTT
>YUJFF:01528:02349_1
GATCCTAAAACAGGGACGTTATATTACATATATGATGTTGTTGAGGAAGAAAGTATTGCGTATTTTATGCTCAGTA
GGGCCTACCTGACCTGTGGCCAAT
>YUJFF:01508:02352_1
GATCCTAACAAAGCACAGCTATGCAGACCATTAAGTGTGTTGTCGTGGGCGACGGTGCTGTGGGTAAAACCTGTCT
TTTAATCTCGTACACAACCAACAA
>YUJFF:01502:02183_1
GATCCTATTGCTATTTCAGTAAAAACTGTATTAATAGCTTGGGCTAAAGGCTGGAGTGCTGTGAAGTGCGAGAGCG
CTGTGCTGTTGCCCAGCTGGGGTA
>YUJFF:01462:03209_1
GATCCTCTGAGGTGAAGCGGCCTGCTACGCTTTGCTGCAGGGACGGCTCTTTGCGCACGCTCCCTAAAGCTGGATT
TCCACACAGGGACCTGGGGATTCC
>YUJFF:01524:01068_1
GATCCTGTCGTTTTTTTTCTACTTCCGCCATATACCGCGCACACGCTTCATTTCCGAGCGCTTTTTCTTTTTGTCC
GATGCGGTTGCTATACCGCTTTCT
>YUJFF:01523:02388_1
GATCCAGAGCTCAATTTGCATTAGGCCCACGAGTGAAAGGTCTCTAATGGCAGCTGCTTCACGGTGAGTCTGCGGA
ACCCAAGGGAACGGCCTGAGCAGC
>YUJFF:01487:01594_1
GATCCCACTGTATTACACAATCCTTTGACTGATGTAGGCGGGGCTACAGACTACAAACAAATTCAGTCTACAATCA
TCCTTTTATCAGCAGCTTATAATG
>YUJFF:01547:02661_1
GATCCCCCCTTTTGTTCTCTGTGATTGCCCTCAGAGATTAGCACGCTAGCTGACGAGAGATACGATCTCTCTGAGG
AGAGCCGCCATTGATGGAGCCACT
>YUJFF:01515:01290_1
GATCCCGCAGTCTCTTGGCAGTGGCTTTTGTATAAGTATCCTTTTATTGCCTTGTAAAATCAAATGCCTCGACATG
CACGCGGTCTGAAGATTTACTGCG
>YUJFF:01454:03220_1
GATCCTGACTATGAACAAACGCTGAAAAACATGGCCGTTCAATTTCAAACCATCTACATGTAACACAGATTGTTGA
AAAAGACTACCTCGGCCCCGTCTT
>YUJFF:01514:03037_1
GATCCTGCGGAGCTCTGGTTCTGAACACGGGGTTTAATTAACGCAGGCCGTCTGTTCTACTCAAACGCCGTCGACA
CGGCCCCTCTGCAGGAGGCGCGCG
>YUJFF:01524:01719_1
GATCCTGTTTGTACAGCTGCAGAAAATGCTTTATAGCATAGTGTTTACATGCTCGTCGATATATGGTAAAGTATAA
CAACCCATTAGGCCCAACTGTGGC
>YUJFF:01412:03259_1
GATCCACAACTACTCAGACTGGAAGAACACTCGCTGGTTCAACGAGTCCCGAAACAACAGCGTCCCGCTGAGCTGC
TGCAAACCCAACGTCAGCAACTGC
>YUJFF:01519:02371_1
GATCCATCATCACACCATGGTACAGAGGTCAGCCGAAGTCACACGAAATGAAATAAAACGGCCCTATTGGCTATTT
AATCAATTCACTGAAATGGCCTCA
>YUJFF:01515:01570_1
GATCCATGGAACTAAAGTTCAATTCTTTTAAGTTTCTGTAGAACGCTACTTGATCATCTTCCTTTTGCATATAAAT
AGGGTTTTGGCACATCTGATTTAC
>YUJFF:01574:02788_1
GATCCCATAATGGCAGGCACTGTAATGACCTATCAATCACTGTCAGGTTTGGACCAATCAAAAGGTCTCGTACTCC
ACGGCAAGGCATTTTGATTGATTG
>YUJFF:01529:01580_1
GATCCCCGCGAAACTGCCGATAAAACCCCAGGTTCTGGTTTGATTGGTTTGGGCTTTTTTTTCAGGATTCGGTACC
CCTGTTCCAGAGAAGCCCTGGAGT
>YUJFF:01516:01262_1
GATCCCTGAGTATGCAGAACTCTCAGCCATTGCAGGACTTGGCCCACAGCCATAATCTCTCTGCTAACGACAAAGT
CACATGGACAGAGTGCCAAAATGT
>YUJFF:01532:01076_1
GATCCGAAACTCAAATCTGGAGGACCGCCGTGTCTGCGTTTCTGCACTTAAGCCCTACACCTCAGTCTGTGATTGG
CTAAAAAGTCTGAACGGATCGTTT
>YUJFF:01489:01681_1
GATCCGCCGCGACGTCCCTGCCGTGGGCGGCGTGTAACCCTGTAGCGCAACGCTAAACCTGCGCTCCCTTCCCAGC
TTCCCCTGGGCCAACAGCTCTGGC
>YUJFF:01521:01075_1
GATCCTATTTTATGCTGTGTTCCCCTAATTCCGAGAAAATGAAAGCGTTGCACTATAAACAGTAGCTATTGATAAA
ATGGTAATAATAGATTAATTGCAA
>YUJFF:01547:01407_1
GATCCTGCTTTGAATTTTCGGTCCTAAGTCAGTAACGGTGTTTTCTTTCATCGCTGCATTTTCCTATTCAAAGCTG
AGAACAAGTTACAGAGCAGAGCGG
>YUJFF:01534:01463_1
GATCCTGTAAATAGACTGCCATCTTTTAGTCTGGAGGCCCAAGATAAACATCAAAGATAATTGTCACACAAACACA
GGTGATAAACCACTGCTCTAACAA
>YUJFF:01542:00696_1
GATCCTGTAGGAAATAGACGTTCTTCAGCCCCCGTGATGGACAGAGATATAGATTCGGCCTGACTATGACTGCTCT
GAAACCTAATGTAATTCAGAATTG
>YUJFF:01533:01292_1
GATCCAAAAAACTTTTGTCGGTAACTTGAAATTAAATGGAAGTTAGGTTTTTCCTTTGTTCTCTTCATAAACACAG
TGTAAGTTCAGCAACCATAAAAAT
>YUJFF:01519:01718_1
GATCCAAGAGTTCAGCTATCCAAATACGCCTACCAAGTTTGGTGATTCTGGGCCATTTCAGCTCATAGTTATTTGA
GGTGAAAGCTGAGGAAAAATGACA
>YUJFF:01474:01676_1
GATCCATGGAGGGGGATCACCTCACTAATGACTCCTCATCCTTTGGGGGGGACATTGAGAGCCAAAGCACAGGAAG
TCCAGCTATCTCAGAAACTACCTC
>YUJFF:03699:03226_1
GATCCATTCTGCAAGCGACTGCTCACTTTTTTCTTTCTGGCAATGCAACGTATGTGTTGGGTTCATTGAGCTCAAA
TCCCACGTTTTCATATATGGCTGT
>YUJFF:01541:02508_1
GATCCATTTTATCGTTCACAACCTGTATTTTTAGCAAACACTTAAAATGTATTCATCCAAGCGATAGATATTTTGT
TCCTGATCCGTACGACTTGCCTGC
>YUJFF:01532:01052_1
GATCCCCCTGCTGGTCAAGACTAAGGACTGCACCCAGTGAATCGTGTTCCTAAGCTAATATCCCAAAATATTCTCT
GGCATTATCACAAATGACGTGGCT
>YUJFF:01501:01429_1
GATCCCTGTTGCTCTTACTCTACAGGAACGGGACCACAGAGCCTGTCCTATCACGCAGAGATGAGGCCGTTTTTGG
GTACAGAGGAGGGTGGAGGGAACG
>YUJFF:01507:01317_1
GATCCGAAGCGTCTCAAAACGGACGTGGTTCTTGACAGGGCCGTAGTCTACGTGGTACTCCTGGTCGGGATGGGTG
TAGAGGAGGTACACCGTCTTGTAG
>YUJFF:01544:01360_1
GATCCTAATGTATAGGCCTGCTGGTGAGGAGGGACATCATCTGAACTATATGATACATAGGTTCCATACAAAGGGT
AGCTATATATGTTCTAATGGTATA
>YUJFF:01477:01106_1
GATCCTGCTGCAGATTTATGAATCCTCAGTAGCTGAGCCTCGCTGCCAGTTTCGGGGAGAAGTTCCTCCGTCAGCC
GAACGGGCAGAGCGAGGGGGCAGC
>YUJFF:01507:01296_1
GATCCTTCCCGTTTTTAGGTATCAAAAATATCAAGGCCGATTTCTGATCCCTATGAAAAGAACCAATTTTGAGTGA
GTAATTAATGGAATCTAATAATAA
>YUJFF:01521:01516_1
GATCCTTGTGTTCTTTCGCTGGCCACTCCCCTCCAGGATTCTCACATAGAGAAACAGCCAATCCAAGCACTTTGAG
ATCCAGCATTGGCAGGAATGCGGA
>YUJFF:01524:02634_1
GATCCTTTTAGTCAGTCAATGACGTACATTAAACACCTAATGGCTAAAACGCACAAATGCAGTGGCCCTCCTATAT
TTGAGTTTGAGACCCAGCTAACAG
>YUJFF:01536:02683_1
GATCCACCTGCATGCCATCCAGACAGACGGACAGATCTCCCACCACGTCCGTCAGGTCCTGGTCTGAGCTGAGCTG
CAACGTCTGCACCACCTCCGAGAC
>YUJFF:01504:00478_1
GATCCAGGCCAGATTTGGCTTATGTTATATGCATGGATATTTTGCTAAAGCAGTTCAGCTTGTGTGCGTTGTCCAA
AGCCAAAACGGCAATGACCCATCT
>YUJFF:01531:01580_1
GATCCAGGTTATTAACGGGCCAATTCCCGCCTCGGGACGAGAAGTTGTTTTTAAAACAGAAAAAAGCGCAAACTAA
GCTGAACGGGACAGCGATGGGAGG
>YUJFF:01503:01693_1
GATCCATATCTGGAAGACTAGCTCCAGTAGTAATGGCTGGAGTCGGAGTCAAAAAAAAAAAAAACGGACTGCAGGC
TGCTCTGTATGGCTGATGCATATT
>YUJFF:03764:03219_1
GATCCATCAAACCAGAATATCCAACAAGTGCTCCTCCAGTCCAGTGTCAATCCAAGGTGGTGGGAGGGTCACTTAG
TTATAGGGGGTGCTTGGGTTCACT
>YUJFF:01533:00472_1
GATCCATCCAAAACTGTTCATTTGTTCCAGCGAGCGAACAAGCCCACTTTTGCGCCCTCTGTGGAGAGCTATGATT
GGTGCGTGTAAGACAGGATGCTTA
>YUJFF:01506:00809_1
GATCCCTCCCGCCCATTTTAATGCGCCTGGCGTCGGAGAGCGGAGAGGAGACCTGCGCTTGCAGTCAACCACCAGC
AGATGGCAGAGTTACACACGGTCT
>YUJFF:01536:01397_1
GATCCCTCGAAATCGAGTAACAAACCCTCCTGCAAAATGCCGATAATTAGATAAACAAAAGAGCGGATAAAACAAC
CACCTCAGTCATCGTTTGTTTGGT
>YUJFF:01540:00948_1
GATCCGCGTCCGTTAGTGTTGGTATGCATGAGGATAGCGAGGATGAGGATGTATTAGTCCTAGCGAATAAAACTCG
CAATGAAGTCGTTGCGTTGAATTT
>YUJFF:01529:01543_1
GATCCTGCACCGCGCTACCTTATTATCCCAGAAACGTTCGCAGCCAACTGTCAAGGCTACAATGACTCACGCAGCG
CGCGCGTCTATATCGGGCCACGGT
>YUJFF:01518:02972_1
GATCCTGCGGCTGCGGCTCAGGTTCTCTCCAGTGTTGACCAGCTGCAGGTGCACAAGGTACAAGACATCGGGGTCA
CGGGGTCAACCGAAGTTCTCCGAT
>YUJFF:01545:01544_1
GATCCTGGCACTCTGTTGCAGGTCAGATTAGGCCACGCTGACACTGGGAGAAGTGCCTCTGTCACTCCCGTGGAGC
TGACTGCTGCTCTGTGGAGTCCTG
>YUJFF:01507:01325_1
GATCCTTCAAAAACCTTTCACACGCCTGGGGGTCTTTGATCGGAAGAACAAAGACCATAGCCACAGTCGCCATGGG
GATCACCTCAGAGCACAGCACCAG
>YUJFF:01577:01334_1
GATCCAATAAAAAGTAATATGGTTCACTTAGGAGCCTTGTTCCTGCATTATTAATTAATCACAGCTACCGCCATGC
AGCACTCCCCGAATACACAGCCGA
>YUJFF:01544:00592_1
GATCCAATGAGCTTTATGCGCGTCACCGCGGCACGCTGGCGGCATGCTGAATATCTACACATGGTCAGCGATTACA
GAACGCGGCTCCTGGCTCATCTGC
>YUJFF:01537:01509_1
GATCCACGACAGCATCATCCATTTCCACTCTGTTAATGAAATCCCCGCGGACCGTGGGAGGCGACACGGAGGGGCA
CCTCATTTCAGGAGCGATTAATTA
>YUJFF:01527:01275_1
GATCCACTCAAGCATTTAGCCTAATCGAAACGTTTTGCATCCGCGATCAATCCTGCCCAAACAAGAAACAAAACAA
AAAATCTAAAAATCATACATTTTT
>YUJFF:01512:02514_1
GATCCAGCACCAGCTGCCGAAAGCCGAGCGCAAAAAAATTCCTGTTCCGTCTGTTCGTAAAGCGCCACGTGTCACC
GCGGCGAGTGAAAATTAGCGGCTG
>YUJFF:01538:01290_1
GATCCATGTTCTCAGTGAGCTTTCAGGTGTTGTGAATATGCATGAAACGGATCTATTGGGTTGTCATAGGAGCAGG
CAGTGCAAATACGCACAGCATACA
>YUJFF:01528:00844_1
GATCCCAGAACCTGTTAAAAGTCAGGTGTCCTCGGTTGCCCGTTGTGAGCAGGCAATTCATGGTTTTGTCCACTTT
TGTAAGTCAATTTTTGTTATTTTC
>YUJFF:01548:01479_1
GATCCCCCTTTAACCCAATTAAATGATCTGCCGTTCAGAAACACTGCAGATAAGCACACGGCTTAGCACAGACAGA
GCAAATGCAGCGTGCTCTTAACGA
>YUJFF:01546:00730_1
GATCCCTCATCCGTAGCTGTAATTGTTATATTATACTCAGAAACTTTCTCGCGGTCCAATGCCCCATCTGTGACCA
AAGTGTAAAATTTTGTAGAAGACG
>YUJFF:01505:01215_1
GATCCCTCCTGATTTTGTCATATAGATGGGATCGCACACGTACTGAGAGTATGTGCTTTGTACATGCGAGTCACTT
TCTTTTTTTAACGTTGAAAATACT
>YUJFF:01506:01461_1
GATCCCTCCTGTTCAGACTTGGACAGGTTTCACCTGTAATGCTGTGCTATAAACCAGCGTTCTCAGGTGTCCAGGT
AAAGCGCTGGTCCTCTCTGCAGAG
>YUJFF:01484:01742_1
GATCCTCTTCACCCTTCCCCCTCACAGGTTCCAGGCAAAAACAATAAACTTGAAACAACACGCTGAAACAACAAAG
ACAAAAGAAAGTAAAATGGCGCGA
>YUJFF:01523:00757_1
GATCCTGTGGCTTCTGCCTGGCTCATAGGAGACCAAAGTGGAGGGGCACCTGTGGTGGGTGGGGCTGCACACCCAG
GAGAATGACGGGCGCTTCTACTGG
>YUJFF:01534:01016_1
GATCCACATTCATCCCTTGGTCATTTGTGCACCCGTAGACTGCAAGTGAAAGCCGTATTCCCCCCTGATCCTACCA
CCATGTTCCACCCAGGACTTCGGC
>EGKX0:02792:01820_1
GATCCACTGGGGGCGGTGCTAGGTGAAGCCTGGAGCAGAGTCTGTTGGCCTGGGAGTAACCCCGCCTCCCGCCTGC
AGGGATTGGGTTACAGCGTCACAG
>YUJFF:01535:01025_1
GATCCAGCACCTGAGTCCAGGAGAAGGGAACTTAAATAGACAGACACTGACGAGACACAGGAGGGCACCATGAACA
ATCAGGCCACGGAAGGGAAGGGGA
>YUJFF:01536:02633_1
GATCCAGCTCACAATAAGGTTGCCCGTGAGCGACGTTCTGAATAATTTCCCCTTAAGTGATTCCGATGCGTCGGGT
CTGTGTACGGCAAACGACGTTTGA
>YUJFF:01549:01493_1
GATCCCAGACCCGCATCGCCGAATTTAAAGCGAACTGACGTCAAAGCAAACGGCAGCCAGTGGTTACCTGATACCG
CAAACGGTTTGACGGAGGAAGCAC
>YUJFF:01541:00976_1
GATCCCTACACCTACACCAGGTGCGGCCGGCTGGACACATACACCAGGCTGGCCAATACCTGTTCCTGGAGATCTA
CCGTCCTGTAGGCTTTCATTTCAA
>YUJFF:01509:01938_1
GATCCCTGTGCAGAGTATCGAGTATGCGAGAGAAATGCACAGTCATTAGGTCACAGCTTTAAACCTGGAGCTTGTG
CAATTCATCTGCACACATGGAACT
>YUJFF:01516:01589_1
GATCCTAATAAAAGCCTAAATCCTAGATTACCGTGGTGGCGGTGTACATTCCCCCAGCACTAATGCTAGCGAGGTG
CTGTGCGAGCTCTACGGCGCCACC
>YUJFF:01510:00998_1
GATCCTCCCCATCCCCACTCTTTAATGTCGGAGACTTTCCATTAAAAGGGGAGCACTTCTTTAGAGGCAAGGCTTT
TAGGCTGATTAGTTACAGGAACAG
>YUJFF:01548:01281_1
GATCCTCCTCAATCTCTGTCGGGAAGCTGTGTGGACGTTTCTCACAGAGAAGACAAGGTATTCATCTGGCAATTCC
CAATGGACACTGCTGAATTAATAT
>YUJFF:01520:01565_1
GATCCAAAATTTTTTTTTTTTAAACTGCCCTGGTTGTCCTTCAGTTTATAGGTCTTCAGGCCATACGTTCCTCAGA
ATGCGTTTATTTTATTTTAACGCC
>YUJFF:01502:01319_1
GATCCACTTAGAGTTTTTGTTCAGTGCATGATCTGGCCCATCTGAAGCCCATCTGAAGCTGGATTCAGATCTGGGG
CCCGTTTCAGCAGGTGGAGCAGTC
>YUJFF:00409:01604_1
GATCCAGGAACATGGTGTCAGCAAGGAGTCGGCAAGAATAACTTTGAAGGCAGATGTGTATAGGAACTGACTAGGA
AACAAGGCTATTTAACTGATGATA
>YUJFF:01504:02496_1
GATCCATAATGCAACCCAGAAAGCCAATATTTGGAATGTGGACTGTCTCTCTGGAGCATGTTTGGCATAACGCCAG
GATCTGCAATCCCATTTTCAGACC
>YUJFF:01529:02625_1
GATCCATGACCATGTGCGACCTCTGAGCTGCATGCAGAATTCCTCACCGCGCGCACAATATCATTTCTCTCAAACA
CCGCGGTACGGTCCAGTCGGCACG
>YUJFF:01512:01610_1
GATCCCAGACTTCTGGCCTATGGACCCACTTAATGAGCTAATCATTTTCTGTGACCACTCATTAAAATGTAAACGA
AAAACGGAAACAAAAACAGAAGAA
>YUJFF:01553:00805_1
GATCCCAGTCCTACGGTTTTCCCATATCAGCAAGTTTTATGCACGTAGTTCAGCACTGAGGACTAGCTGTGGGCTT
TTAAGATTTTAAGGGATTACGGAC
>YUJFF:01544:00954_1
GATCCCCATTACATTACGTTACATTACATCCATCTAGCAGACGCTCTTACCCAGAGCGACTTACACAACTTTTTAC
ACAGCATTTACATTGCATCCATTT
>YUJFF:01499:02582_1
GATCCCTCTCTCCCCCAATCTGATTTGCCATCATCCCAGCTGAAGATGTGGAAGCAAAAAAAAACCCTTATATGGA
GTTGTGTGAGAAGTGCATGTTCTT
>YUJFF:01472:03274_1
GATCCCTGGGCACTAGTGGTATGTTTGGGATTAACTAAATCACTACAGTGTCACTGTCCATTGCACATACATTGTA
CACTGTCAGGTATACAGTGTTCAA
>YUJFF:01531:01000_1
GATCCCTTCATTTGTGCCCTGCCTGCAGATTAATACAGAGAAATGAGACAAATGGAGACCGCTGTTTATCAAACAG
GAACACGTACCCCAGGGGGCCTGC
>YUJFF:03770:03175_1
GATCCGACTCTCACTCTCACCTTCACACACCTTCACAGAAACAAAAAAAGAGATTTATCACCCTTTGAGATGCTCC
ACTTTTAACAACACGCTCCTCGTT
>YUJFF:01546:02248_1
GATCCGAGATGGGCCACTCTGTCACCCTTCCGCACCAAGTTTGTGTCATTTCCCCCTGTGGAGCTGGAGCCAGGCA
CACGTGCTGGGGCTCAAGCTGGCT
>YUJFF:01515:02807_1
GATCCGTAAAGAAAAGGGCCAGGAAGACGTGGCGTAAGAGTGGGTATGTTTTGTTCATTAGACCTTTGCTACAGTA
GCCTACACTGCTAACATTCTTTCG
>YUJFF:01523:01677_1
GATCCGTTTCCTGTCAAAACCGTGACTGAAGGGTTAGGGTTAGGGTTAGGAGTAGGAGTTGTGGAGTAAGAGGCGC
TCCTAGCGTTTCGAAGAGGGCCCG
>YUJFF:01529:01286_1
GATCCTGACAGAATCAGAGGATCTCCCCATAATTTTCACTGAGGACTGCTGCATGATGAAATACTAAGCAAACAGG
GAAAAAAACAACAAAGAATAAAAG
>YUJFF:01518:02907_1
GATCCTGCCATTGAGGAATACAGCATCCGTCCTACATTTTAATTTGGCTGATTTCTTCATTAGCCGCGCGGTAAAA
ACCTTGATTTGTCTCTTTTAAGAC
>YUJFF:01511:01793_1
GATCCTGTAGCCTAGAAATGGCCTGGCTCATTTTATTTTTAACCAGAGTAGTCGCATTGAGACGGACATCTCTTTT
GCAAGTGAGCCCTGGAACCTACAT
>YUJFF:01457:03234_1
GATCCTGTATGTCACAGTCCAGTATTATTACATTATTACAGTCAACTGACGTGTGACATTTAGCAGATGCTCTTAT
TTAAAAGGACTTACTCAGCGTACA
>YUJFF:01529:01212_1
GATCCTTTTTCTGTGTTGGTGTCATCATGCTGCCCGCGACTGCCCTGCTGTTTCGCAAACTGGGTATCTTTCTGCT
GCTGGTGAAGTGCGTGGCCTGCTG
>YUJFF:01508:01559_1
GATCCACCAAGAACAAACAACTTGTTTGTTGTAATTGGACAGGTCACTTCATAGACCTAGGAAACAGAAGCTAACT
CAAGAGTTTTCTGCAGGAATAGAA
>YUJFF:01545:00349_1
GATCCCAGCCACTCCCTGAGTTATGGGAGCCATTATCCAGTAGAAATATGAAGAGAGCCAGACGACGTGTAAAACA
GTTGCAGGCCCGATGCAGGCGTTT
>YUJFF:01510:02676_1
GATCCCCCCTTTGCTGCTGTAATGTCCTCCACTTTTCTGGGAAGGCTTTCCAGTAGATCTTGGAACACGGCTGTGG
GGATTCATTTACATTCAGTCACAA
>YUJFF:01504:01053_1
GATCCTAAATGCTTATGTGGACACCTAATAAGTACACCATATGTGGAGTTCCTAGGCCACGTAGTTACCAATGAGC
TCAATCTGCACTGCCTCTTGTTGA
>YUJFF:01530:01093_1
GATCCTCTCCTTTTCTGGACCTCTGAAACAGGTTTATCTCTGCGGTCTTAATTATGCCAGAGTCTGTGTGCTTCTC
AAGACCCCTGTCTCGCCTTTCCTC
>YUJFF:01544:02020_1
GATCCAGTTCCTTTTACCACATCTTAGGCCTCTGAAATCATGGGACATACCTATATCGAGTTTAATAACAACAACA
TTAATGGCAGCTAGGATTATTGTA
>YUJFF:01530:01540_1
GATCCCATGATGTGCGACGTATTGCCTGAAAGTCACTTTTACAAATAGAGTGCTGCTGCTGCGCTGTCAAAATCAC
GCTTTCAGAGGACCCAATAATGTT
>YUJFF:01527:01232_1
GATCCCTAATGACCTAGGCCACCAATTCAATGACTTACTTCCCTCACATTCAAAGATCCATAACAACTACACAGTA
GGCTATAGCATTAGTGATGCGAAC
>YUJFF:01511:01396_1
GATCCCTGAAAAGTGCCAAAGTCTCTGGTTCTGTTTATGTATGGGGAATGCCAGGGAGCGGTGGTTGTTTGCAATG
CCAGAATTGAGCAACAGAGGGAGC
>YUJFF:01544:02359_1
GATCCGCACGCTGCTGGAGCGCCAGGCGCGGGAGATCGAGGCCTTCGACTCGGAGAGCATGCGCCTGGGCTTCAGC
AACATGGCGCTGACGGGCATCCCC
>YUJFF:01528:01415_1
GATCCGCCGTTGCGTTATATTAATACCGCCTTACACAAGCCCCTGGTTACGCCGCGACGCTACGGTCTGACGCAAC
GCCGCTCAGCTGCCGAGGAGATGT
>YUJFF:01547:01290_1
GATCCTGGCCCCAGGTCACACAGACCCGCTCAGCTTTTCTCCTCTAGCTAAAGGGGAGCTTGCTAAAGCATTTGGT
GCCCGCCATCGTGATTCAACGAGT
>YUJFF:01513:01065_1
GATCCTGGTAGCAATGCCTACAGAAAGATTCCAATTTGCTTCAAAGCATAGCCATATGTCACAATAACTACTTTAG
GTTTCTACCACATAAATCTACTTT
>YUJFF:01549:02272_1
GATCCTGTTTTGTCCCAGGTGTCCAGCCTCAGGAAATCCTAAAACAAAAATGAAAACTAAGACCAGTTAGAATAGA
GTGCACCAAATGAATGGGCCCTGC
>YUJFF:01545:01618_1
GATCCTTGGCTATCCAAAATCATGTGTCACCCCTCCTCATGCTGCTGGAAAATCAGACCACCCCCACCTTTATTCA
TACGCGTTGGGATCAAAATGACAC
>YUJFF:01489:00885_1
GATCCACGTTTTCCACTCCTCACGGTGGAGAGGGCTTCGTTCATTTTGTGAAAAGGTTTTGAAAGAAAATGGGCTA
TTTATTCACCTTTGTTTTTAACAG
>YUJFF:01539:00594_1
GATCCCAGTATTCTCTTCAGCTTTACATTTTGGAAGGAAGCCCACTGCTGTGATAATTGTTCAGCTAGAAAGTTAG
CTTTGATCATGATTTCATAAACCT
>YUJFF:01509:01693_1
GATCCGTTTGAGTGTTCTCTAATAATAGCTGCTGCATGAAATGAGCCAGGGTCCTTTGAACCTAAACCACAGTGTC
CCGATAGGAACGTTTCAAACTTTT
>YUJFF:01521:01294_1
GATCCTCGGAGAACGCTTTTATTTCTTCAGGCTGTTTTCAGACCACCGTGGGCAGATGCTCGTATTTACCTTTTGA
AGGCTCGGCAGAGCGGCATGAATT
>YUJFF:01519:01997_1
GATCCTGCGGTATCAGTGAATTCATTGATTTCCCCCCATTCTCCAGTCAATGAAGGAAAGGAAAAAGGGGCTTGTG
TCTGTTTGACCTTCAGTGTGTATT
>YUJFF:01526:01553_1
GATCCAACATTTTGTACTAGAAGCTATTCAGGCTGCAATAAAATGATGTCGATGGTTTGCAAATTATAGCCGAAAA
CACCAGTCTGGATCAAAATAACCA
>YUJFF:01490:01346_1
GATCCATCTGCATGGCGTCGGCCCGACTTCAGCGCGGCGTCTCCTTCCCCCCAAGGCAAAAGCAAGCGGCGAATTT
GACATTAAGCCGCGTGCTTCAGAA
>YUJFF:01542:01325_1
GATCCCACGTGCGTGATAAATCTGTGGACCTGTGTTTTGTAGTAGCTGTAATGCCTTCGGTATGCAGTTATTGCAC
GTCGCTTTGGATAAAAGCGTATTC
>YUJFF:01547:01920_1
GATCCCCTTTAAGGTGAATTACGATTGCATTGTTATGTAAGATAATATTTATTCATCCTTTACATCTAATCAAGTG
AAAAGTTGAAGGAGTGGAAAGTCC
>YUJFF:01547:01241_1
GATCCCTATGAAGTCCGAAAATCAGAAATGCCCAAAATATGCATTCTGAATAAAGCCCCAAGATTCTTCAGATACA
TGCAAGTTCTTAAACTAATAAAGA
>YUJFF:01541:01427_1
GATCCCTCCCAACGCCGCTTGCGGCTTTAATGGAATTTAGAATTATTAGCATAACAACTTGATGCTTTAAACTGAA
GAATAGGCCTATCCCTTGTTAAAC
>YUJFF:01538:02999_1
GATCCTAGCTGCTCTACACCAACTCGTAGGACCATGTCAGGCAACAATCTAATCACCTCCAAAAGTTGGAGGAGAA
CCTCATGTCTCTTTTTGAGTCTGT
>YUJFF:01539:01544_1
GATCCTCTCTGTGTGGAAATTGAATGTTCTCTCCACATTAACGTGGGTTTTCTCTGGGTACTCTGGTGTCCTATCA
TGTGTGTCAGGTTAGGTACACTCC
>YUJFF:01540:00758_1
GATCCACAGGCCTTCCCTGGTGTGGCATTCCAAGGAATAATACCTATAATATATGTCAGAAATGCCTAAAGGTTAG
GCCTCAAAATGGAAAAAAATTGAG
>YUJFF:01508:01629_1
GATCCACCAATTAACACCAGAAAGCAGGCATCATCGCATTTCACACATCCCACAATGCTTTGATTTGTATGGAGAC
ATACCACCACAGCTGTGGCGCTAA
>YUJFF:01541:02770_1
GATCCAGTTCTACACCTCATCTCTGGAATTCCTTTCTGAAACCTGTCAGAGCAGTAGCTTCAGTTGGATCTTTTTA
ATCAAGATTTTTTGGTTACCTACG
>YUJFF:01526:01049_1
GATCCCCCCCTATCGCTGTTTGGGCAGCCTTAAATACTGCAGAAACTGGACACCCCCTGAAACCAGGCGTGCATGC
TGCATGCTGAGGTGGGCGGAGCGT
>YUJFF:01508:02543_1
GATCCCTCGTCCGCTGACTGCATGACCTCCGTGGCTGTTTCAGCTCGTTTGCAGTTCCTGTCTCGTGTCGCGTCTC
GTCTCCCCTTGTGCGTGCGTGTGT
>YUJFF:01547:01431_1
GATCCGTGACACTTGAGCGAGTTTAACAGTTTCGAGAAGCAGTCATGCGTCGATAACGGCGATAGCAGATATAGAA
TCATTTGAATTAATTAGCTACAAT
>YUJFF:01505:02828_1
GATCCTAAATTTTTCAGGAAAAGGTTCTGCTCGTAGACTTGCACAGATGACAAATGCAGTGAACTGAATGGTCACC
CTTGCACTAGAACAGTGCTATAAC
>YUJFF:01525:02191_1
GATCCTGCGGCCGTGAAGCAGGGCGTGGAGGAGGTAGCGGTGACAGCTGAGGAGGGCGTGGCCACAGGAGAGGCCG
CGCCCGTCCAAGATCCGCCCGCTC
>YUJFF:01540:01678_1
GATCCTGTATGAGCATAGCATTCCACAGGAATTATTGACAAATGACTCATTAGATTGCACAAGAAAAAATGTTATT
GTCCCAACACAGTCGATATACCCA
>YUJFF:01522:00583_1
GATCCTGTTTCAGGATATGAAATAAAAGCACGTTTTTGCGGTTTTGTTGACGTGAAATGGAAGGCGAATCTCAGAG
TTGTAAAGTAATAGAAAGCAGTCT
>YUJFF:03785:02784_1
GATCCAATACTTATAATTACAAGGTTTTATCCAAAATTTCTGCAAATAATTATTCATATACGTGGAAAGGCTCATT
GTTGTGTCTTTTTGTGAAATGAAT
>YUJFF:01529:00747_1
GATCCAATCAATGTAATATCATCTAACAGCATGAAAATACTACTGCCTCAAGCAAAACATCATCCTTTACTGCTTT
ATAAAAAAATCACCATAGTGCTAC
>YUJFF:01500:01498_1
GATCCAATCTCAAACTTGCAGTGCCACCACAAGCCAGAAGCCCCATGCGGAGCCTCTTAAATGCAGCTGTAGCACA
GCCCAGGATGGGAAAGGGTTCAAT
>YUJFF:01461:03208_1
GATCCATCCCGCTGTTTGAAATTAATCTCTGAGCCAAACCGCTCGGGCTCCAGATAGGCCCTGCGGTGCGAGCGTG
GGGGTCGGCAGTGGTCTGCTTACC
>YUJFF:01521:01140_1
GATCCCGAGCTTGTGGACCCGTAATTAAGGTGGTCTTAAAGGAAGTTTAGAGGGGACACATTCCGCGCTGGCACTG
GGCGTAACTCAGTCGCACAAACTC
>YUJFF:01540:01578_1
GATCCCTGTCTCCGTAGGTTAAAAGCTGAGGAAATCATTCAAGACCTCCGTCCTGGATTATTCATCGATTTGTTTG
GTACGTGTTCATGGATATGTGACC
>YUJFF:01509:01297_1
GATCCCTTATTAGCTCTTCAGAGCTCATATGTATTTGAAACTCAGACGGTTTCAGGGAGCTTATGCACTGATTAGA
GGGGCATTATGGGATAGCTCTGAG
>YUJFF:01520:01098_1
GATCCTAATCTGTAGCTGGACTGCAGGGCTAAAATACTGGAGCAGCTCACACAGAAGCCAACAGCGATTCCCTGGA
CACCATTCCATCCAGAACAGGACT
>YUJFF:01505:02956_1
GATCCCACTTGCGATACTGCAGTCCACTAGCCACTTGATTAGATTTAAGTTTCGTGAAATTTTGTAAGGCTGTCAA
GCTTTCCGTGCGGGAAATGGTTAC
>YUJFF:01547:00659_1
GATCCCCCGTTTCAACATCCCGCTTGCCATGGGCTATCGATGCTGCTATAGCAACGGAAGCGAGTGCAGATGTGGC
CAAGTTTTACAGTTGGCGAACAGG
>YUJFF:01548:00538_1
GATCCCGTCCATGAATGTGACAAGCCCCGCCGCTGCCAACTAATGCTTCTCCTCCCCGTTAATCTGTAAATAGGGA
TCTGCAAACCTGGCATGAGTTTCA
>YUJFF:01535:02559_1
GATCCTCTCTGGGCTCGACTGTCAGGCTGTAAAAAAGCCTTTTTGCTGAATCGGCAGCGTGTGGATCTGCTCTGCT
GGAGAATGGCTTTCGCGGGACCCC
>YUJFF:01507:01187_1
GATCCAAATGCAGAGTGGGAAAAACTCCAAAGGGGTAAATCTGAACAAGGAATTTAATACAAAAAACTCAGGAACA
AACAAAGGGGCCACGAGGGCCAAA
>YUJFF:01519:01450_1
GATCCACATACGTTCCGTCACATTTTAACTCTGCATAAGAGCATCGGCTAAATACTGTATATATAATGTAATGGAG
ATTCTGAGTATGGTCACTGATTTG
>YUJFF:01506:01710_1
GATCCATGAGGTGAAACGGTCACCAAAGTCAAATTTTTTAAGAGCGGTGAACAGATATTCCCACTGTATTCTATCG
AACGCCTTTTCTGCGTCTAATGAT
>YUJFF:01464:03210_1
GATCCCTCCATACCGCTAACGCACCTGTGCCTGCCACCTCAAATAGAGCTGTCCTGCGCGCACGCACGCATTAACC
ACTATGCTGCGCTGCGCAATCACA
>YUJFF:01509:00685_1
GATCCTCATTAAGCGTAAGTCCAACGCCTGTGGGCCTCGGGCCTCCAGTTGCAGTTTCTTCATCTTCGGTCCGTAA
CCGACCGATCTGCAAACGTTTCTC
>YUJFF:01500:01638_1
GATCCTCCTGTCCATTTCAGTTCGGTCAATTCAAGAGATGAACTGAAATTCAATGAATGGATTACAGAAAGGCCCA
CAGAACATTCTGGGCACTTTCCCA
>YUJFF:01502:01399_1
GATCCTGTCCGTCATTCTAGAAACAATACCTCGTGAGGACACAAAAAGAAAGAAAGGAGAATGGAAATGGGGAGGA
GAAATAAATTAGGATGGGAGGAGA
>YUJFF:01512:01256_1
GATCCACCGAGCCCCTCCCTCACGTAGTGACGCTCTTTGCTCCGAAGTGATTTTGACACACACGGGTCACAGAACG
TCCTGTTTCCTGTTCCCGTCGCGC
>YUJFF:01457:02575_1
GATCCAGGCCTCCCTTCCAGAGCTGCACCGAGGCAAACCGTCCACGTCAGTGGATTACTTCTTGATGTTCAATTCG
CCAACAGAGCATCTGTAAATGTCA
>YUJFF:01547:01143_1
GATCCAGTCCACCTCCATGTGCAGCTCCAGGCAGCGCGCCTCGCTGATGGTGATGTCCAGGAACTTGTAGTAGACG
TTCTTCCAGTTCATCTTCTGCACC
>YUJFF:01539:02859_1
GATCCCTGGTCCACCACCTCCCCGATGATGTTGACTTTGACCTGGAGGGTGAGGGAGGGGGCCGTGGGAACAGCAC
ATGCAGCAGTCAGAACCTGCTTTG
>YUJFF:01507:01359_1
GATCCCTTTCCCAGGCAGCCCTTTCCGCTGTCTTTGTCCAGGGAAAAGACGGGGAAGCATGAAATCGGAGAAGGGC
TTTAAATAATCCGAGTGAAATTTT
>YUJFF:01473:00636_1
GATCCTCTTCCTCTCACAGGACCTCTTTGCCCTGGATGTGGAGCCATACCGCTACAGCGGGGTGAACATGACGGGG
TTTAGAATTCTCAACACCGAGAAC
>YUJFF:01500:01965_1
GATCCTGACTTTCGACAACATTTCCACGTGCTCGCATACTTTAAAAGCTCTACGGGGACATTTCCTTCCCCCGAGC
GTGAGCTCGCTGGTCCTTCATTTA
>YUJFF:01526:01614_1
GATCCTGATTAAAGTAATTAGATTTTAATTAAATTGCTTAAGTAGCAGCATAGTTGTTTGTTAAATAGCCTTCAGT
TGTGTCACAAAACACAGAAGCCGC
>YUJFF:01548:01036_1
GATCCTGGAGCTGCAGCAGAACGGGGACATGGACATCCTGAAGCTGAAGTGGTGGCCGCGGGACGGCCCGTGCGAT
CTGTTCTCCTCGGTGCAGACGCAG
>YUJFF:01546:02390_1
GATCCACAGGGCCAGAGCAGAGCATGTAGTCTTTTCTGTCACAGTGTTTCCCCCTCATACGGGTTTAATGTGGTTC
CACATGTCAGGCACCAGCAGGAGA
>YUJFF:01531:02491_1
GATCCATGACACTGAATTTCTTTATTTAATCAAATTTGTGTTGAGATAAAGCTTTACTTCATCAGCGCACGTTGTT
TGGGGAAATTTGCGCGCGCACAGG
>YUJFF:01520:02565_1
GATCCGTACGGAAACCTCTTGTTTCTCGCGCCGAAGAAGCCTTGCCTGATTTCAGCACGTGGTCCAAAGACGCGCT
GGCGTACGCTTCCCTTCGTTGGCG
>YUJFF:01538:02574_1
GATCCTTTTCAGAGGAAGAGCTTTGGTATTGTTGGACACAACCAGACTTAAAATACCGAAGATTAATTTTAAAAGC
CATATGGAAAAAAAAAAAAGAACA
>YUJFF:01476:02465_1
GATCCAATCAAGACTAGCCCTGAAGAGATTGAAGATTTCCTGGCAATACTACTCTTCGTGGGTGTTTCCAACTTCC
CAGCCATGGAGGACTACTGGCACC
>YUJFF:01504:00731_1
GATCCACAGATGGATAATTTATACGTACACAGGTTCCAAGAAGACATTAGCCAAGGCTGCACCCATGTGTCCTCTC
TCCTCGCTCCTCTATTGACTGGAA
>YUJFF:01545:01325_1
GATCCAGGTACCAAATTATCCTCATTATATTGGTTAATCCAGTTACAGTGGCCTGTGCTGTGGGGCTCTCCAATGA
GAGAGCACCTTTACATTGTCTCGT
>YUJFF:01526:01528_1
GATCCATGTTTGTGACTGAACTTTCACTTCTTTTTTCATTACCTGCATTGGTTATTGATATGGTAACTATCACAAC
GATTATGATGTTTCTTTGAGAAAG
>YUJFF:01516:02387_1
GATCCCCCATTTGTGTTCAGCAACAGGCAACTCCACTCCTCTGGCAGGTGGGAGTGTCTTCCCTTTCCAGAGCTTG
TATGATACACGGAGCACAGAGCAT
>YUJFF:01524:02541_1
GATCCCTTTGGGCTCGTCTGAAAGGTAAAGTGATAGGGCACGGGCGATAAGGGCTTTCAAAGAATCGTTCAATTAT
TCAACCTCAACCGCGGGTGCTTCT
>YUJFF:01545:02436_1
GATCCGATGGCCATGTCGGCTCGCTTGTAGACCACCTGCGAGACACAACAGCACTGGGCTCATGTAGACCACGTTT
AGCCTCGTCTGATTGGTTAACGTG
>YUJFF:01543:01258_1
GATCCTGCGTGGGGCGGAAGAGAACTCGGCTACAGTCATCGCCCAAGCAGCTACACCAATCAGACCAAATATAAAC
ACCCACCGAAAGGTTATGTAAAGA
>YUJFF:01462:03040_1
GATCCACTGTGTATGCAGGTTGTTGTTCCAATCATAGTAATTATGCCCTCTGAAGGACATTTACCCTCTTAAAGAC
ATGTTATGCTAGCCATGCCCATGC
>YUJFF:01542:01342_1
GATCCAGTCATGTTTTCGAGAAGTTCTTGGGAGCTGACGTGGAGCCCACTCAGGGCACCCTGCGCTCAACCCCCAC
TTCTCCAGACGCCGCAGGCGGGCT
>YUJFF:01548:01701_1
GATCCATTCAGCTTCGAAATCATACTGATCCATGAAGAAGGTGCATTGATAGCGGTCACAGGAAGCAGCCTGTAAA
AATGGGATAATTGAAATTGATAGG
>YUJFF:01477:01281_1
GATCCATTGTTTGGAATTCCCTTTTGCTGTACACTTCCGTAGGAATTCTAAAGCTGCTATATACCTATGTGCTAAA
TTTTTTTCATTGCTTTGTTCTTGA
>YUJFF:01506:02746_1
GATCCCAGGATAACAAGCCCAAGACATGTTATTTTACGATGGCTTCAACAAGCTGCAGTGTACTTAATGTTCTTCC
AATGGCAGACGCATGAGGGAGGTG
>YUJFF:01504:01270_1
GATCCCTTTTCGCAGTAAAAACTACATTTCCCAGGAGCCCGCACTTCTCCTGCCTGATCTCCAAACCCACCTCAGA
TCTCTTCTGTTTCCAGAGGTTTGA
>YUJFF:01471:01640_1
GATCCGCCGCTCCACCCTGCTGCGCCTGCAGCTCCTGGCGCTCCCGCGGTACCGCCTCAGCGATGTCATGCGGGAG
TCGCTCTCCCGTGACGGGCTGACC
>YUJFF:01532:02685_1
GATCCGTTTGAATTCACAATCTTTGTTAGTTGTACTGACACTGGATATTTTCTGTTCGATAAATACAGTTTGATTT
GACATTTTATGTATGCACCTAATT
>YUJFF:01503:01456_1
GATCCTCGTTTCTTGAGTGATTTCTTTTGAAAAAGGTTATCTGAATATTCAACGAAGGCAAAGCTCCAGTCTGTAT
GAACAACATTAATATGATCTCTGC
>YUJFF:01528:01101_1
GATCCTGTGATTGGCTCAGGTGGAGTCTGTCTCTGGGACAGGGGAGGAACAGCCCCTCCCTCCCCTGTTCAGCTTA
ATCTACGCTGTACGAGCAGAGAGC
>YUJFF:01533:01376_1
GATCCTTACGACATGTGACTCGTTAGAAACAAGCAAGTTGAGTGAATTGTGAGCCGAGTTTTCACATCCGCAAGGC
ATGCTGGGATAGCTGGCGATGAGA
>YUJFF:01480:01674_1
GATCCAAAGCAGAGTTGGAAATCACATTTAAGGACTACATTGGACACTGCCTTCTGGTCCAAGCAGCAGATGAACA
CATAATCAATGGCGATTCATTATG
>YUJFF:01522:01454_1
GATCCACGTCATTTGGCGATTTGCCGTATTGATTGTATTTGCATGTTTGCTGGATTTCGCAGCGTTAATTACATTT
CTTACGCATTTTACTACTAATAAT
>YUJFF:01452:02543_1
GATCCCCAATCTATCTGCCCGTGTGTATAAAGTGAAAAAGTACACAAGGTAGGCAGAGTATCTCTGCCTAAAAAAT
GTTCTCTCCGTCTCCACCTTAGCT
>YUJFF:01514:01693_1
GATCCGTCAGTCGTTTAATATTCGGTGTCTGAACGTTGGTTTTGTATTGAAAACTTTATTTGTTGCCTTGTGAACG
CGGTGTGTTTCTGTGATTGTCGCA
>YUJFF:01506:01285_1
GATCCAACGCAAAACTCTCACGAAGGGTACCACAACAGCCAGTACAATCACTACCCGAACTACCGTGCGAGCTATG
GCGGCGCAGGCTACGGCGTAATGA
>YUJFF:01531:02415_1
GATCCAATGGGGACCATATGTACTCTGTGAGAGTCGGTTTAACACTGCACATTTTACTGTGCGTACAATGAGGTCA
GAGTTATGGGACCTGGGAATTAAC
>YUJFF:01515:01787_1
GATCCACCTACCTTAGCACATTCTGGCAGTTTCCTGTCTTTATAGGGCAATTGTCTGTTTATTTATAATGCATCTA
CTGACCGAAGTTATAGATCATTCT
>YUJFF:01592:01157_1
GATCCAGGTGAAAATGCGAAAGTGGCGCAAAACCCCCCACCGCAGGAAAACTTGCCCTTCGCCGCGGTTAATTAGA
AAGTGGGACGGAGAAGACGAGCTT
>YUJFF:01529:01633_1
GATCCAGTCCTGCAGGGCTTACAGAGGTACAGTACAGACTGGTGATGGATGGGGACTGGTGGTTATTCCTTTTGAT
ATTGCATGATTCAGATACTCTCCA
>YUJFF:01536:02272_1
GATCCATTTTCTCTGGGAGTACATATGTCTCTTTACTGAGCCTCGAGTCTGTCTACCTGCCTTTAATCCCACTATC
AGTCACAGCTGCCATTCATGAACG
>YUJFF:01503:01437_1
GATCCCATACGCTGAACCTCCAGTGGGGGACCTCCGCTTCAGAAGACCCGTGCCTCGTAAGGCGTGGTCAGGGGTG
TGGGAAGCAAATGAGTTCCCCAGC
>YUJFF:01525:00779_1
GATCCCGAACAATCAGGGTGTAGGGCGGCAGCGGCGTCGTGCCAGCGATAATCCGTCCCCACTTAGGGCATCGAAC
CAGAGGGGGCTGGGCTTTGTTCAT
>YUJFF:01503:02313_1
GATCCCGCGCATGCAGGGTCATGCGCTCCGTTTCGGGGGTCACCCTTTCTCCACTTTGTGGCTATCCTCGTAACAG
GCGTATTGGTCAGAGAGTCACGGT
>YUJFF:01509:01408_1
GATCCGACCCACGCCGATGACAAACACATTTATGCCCATGGACCTTAACACCTCGGCTGCATGCTCCACATCATCT
TGGGATTCCCCATCTGTGATCACC
>YUJFF:02205:03163_1
GATCCTGTGAAGCCTATCTGTTGAGCCACTAACCATAGGTTAAGTTGGATCTCTAGCAGGTGTACGTGTTTTTCTC
AGTCAGTCGAGTGCCACAACACAA
>YUJFF:01478:01574_1
GATCCAGCTACAAAGGAAATATTGGAGGAAAAGTCTGTACTTGTTCCTGAAAACAGCTGTTGATGGGAAACAAAGC
AGCTTGATTTATTTCGCAGATGGT
>YUJFF:01531:01307_1
GATCCATGACCCACAGCGTCGCTGAGTAATAATAATTCTGCGAAAGAGAGACGGTACCGCAGGTACTGCACCCTGT
CCCGTGTGACGTATGCCAGAGAAC
>YUJFF:01507:02442_1
GATCCATGGAGCTGGTGAAGATGGTCAGAACTTTAGAAGTATGTCATTTCACACGGTGGATTTTCCACTCTTGTGA
TTCAAACACTGTCCATTGGGGTTC
>YUJFF:01545:02090_1
GATCCCAGCAGTCTAACAGAGTTCTGAGTGCACAGCGCAGCAGGTGGGCCCAGGCAGCCCTGCTCTTTTCCGCTCG
GGCCATAGGAGAGGACAGTACAGT
>YUJFF:01505:00853_1
GATCCCCTTCCTGCTGAAGATCCGACAGGTGCGTGCCCGCCCCAGAGATCCTCACGGTCCTGCGCTGGACTCTCTG
GTTTGTTGGTGAATGACGAGGTGA
>YUJFF:01522:01266_1
GATCCCGTGCATTGCAGTGCTTGCCATCGATCTGCTTCATAGGTTTGAGCTATGCGTCCTTATCGATTTACGCATA
AGATCGCGCACAGCTCTATGATTT
>YUJFF:01533:02458_1
GATCCGTTCATATGGCTGTAGTTGGCTGAAGTGCGTAGCTCCTAAAGGCCACTCTGTGTACTGCCCAGGCTGCACA
GGTGCCATGGATGCTGGGTTGGGA
>YUJFF:01528:01176_1
GATCCTCACAGTCGGGGGGGATTTAATTTCCGTGAAACCTGTGGTGTGCAGGGAGCTCTGGGAATGAGGAGAAGCC
ATCCGCTGTGCTGTTCTGAGATCA
>YUJFF:01523:02010_1
GATCCTCCCGCCATGCCAGGGCCTGGCTTCTCAGGTTCAGGAAGCAGCACATCTCTCCTCTCTTTCTCCTCCTCCG
TCCTGCTGGTCTCTCTCTCTCTCT
>YUJFF:01519:00700_1
GATCCTGCACAGAGCAGCTAATCTCCCAGCTTCATGCAGTCACAGAAGCTTATATAAAACCAGCTGGAATGAGTAA
CTCATGTAAAAAAAAAAAAAAAAA
>YUJFF:01504:00880_1
GATCCTGCTGAGGGAGTCCCTGCGGGAGTCGGACCTGGACCACTACAGCGCCGTCATCATGGACGAGGCCCACGAG
CGCTCGCTCAACACGGACGTGCTG
>YUJFF:01546:00838_1
GATCCAAAGACCACTGGACGACGCATCTCAATTTATAATTGAAATCCATCTGTGCAAAGAGGCTGGAATATAACAT
GACGGGTACTGCATGCGACTGGGT
>YUJFF:01531:01351_1
GATCCACAAAAAGCAAACTGTACCTTGATCATTTGGTTGCTAGGCTGTAATCATCAAGATGTTTGCTGTAACCAAG
ATATAGCTCCAAGACCTTTATGCA
>YUJFF:01506:00857_1
GATCCACATTCTAAGACTCAGGACTCAGTATTGAAATAGCGTAATATCATAAAACACAAAAGATATTATTCACGCA
CCCTGGTTAGCCCTGATTCTCAAG
>YUJFF:01568:01113_1
GATCCATGGGTATCAGTGACAGGGTCTGTTTGGCACCCCTTGGTCTGAGTAACAGGTCCCTGGATATTAGTAATAG
GGTCTCTGTGCAGGACTCCTGGGT
>YUJFF:01523:00938_1
GATCCCCTGGGTCATCTTTACTTATCTGTCTTTCCTTGCAAGATGCTCTTTGAATCAGTGACATCAATGGCAGGCC
TGTCACGTAGATGAACTCAGTCAT
>YUJFF:01546:01129_1
GATCCCCTGTGTCTTGTTTTGCAGATGATCTTGCGAGCACTGTGGTTTCCATGGCCACAGAACTTGCAGCAATTTG
TTTGGAGAACTCAAGTGGGAAACA
>YUJFF:01507:01024_1
GATCCCTCTGTGCATCTTCCTGAAATGGTTTGAGGTTCTGGGATACTGTGAACATCGGTGTGCAGCTTTTTATGCA
CTTTTAATAAAGTCTGCATTTCTG
>YUJFF:01506:01164_1
GATCCGCACGGTACCAGACAGCACACAGCAGCTGCTATCCGCCGAGCGGGATTTGAGCCCGCATCTCCGCCAGCTT
TAACGAATCACAGAGCACCCCAGG
>YUJFF:01499:03256_1
GATCCTAAGAGATCCCTGGCAGTAAGAGAGCCCACTCCAGCACATTTGGATTAAAGTGAGCTGCTGCCTGATTGGC
TGACCAGGGTGTGACCCTGGTTTC
>YUJFF:01519:02605_1
GATCCTCAGGTGCCCATAAGACTTGCGTCTTTTCAGCTGTAGAACTGCACTGCCCTTACTGGGCTTAAGAAATATG
CTAATAATCCCTCAGTCACACAAA
>YUJFF:01504:01338_1
GATCCAAAGGAGGGCTGACGTCCAGCGAAGGAAGTCACCCTCCAAATAAAAGAAAGTTACTGGTAGCCAGCCAAGA
GCTAATATAACTATATCCCACACA
>YUJFF:01513:00807_1
GATCCAGGAGCAAATAGCTGCATACGAACAGTGGTCTAAGAGTCACAGCAGGAACATGTCAGTTAGCATGGATAGC
AAGCATACCGAGAATCCACTCTGC
>YUJFF:01518:01730_1
GATCCATAAAGGTCCTTCCGTAGTCACATGACAGGCTTTCCCCGTCGCAGCGAGATCTGCTGGAACCGCGCTGAGC
TTCACGGAGTTTTCGGGGTTAAGT
>YUJFF:01534:02746_1
GATCCATCTGTATTACCCAACAGGGTCTGCATCGATAACGACAACAAAACAATTAGCGTATCGGTAGATATCCTGT
GGCTATCTTTGAATACGCATATTT
>YUJFF:01531:01765_1
GATCCGAACAACTCTATTACAGCACTGTCAGGGCCAGGTACCGATCACCAAATACACCCAGGCCTGACTCAGAGCC
CAATATGGGGGGGGGAAGGGGCAC
>YUJFF:01517:01384_1
GATCCGACCTGCAGGTGTGATAATCCGTGGTTAAAACTCGAAGGAGGACAGGGGTAAGGTCTGAGATTTTTAAACC
TGCTCTTTCAGCTGCTGCTCTTAA
>YUJFF:01526:00892_1
GATCCGCCGCGGGGCCGAGCGCGAGCGCCTGAGCGGTTAGCGCCTGAGCGCTTAGCGCCAGGCTTCCTGTGGGACT
CTGCGAGCGGTTCAGGCAGCGGCA
>YUJFF:01491:03224_1
GATCCTGTGAAAACTCTGCCGTGCATTGTTTAAATCATGTAACTCTCCATGCTAGCAAGTGATTAAGACAAGCTCC
AATCATTGCTCAGTGACCTTTTGA
>YUJFF:03755:02933_1
GATCCAAACAGATATAGATTATAGTGGCACTTGTATGGACTCAGCGAGGCACGCTTTCAGTGTGTCTGAGGCAAAT
GATTGTATTGCAACACTGAATTGG
>YUJFF:01463:01283_1
GATCCAAGCATACCGTTTTAGCATTTTTGGATTGAAAAGCTACTGAGAAGTCGTGCGTCTTAGCGCGTCAAACATG
CTGGATGGCGGCCACAAACCGTTC
>YUJFF:01453:03229_1
GATCCAGCCTATTTTGGTGCTGACTCATTGCTGGTGAACACCTCTAAGCACTACCTGAACATCCGCTACACACTCC
TGCCTTACCTGTACACTCTTTTCT
>YUJFF:01513:01225_1
GATCCAGTTCAGGGAGAACTGGGGCAGGTGCGTTTGTGTTTACTTTTAATATCAACATGTACTGGTGATTATCTGA
TTATCTGTGTATTCTGCTGAACTG
>YUJFF:01547:01815_1
GATCCATTCATTAGCCAATCTATAGAAGGCTAATAAAAATCACATGGATAAAGTATTTATTTGATGGCCTACAGCT
TTACCTTGTTAAATAGCCATATGG
>YUJFF:01520:01055_1
GATCCGAAAGGGTGGGTGAGCTTTATGTGCTCATCCGACTTAATAACTGGCTTGAATCTACAGGGAGCGTGGAGGG
ACGAAATAAATCAATTACAGTAAC
>YUJFF:01546:02564_1
GATCCTAACAAGAACATTCATCAGGAGCCTCTCTCAGCAGCAGGCCCATTAAGAACAAAAAAAAAACCCTGCCAAG
AACAACATAATGAACCGAGGTTTA
>YUJFF:03772:02962_1
GATCCTGCTGTTGTTCCCTTAAGCAAGGTGCTTCACCTGCCTCACTTCAGTCTATATCCTGCTGTATAAATGGGTG
CTGTGTAAATGCTATGTAAGAAGT
>YUJFF:01507:02671_1
GATCCTGTGCTGAGCCAGCACCTGTGGAAACAGTGTTTTTCCTGGAATGTTTGCTGGGCGGAGACAGGTACAGCAT
GGCTGTGCAGTGAACAAGCTGGGC
>YUJFF:01530:01163_1
GATCCTGTGTGAAATTCTAATTACCTCACCATGCAATTTTGAAGGCCAACACTGGCACCAGAACAGTGGAGAGTGC
ATGATGCACACATCAGGATGCAGT
>YUJFF:01501:01051_1
GATCCTTGTTGGTTGTTGGCTGTTGGTCGTTGGCTGATTTCTTTCAGAGTGGACCAATCCTCGGACCTGAAAGCCC
TCATGGAGCGGCCCTGGGGGTGGA
>YUJFF:01520:01669_1
GATCCAAAAGACGGATCACCGATGAAAAACAGCTCTTCTGGTTTCAAAGCAGAGTGGCACCTCTCTCTCAGACTGA
GGCGGCTCTATCGATCTGAAAACA
>YUJFF:01538:00817_1
GATCCACTCAGCGAAAACGATGCCTTCCAAATAGCAGTCCTATTGATTCTTGTCGACACCAGCAGAAACTCTAAAA
CTGAATACATCTCTCCAGGTTAGA
>YUJFF:01531:01569_1
GATCCAGGATTCATCACTTTTTAGTGACCCCCGCTGGTCAAACGGGTGCCTGTGGACTGCATGTCAAAGTGGCATA
AGAAAGGTCTTCCTCCAATTCCAC
>YUJFF:03783:02947_1
GATCCATGGCAACTGAGCGAGAGTGTCAGGCTGGCAGACTAAGACAGAGGCTGTGTTATTTCGGCGAGTAACGGGC
CTGCAAGGAGGGAGAGTTTTTTTT
>YUJFF:01531:00577_1
GATCCCTGACAATGAACCAGAAACTCTTCAGCTGCAGTTATTACTGCAGTATGGCTGACCTCCGACTGTCCAAGGC
CAATGGAGACAAAGCATTTAATGG
>YUJFF:01507:01219_1
GATCCACTCCACCTCTGTGGGCACAGAATCACAGTAAGTCCCGCCTACGCGCATTACAGCAGACATCCAGGCCACA
CCTACGACTGAAACAGGTTTACCT
>YUJFF:01523:01370_1
GATCCACTGACTGTCCAGGTCTCTCTCAATTCATGTTGGTCGTTTCGACAACTGTAAGTCTAGGCGCTGAGCTACG
CATAATAGTGTCTTCCTCCAGCTC
>YUJFF:01534:01302_1
GATCCAGACTTTATATTGGCTTGATTTTTCGTTATGCAAAAACAGAACTTTATGAAAAATTACTTAAGTAGAACGT
TCAGTAACTTGCAAAAAGTTGATT
>YUJFF:01538:01511_1
GATCCAGATTGAAAGTGCTTGGATCGCGTATCGAACCCCATTTAATGCTGTGTATCAGGAGCGTGACTGCTGCTGA
CCTCACTACGGCTCGCGAGATCGC
>YUJFF:01514:02784_1
GATCCAGGTGACAGACGAGAACGACAATGCACCCATCTTCAAGCAAGCTCAGTTGGATTTGTTTGTGGAGGAGAAC
AACTCACCGAACACATTCCTGGCA
>YUJFF:01513:01756_1
GATCCATCAGATTGCTGCATGGATAACTTTGTTGCTGCAGCCCACAGAACAAGCCCCTGGTTGGGCGAAGCCAGCA
ATACTAGTCTGTGGTTTTTGGGCC
>YUJFF:01538:01336_1
GATCCCAGAGGCGTTTCATTAGTGAACCTCATGAATATGTTTTTGGTACCCAACACAAAGAGATAAACAAAGGTGT
CTGGTTTCCCTCCTAAGTAGCCGT
>YUJFF:01540:00764_1
GATCCGCAGAGAGTTCCTTCCTGCGCATACACTCGCTGTGAAATGCATCCTTACTCTGTGTTACTTACAGTTTTTA
ACACACTGTGTGCATGCATGCTTG
>YUJFF:01541:00668_1
GATCCTGATGCCTTCTCCCACAGAAGCTGTTTTGATCAAACTGGCTAATGAGGCAGTGGCCATGGAGAATGACAAG
AAATCTATAAGCCTGAGAATAGCA
>YUJFF:01545:01782_1
GATCCTGCCTCTGACAGAGTAGAACATAAGGCCTTAGCGCTTAGCAGCAGATGGGAGAAAACACTGCAGAAGTCTG
TGGAAAAACACCTGATCTCTCAAC
>YUJFF:01512:01095_1
GATCCTTTCTCTGTTTGAGGAGCAAACGGGAGCGCGCGCCAGCATACATATCGGCGTATGTCAATCAGCGTGTGAG
TGTTCCAGTGCATTCCCATACGAG
>YUJFF:01559:01151_1
GATCCAACAAACGAAACTAACGCAGAGTAGCCGATCCAACGGAGACCCCTCCCCAAATGGCGGGACTACCCGTAAT
CACGGTTACTGCAACCGCCCACAA
>YUJFF:01504:02494_1
GATCCACCGATTTCATTATCTCCGCACAAAACAAGTGCAATCAGTCAGCTGCTTCTTTTCACAATGCAATTCTTCA
CCTCTGCTGTGATACGATGGCTGC
>YUJFF:01524:01743_1
GATCCATTATTCGGGGCAAGTCTAGATAATTACTTCAAACAAAATTTTAAAAATTTCTCGTGAAATTGGAATATGC
TTATTTGAATTTTGAACTACTGTA
>YUJFF:01512:01167_1
GATCCATTCCCAGCACAGATGCAGGAGCTAACACTGAAAGAGCCTAGTACTGACCTGCCAGCTCCTGGAACCCTGG
TCTGACACACACACACACACACAC
>YUJFF:01503:02982_1
GATCCGCGCTAGCAGGAAACAGGTCCCAGAACGAGGACAGTCTCAAACCGAGAGCTTCCAGATCTCGTTCTGGCAG
GTTCCACCTCAAATTAAGCACCGC
>YUJFF:01527:02565_1
GATCCGTTTCCTCCCCAGGAGCTGGCTGGAGCAGAGCCCCCTCAGAGGGACCGAATTAGAATACTGCCACCGCACA
CTAATGCGCTTAACCTTTTACACG
>YUJFF:01489:01163_1
GATCCTCGTGGGCACAAGCTGGATCTGGCACCTCACCTCAGCGCAGGCCTTCAGGCAGGTCTTCTTAAACCCGAGC
AGAGCTTCCACATCCTTCCGACTG
>YUJFF:01543:00587_1
GATCCTCTATCCAGAGTGTCTTACACGGCTTATAAACTGTACACACAATCCATTAGCGCAGGTGGATGTTTACTGA
AGTGGTTCGAGGTTAAGCGCCTCG
>YUJFF:01528:02604_1
GATCCTGCAGTGAGTGACTCAACCAGTGTACATTGGTAAAGAGTGCACCCGCAAGCCCGAGGTGTGTGAAAGTCAG
TCACCCTCTCCCCCTCTCGTTTGT
>YUJFF:01519:01191_1
GATCCTGTTTGTGGATTTCAGCTCCGCCTTTAATACCATCATCCTGGCTCTGCTACAGGACAGGCTCTCCCAGCTG
CATGTGCCTGACTCCACCTGCAGG
>YUJFF:01519:01277_1
GATCCTTCTAGAGGCACGGCAATTGGAGCTTGAATTTAAAACATTTTCTGTCGCTATATTCGCCTAGAAGATGTAA
AATAAGATGAACGGAACCGCGAAA
>YUJFF:01500:01590_1
GATCCTTGTTTAGGTCCACAATAGTGGTTCCCTGTCATTCCTCCCCTTTCTAATTCCTCAATCTTCTTTTGCAAGT
ATTTGCAGGCTTCAGTTGCAAGGT
>YUJFF:01533:01514_1
GATCCAAGTGGAATCTGGCCCAAACTGTCGATAGCTGAGCAGGAAGTACATGCAAATGCGAGCGAGAACAGCAGCA
AACATAAAATGAAGAAGGGAAGAA
>YUJFF:01514:01552_1
GATCCATTCCTCCCCGCCGAACTCCTTGACCTCGGCGAGGACGTACAGCTTGGTGCGTTCCAGCTGGAGCTTGTCG
ATCACATGGTCGATGACCTCGGCG
>YUJFF:01506:01912_1
GATCCCACTCCAGATTAAGTAGCTCCATCAAGCGCTCGGAGAGCCGTTTTCGCAGCTGTAACCAGGGCCGCGTGCG
GTCGAGCCAACGCGACCAAAACAT
>YUJFF:01461:03217_1
GATCCCCCCTGAACTACCGCTCTGTGAGTCAGTGCTTCCCGATCTATGCTCCAAGACAATGTGATTTTTTCTGTCC
GTCCCTTTGCTTGAATGTGTGCCT
>YUJFF:03680:02807_1
GATCCCCCTACCGCGGGTCGCTTAGGGATGTTTGCGGAGGCCTGCTCTCCCACGGGTCTGCGGCCGCGGTTGGCGA
CAGCTTGTTGACTGACCGCCGAAC
>YUJFF:01521:01986_1
GATCCGCAGGTGAGCTTTCAGGTAACACAGCTGCTTGAACCTCCTCCCGCACTGTGAACAGCTGAACGGTCTCTCC
CCCGTGTGAACTCTTGTGTGTTTC
>YUJFF:01592:01123_1
GATCCGTAACACGGGACATAGCGTGGTTTCCTTTAGCTAATAAAATTAGCTAGTAAATATGATTAATACCCAACTG
TTTATTTGCTACGTATAGTATTTT
>YUJFF:01508:01130_1
GATCCTGGTATTCGGTCTGCTGTTCATCTGCACCTGCGCGTACCTGAAGAAAGTGCCCCGTCTAAACACCTGGCTG
CTGTCGGAGAAGAAGGGCGTGTGG
>YUJFF:01493:03216_1
GATCCTTCCCACAGAAGGTATACTGCATTTTTTATCATTTCCTCCCAAGCACCAGAGCACTTTGAGTTTTATCTGT
TTCTAAATTTAACCCACAGCATGA
>YUJFF:01542:00890_1
GATCCTTCCCTGCTGAAAAACAAGGCTATGGAAAGACGCCTATTATTTATGCGAGTAAAACAACCTGCTACCTCGC
CGTCTAAATCATTATCCTCCATTA
>YUJFF:01646:01991_1
GATCCCAGGCTTAGCCCTGGAAAAACTCATTACCCTCACTGTTCTGCAGCAGTCCCAACAGCCCCGTCCTGGGGGA
TTAACTATGAAATGAAGAGCAGTC
>YUJFF:03782:03053_1
GATCCCTTTCCCTTAGTTTTGGCACGCAGCATGTGTATTCCAGCGTCGCTAAATTTACCCTTATTTATAAAAACAT
GTAGAATACACATTTAAGTTCTCT
>YUJFF:01524:01998_1
GATCCGTGCTGACGGCGCGGGCTGAAAGGTGTTCGGGCCGCTTTATGACTCTGCCTGTGAGGGGGAAAGGCTCGGG
CAGAGGACAGAGGCGATTGGATGG
>YUJFF:01515:00997_1
GATCCTGCTTCCAGACGCTGCCGATCGGCCCCCAGCAGGGGCACAAAGCCTCCACGCGGGCTGCCAGAAAGGGCTG
CTTTTACCACCTCTTCTCTATTTA
>YUJFF:01538:01930_1
GATCCTGGGTACTTTCAGCTATTGCCTGTCAAACAGCACGTCAGCCCTTTGAGCCTTCAAATTAGAGTTAAGAACA
AATACCCATTTAACGCTTATTTTT
>YUJFF:01566:01028_1
GATCCTTGCCTGCCTGTTGCGTGCTTGCCTTTGTTGCTTGCCCTTGCGTGCTTGTTACCTGTTCCTTGCCTGCCTT
ACGCTCCTTGCCTGCTTGCGTCTT
>YUJFF:01533:02036_1
GATCCTTTCAAAGCCTCCAGTCAGATGGTCAACTCTCCAGTAAAGACCCAGACCCCAGGAGAGCATCGGACCCCTG
TACAGTGTGAGACCGTGGATGCTT
>YUJFF:01529:02555_1
GATCCAACGACACTGTCTCCGATCCGCGGCACGTCGCCTGGCTCCAAACTGAAACTGACAACCCCGTTTTGCCTCC
GCTTCGGTGATCTACGGCAAACAC
>YUJFF:01503:01723_1
GATCCAGCTGTCTCAGTTGATGTGAAGCTGAGGAGGAAGACATGTTTACAAACAGCAGACCACACGCCCACCATTC
TCCAGCCTATCAGAGTGTGGCTTT
>YUJFF:01479:03224_1
GATCCCATTTCACTCAGTTTGTGAAGCTTTTAGAAGCGTTCCACCTCTCTTCATTATGACCCTGGTTCTGTTTGTT
ACAGATGTGAACGAGTGTGCTGAC
>YUJFF:01535:02225_1
GATCCCCATTGACTGAACCCTCTCTAAACCTGGGCAAGGCTACTGCCAGTTATGCATTGCCCTGCAGGGCTACCAG
CACAGTCTGCTCTGTCTTCTGGGG
>YUJFF:01534:01350_1
GATCCCCTACGGTCCCCAGTAAAAGCAAAACAGTGGCAGTGGGAAAGGGAGCACAGACTGCTCTCCTCACATAGTC
CTTTTTCTTACTGCTGGACGAACA
>YUJFF:01541:02596_1
GATCCCCTTGTGTCAGGAAACGAGTCAGTTTGAGAAGCGGCAGATGGAGCATCTTGACATTGGGCTGCCGTTCCGC
ATCGGCACACTGCCGATGGCGGGT
>YUJFF:01543:01406_1
GATCCCGTTCTTTAGCCAAAGCCACAAGGGTTCCAAAGCACACAATATAATTTTTCGAATAGTCAACATGTTGTGG
AAATAAATTTATATCTCAAATAAT
>YUJFF:01535:01440_1
GATCCGAATGGCGAAGGCTGTCGTGCGGTAAATGGTGTGGATTTGTGATAAATAATTGTTCATTAATACAGTATCT
GGGTGCAGCAAATGAAGTCTCAGC
>YUJFF:01541:02696_1
GATCCTCAAGTATCATCAGACCAACGTTTGTAAAATGAATGCTAACGTCACTGCAGCTGACTCATGGCACCTGTAA
TTTGATGCACATTTCTAAGATATT
>YUJFF:01490:01051_1
GATCCTTGAGTCAGTTCCAACTGGACGCAATATGGGCCAAAAAGCACCATTATCTCCAGAGCAGATAAAAATCCGT
GGCAACAGATTATCATTAAAGTGT
>YUJFF:01526:01711_1
GATCCACTACACTGTTATTTCACAGGGGTTTGATTACAGAATATCATGGTGTGATAAACAGTGGCCTGCCACATAT
GTATTTAACAGGCAGGGGGGAAAT
>YUJFF:01546:00870_1
GATCCATGAGCTGGGAGATAACGCGCTCAGATAGACATCAGCTGCGTCAGTAGTGTGAAGATAAGGGAGGCTTCGG
AACGGAAGAGGGTAGGCAGCGTGC
>YUJFF:01532:01034_1
GATCCATTCTTTTTTCTTTTTTTAAAAAGGTTGTTGGGAACAATGTGGACAGAGATGGAGCTTGGAGAACGCACAG
TCTCTCAGAAGTGGATAACCCTAA
>YUJFF:01539:01420_1
GATCCCCTCATAGCCGCTGAGTGCCAGTTTGAAGCAGGTCATCTTTTTTCTGTAAATTACAGTTTATCACGTGAAA
TGTGAATCAAGAGTAACAACCATG
>YUJFF:01489:03169_1
GATCCCGCTCGTGACAATGGAACACACTTAAATGGTATGTACGTCTGCGTAAGGGAAGCACTCTCTACAAACTGGA
GCCGTTCCGAGACAATGGAAACTT
>YUJFF:01516:02497_1
GATCCAAACGCGTTCTCCAGCAGATATCCTGGGAGACGTGCCAAAATGCTACGGCTCATTTTAGCGCTGCCCCTCC
TCGTTCATCAGCCTTCCCATTCTG
>YUJFF:01505:01243_1
GATCCAGTGGCCATGACCCATGTTGGAGCCAGTAACATAGGTAAGGGTGACCTGTACAAGCTTGGGTGGGGTGCCG
CTGAACCGAAGGGGTACAGCTGTG
>YUJFF:01525:02613_1
GATCCATTCAATTTACACTCCTTTTGAACAACAACAGCGTAAAAGGTTCACTCACAGTGCCATTCCGAGGCACCGT
TTCTCACTGCAGATTAATATTAGG
>YUJFF:01513:00505_1
GATCCCAAGAACTGATCCAGAGTCAGCAAAAATAACGCTAATGCGCATCGAAAGCACTTGGTTCAAAATTATTCAT
CTGATTCAGGATCAGTGTTTGGTA
>YUJFF:01537:01189_1
GATCCCGCAGCTCCATCCTCATCGTCTGTATCTTGGCACCACAGTTTAAAGACGCGGCTTCTCACTTTCCCGTTCT
GGCTGTGGATGATCATTTTTCTCA
>YUJFF:01503:02908_1
GATCCTAGCGTGCACCTCGGTCCTTTGGAATATTATTTTTCCAGCTAAACATATTATCCTCCATTCAGATGTCTTT
AGCCGACGAACTTCTAGCGGACTT
>YUJFF:01528:00448_1
GATCCTGGTCCTTGGAATGGATTGCAACACTTACTCATCAGCGTGGAATGCAATGATGTCACCTACTGTAATTGTC
TGATGAAAGACCAAGGAGTCCAGT
>YUJFF:01530:00533_1
GATCCTGTGATCTGCTCATTGAAGGCACATCCATTATCTCCATTATCTCCATTTTGCCATTTTTCAATGACATCCT
TTGTAATCCTCTTTTTGCTGATAC
>YUJFF:01481:03227_1
GATCCAACAGCCTCCAGCAGGACAGCCAGACGGAGAGAAGAGTGGAGGAGCGGGAGGAAGAGAGAGAAGGGGAGAA
GGAGGTGGACACGGAGGTCAAAGA
>YUJFF:01518:01813_1
GATCCACGGGTGACGAATCCACCCATACCATTCCCACATCCACCGCCATGTTTGATAGTTGCAGCGGACATCGTGG
GTTAAAAAAGCTTCCTTTGGCTTT
>YUJFF:01537:01470_1
GATCCACTCACGCATGACTAATACGCAGGCATAATAAGTTTGCATAAAGGACCAGTGCTGTTGGTTTAGAGGTAAA
CAGTGTCACACAACAAAATACGTA
>YUJFF:01508:01361_1
GATCCATGGACGTTGAAAGGCACATGTAAACTGTAATAAAACTACTGAAGCTTTGCATGTTTTGGTGTGCCCTCCT
TCCTCTTTTCTTAGGCTACACGGG
>YUJFF:01526:01314_1
GATCCATTATCAGGGTGAACAGTCAGCTCCGCTCCTGGTCCCAAAATCCTTCCCGTACCCTTCTCCGCAAGGCAAA
CAAACTCCCTTCGTTTCAACGCCG
>YUJFF:01520:01057_1
GATCCATTTCCCGCCCCAGATTGGATTGGCCAATCGTCTGCGACCGCAGCCGCGTTCATGGTGGCGAGCCCTCCGT
GGCCGATCTGGGAGAGTGTGGACC
>YUJFF:01537:01200_1
GATCCTAGGACATGAAATTCTCCATAAAAGACAGACGACGCTGATTCGAACAAGTAAATGCCTGATATGTTGGCTC
AAAAGGCCACTAGTCTAGTGCTTC
>YUJFF:01542:00555_1
GATCCTCGCCCTGCTTGTTATGTGCCTCGAAGAGGATCACGCTCTCGGAGTCTTAACTAAGTTTACCTGCACTGCC
TGCGATGTTCTGGGTGCGCAGGAG
>YUJFF:01489:01697_1
GATCCTGCAGAGGCATTATGCATTCAGCTCCTCAGTGCAGGTGAGCTGGCCTGGAGTTGGAGAGGCCTGCTCATTG
TCAATGCAGCTCCCCCACGCCTGC
>YUJFF:01514:01052_1
GATCCTGGCCTGCTAAAGCCCTTCAACAGCAGGGATTAACACTGACGCGGCTTACAGTTTAATCATTGCACTATGT
TCATTGTAATGAGGCGGATATATT
>YUJFF:01552:00890_1
GATCCTGTCCCGTCTGCTGCCCTCCCTGTCTTCGCTGTGTCTGGGTCTTGAGGTCTTCTAGAGGCCTGGCCTGAAG
AGACCGAATGGGTTTCCCTTCTCT
>YUJFF:01501:00809_1
GATCCTGTGGGGAAAAATACCCTGTGGAGTAAAATTTATTCGCTCAGCCTTTGAAAGGAAATGGAGCAGGAGTGTG
AGGAGCCTGGAGCTCGTCTGTGGT
>YUJFF:01511:02687_1
GATCCAAAAGTACAAAAGTAGCTTAAAATAGTTCGGCTTAAGAGAGATTGGTCTCATACCCGCAGTGAGCTGCAGG
CAACACACAGTATAAGTAGCATCG
>YUJFF:01466:03024_1
GATCCAGAAAGGGTTTAAAAAATTATATTTTCATGTGTTTTGTTCCAGTAATTATATATCTCTAATTTCCTCTAAT
TTGTGCAGTGTCATACTCCAAACC
>YUJFF:01538:01213_1
GATCCAGAGGGTTTATGCATTTTCGTTCTAAAGCTCCACAAATTCTCCGAAGAGAAAAGGCGAATAAACTGCATTC
TGCCCCGATTCGCACAGATTACTC
>YUJFF:01631:02409_1
GATCCAGCTCAGGCACAGGTACAGGTGAGAGTCTGGGGATCAGCAGCAGCTGCTGAGGAGCTGTGTCCAGGCGCTG
AGTGATCCCTGCTCCCTCTGCAAC
>YUJFF:01535:00850_1
GATCCATTCAATTTATTTACCAATGGTGTGTAATTTACATCATCCACAGATGATGTCGTCCTCCTAACCTTATCGT
ACTATGACCTTTGTTGTGCACTAG
>YUJFF:01451:01783_1
GATCCCACCCTGTTTATGAAACAACACTCTGGAAGTTGTGAAACCGTTCCTCACATCCGAAACAGCGCCTCTCAGG
TTTCTGTGTCCCGATTTTATTCGT
>YUJFF:01548:02832_1
GATCCCATGCCAGACCAGCTCACCTTGAATTTCCCATCGCTGGAGAATATGCTGACCCACTTGTTGTCGTAGTCAG
CGATGATGATGTCACCATTAGGGT
>YUJFF:01526:02723_1
GATCCCCATCAGAGCAGAGATGCCTGAGATGGTCTAGTTACAGCACAGGGGAGCTGTTTGCTAATTCTGAGAAGAC
ACACAGGAAGGGAAGCACAGTAAT
>YUJFF:01581:00678_1
GATCCCCCCAAAAATAATGTTGGGTTTCGAGCTCTAATGCGCTCCCGTTCAATATTTAATGCCTCGGCGTTCGCGG
CGGCCGCTCCTGAAAGACTGCTCG
>YUJFF:01453:02761_1
GATCCCGAGCACATCCAACAACAAAACCCACAAAAAAATTAAATTATTTGTGAAGATCAGGCAGAGCAGGGATTCC
GCTCCTTGACACCGTACGCACGCG
>YUJFF:01549:01310_1
GATCCTACTGTAGCGACTCATCTCAAAAACCATTCTATCAAGCTCACAGGCTTCTCCAATCACACGTGCTATGTTC
TATTCCACCTCTTCGACTATTAAC
>YUJFF:01501:02443_1
GATCCTTTTCTTGTCCTCCCATGATGGCTGTTTTTGTTGGCCCTTCAGATGGACGAGCCCAACGCCTTCGGGAACA
CGGCGCTGCACATGGCCTGCTACA
>YUJFF:03753:02964_1
GATCCAATTTACCTAGTTATCAAAGGAATGTCTCAATATGGGGCTTTTACAGTTAAGCACAGTGTGGTGCTGTGGC
TGTGGAGCTAGACTTCTTTTAATA
>YUJFF:01545:00980_1
GATCCACCTGTGCTCTGTTGTACTGTTTGAATGTGTTCTGTAATTATTTATTAAAAATGCCTGACTCCTGGTGGTC
CAGTGGACTCTTTCCTTATTTAAT
>YUJFF:01502:02706_1
GATCCAGTATTTTCTCTCTTTTTGTTGGGTTTCAGCGTTTAAGAAAATGATTTAATTTAGCCATATATGTTGGCTA
AAGGGTCCACATACCTTGTTTTCA
>YUJFF:01513:01950_1
GATCCAGTCAGAAGACACGGATGCCCTTCCTTCGTACTTCGGGCCATAGGTGACCTCGTCCAAGCCGTGCTTCAGG
ACCAGTTCATCTTCTCTTTTCCAC
>YUJFF:01527:02747_1
GATCCCCCTATGTCTATCAGGCCCTGAGGGACTTTGCCTTCGGGAGGGGATTGCCCAGGGCCGGCCTGACCTCGTG
GAGCTATAAAATCATCATGGCTCA
>YUJFF:01542:00540_1
GATCCCCTTGCGCGACTCTGCTAGCGTCTCGGTGCCAAAGTAAGCTAATGACAGAATGCTTCTCCGAGCCAGTTTT
TGATATGTGTCATCTTGCACAACG
>YUJFF:01454:00940_1
GATCCTTTGTCTAGTCACAAGTCAAGTGCACACCCTAGTTCACACACAGCAGTGCATATATTAACGGTGACAGTAA
CAGCTCTTCCACGATATCCATTTT
>YUJFF:01514:01690_1
GATCCAGACAGGTGAGTAACATGGACTAGAGTCTCATTCCTTGCACATAACTGTTTAAAGCATTAATAAAGTTACA
GTTTGTATGATCTGTGTTTGAGGC
>YUJFF:01509:01150_1
GATCCAGCAGTTGTGAGAGTCTGCCCATCGGCGGTACAGTGAAATCACTCAGAGTTTCACAATCACACCTGAAGCT
CTATAAAGCTCTATAAAATTCTTT
>YUJFF:01470:01707_1
GATCCAGTTTGCTTAAAATCTGTTTTTTCAGGCCCTGATCACACAGGCTGGCTTTTTTTCCCCAAACGATCTTTCG
GTTAAGTCAGTTGACGTTTGGCTC
>YUJFF:01523:01137_1
GATCCCATCTTAGGCTGGTGGCTGGAATTCCCGACAAGGAGCAAAAGAACGCTACATTTTCTCAGTGTTTGAGCTG
ATGCCATGGCCACTTCCTGGTTCC
>YUJFF:01507:01237_1
GATCCCCGTGCTTAGGTCCCGTCCAGCCTTGGGGGAGGAGGAATGCTGGTAGCAAAAGAAGAGGAGCCTCCTTAGA
CCACGAGGGAGCAGGCAGCCCATC
>YUJFF:01539:00988_1
GATCCCGAACCACAGTGCTACCGAAAGGTTACTGAACGGTCAAGGACTGCGGGGAAAGGAGCTCAGATACCATAAG
ACGGCGGCGCGTGTGGAGTCTGCG
>YUJFF:01539:01599_1
GATCCCTCTGCATGTTTTACCCAGAAGTCTTCAGTGTCATTTATTGCCAATTAGGCAAATTAGGTCACGGATTTGA
TGTTTACCGCCTCCCAATGGCCAA
>YUJFF:01549:02548_1
GATCCGCCGCAAAAAGCAGCTGGAGAGTGAGATGCAGAGGGTGAGAGAACCGCGAGCGCCACTGTCCCCGCCCTCC
CGTGCGGTGGAAGTGTATCTTGGA
>YUJFF:01516:02360_1
GATCCGCTGTGGTAGGCTCTTTTTAAAAAGGTTTCACATTTTTTCTTTATCCGTAAGGTTTTTTTTTTACACCCTG
TCCTTGAGACACACAGAATCACCA
>YUJFF:01488:01334_1
GATCCGTCATGCCCGTGCTCCAGGTGTTTTTGCACTTAGGGAATTTGCAAGGGAGCGATTCACAGTGTAACAGATG
AGCACAGCTCGCTCGGGAAAGAGA
>YUJFF:01524:01170_1
GATCCTCGTGCATCTCTCAGCTGGGAGAACAGGGGAGCTGGGAGTGGTGATAAGGAACCCGCGGCAGGCGATGGCT
ACAGGGGAGATCACCACACTACCC
>YUJFF:01530:00920_1
GATCCAAAATGTTTTGTGGAGTCTGGAGAGAGGATTTCCTGTACGTGGCGGGCACCTCGTGCTACGTGACATGCGC
TTCGCGTATGGGGTGACATAGCTC
>YUJFF:01920:01616_1
GATCCACACCACACGCGCCTTACGCAACCTTTGGAATCTTTTTTTTTTCCTTAATGTGAAAATTGCTTTGTATTTA
TAACATTGTGCGTACATCATTAGA
>YUJFF:01507:02004_1
GATCCACACTTTCAGAAGGTTAGAGCCCACTCTTCATCCCCAAAGTCAATTAGTTGAGAACATAAAGCATCAGTTA
TGATGAACTAGGCTGATTAAAATG
>YUJFF:01542:01204_1
GATCCCAGCGGTTTGTCCCTTGGGTTGACTGTCCCGTGCTTACAGACCATCTCTGCCAGGGCAGACATTAAAGAAG
GTAACGCAGGGCAGTGCGGATCAT
>YUJFF:01533:01339_1
GATCCCTCTCTGGCCCAGCAGAACGCGCGCTAGGGGCTTTGCGAGATGGCAGACATGTTACGATTCTCACACAGCG
TGCCCCGCCGAAGGTCTTGTTGCA
>YUJFF:01465:00388_1
GATCCGCACTGAATTAGCGCTTTGATTTCGGCAGCGCTGAACCAACTCTTTACTTTCTTTTTGCATCATGACGACT
GTTTTAAAGAAAGAGATCCCGAAA
>YUJFF:01625:02331_1
GATCCGCCTTCTGGATGCAGCGGAGCCATTTAACATTGCAATTTCAGCCAGGATCTTACGGCAGCGTTTGTTTCAT
ATACTACGCTATGGGATTTCATTG
>YUJFF:01559:02832_1
GATCCTCACGAGAGCCCCGAGCGGATGCGTTCGGCTGTAATGAGAGTTTGAGTGGTTGACTGAACGTCTTCCAAAA
TTTCACTCCAATGACTATTCAGAG
>YUJFF:01463:01366_1
GATCCTCCTCCACAGTCCCCCACACAGGCAGTTCTTTATCCAGCGCTGCTCCCACTGTTTGACGGCCGTGGTTTTG
TTGGGAGAGCGTAGCATGGTGACG
>YUJFF:01518:01454_1
GATCCTGCGGTCAGGTACCCTGTTCTCGCTGCGGAGACGGCCTTCGCGTTCACGGCTCTCACTAAAGTGTCCGCGC
TCACGTTCCCCGCTCCTGTTGCCG
>YUJFF:01508:01991_1
GATCCTTTCTGCTTTTGAATCGAATCGCAGGCTCGGCTTTGAAATGACGGAATCCCCGTCACATTTGTGCGTCAAT
AATATCAGCTGTCAGAAAGAACAT
>YUJFF:01510:03012_1
GATCCTTTTCCAGATTTTAGATTCACAATTTATTGCTACAGTCCAGCACCTGCAGTGCCCCCTCCATTATCACTTC
ATCATCAACTGTAAAGGTGTCGCC
>YUJFF:01507:01077_1
GATCCACAGAATAATGCATGAAAAACATGCATTAATGATGCGGCTTGTTTCTAAAAAAAATTGCCTATATCTTCAG
GACAAATAAATGTGCTTTCCATAT
>YUJFF:01500:01692_1
GATCCCAAACTCAGCGAGGAAATGGAGGGCCAGCACTCAGAGCCCCTGAGCTGGGGGCAGGTCTCCCTGCTACAGG
GGGCAGAGAGGAGGAAACAGAAAC
>YUJFF:01524:01749_1
GATCCCGCCCAGCCAAACAGCAGGATGCTATTCTGGGCAGGACGCACAGCACCTACTCTTTATCGATCAGCTGTAG
GTGGAGTCACGTGACTCAGGTGAA
>YUJFF:01545:01360_1
GATCCCGCGCAGCCGAGCCCAGCCCAGAGAAGCAGCGCTGCACTACAGCCGCAGATGGCGGTTTCCTCGTCGAGCG
GCAGTTACGTTTTAATTACGATCA
>YUJFF:01507:02633_1
GATCCGAGGATGAGACAACCATTTTATTGTTGTTTGTTTTGAGTTTTTTTTTTTCAAATTGAGCATCTGGAATCTA
ATTAACCTTTTCTAAAATTGCAAC
>YUJFF:01475:02218_1
GATCCTAATGTGTCCTGTAAGAGCATTTGTAAGAGAAGAGAATTCCATATCTTTAAAACTCCTTTGAAATCTTTTT
TTTTAGGATGATCATAAGCTGACC
>YUJFF:01453:03212_1
GATCCTGAGCCAAACGCACAATATTTTCACACAGGTGCAGAAGTTGACAGGAACCTCATGGGAATATTGCGTGTAA
ATGACATCTGGCTAGCCAGACGGT
>YUJFF:01520:02421_1
GATCCTGCGAACAGACCGACATACAGAATGAAAACTCTTGATAAATCCCACATTACTCGCGCATTTGCAAGCGATT
TACGATGGAATCGGTTTGGGCTCC
>YUJFF:01517:01723_1
GATCCTTTACCTCACAGCGGTGCTGGCCTGATAACCCAACTCTTATCTGTGAGTACCTGCCAAGAAGAACAGAACA
AAGTCCTTACGGCGTGCTTATCGT
>YUJFF:01527:01606_1
GATCCACATACGATGCATAACTGGCATAGCCCTTCTTGCCCCTTGTCACAGTAATGCTCAGAAACACACAGACGTT
AAACAGCACAGTCCTCCCGTCTTT
>YUJFF:01545:00785_1
GATCCACGAGCGCCACCTGCTGCCCAAAGGCATCAGCAGGAAAGGTTCTCTCCTGCAGGAGGTGCAGCCCAGCCCA
CAGCAGTCTGCCACAACCCCCCAG
>YUJFF:01542:02850_1
GATCCAGGGCACAGATCCCTGCTCTCCCTGTAATGACTCTCCTCAGCCTCAATCACCAGTAGGCCAATGACAGGCA
GACCACATCAGTGCTCTACACGGA
>YUJFF:01512:00523_1
GATCCCCAGAGCCCGCGCTTTGCACAGTTAATGGTCTCGGCAGCAAAATGTGCTGCTTCCTCGTTATTTTTGTCTG
ACTTTGAGTGCACATTCAGCTCAT
>YUJFF:01532:01710_1
GATCCCTACTAAACAAGGCTCCACACATGTACTCTTGCTTTACAGAGTGAGTGGTTTTTAAAAGACCTCTCTAGCA
GAAACAATGGCCATTTTACCACAG
>YUJFF:01505:02513_1
GATCCCTCAGCGCGGTTTGAGCAGCCGCTCGGGCGCGCGCTTCCTGCTCCTTCAGCTCCGACCTTCAGTCTGGCTC
TTCCTCCGAATGACTCAGCGCCCT
>YUJFF:01545:01349_1
GATCCTACAGCCGAAGGCCATTTCCCAGACTTTTATTATCGCCTTTTCCACTGTGCAGGATAATGAGTGTCTGTGG
TTACGAGCGTTTGCGGATGTCAGA
>YUJFF:01485:00833_1
GATCCTGACAGAGTATCCCGTCCAGGGTGCCAGTCTCCTGGGCAAGGGTAGCTAGGCCCCAGGGGGTCTGGAGGTA
CGGAGCTCCAGAGATAGCATGCCC
>YUJFF:01541:02110_1
GATCCTGGATGTGCAGCCCAATCGCCTCTCCGTGGGGGGCGTGTCGTCCATCGAGCCTATCCTCCACCGCCAAGGG
CAGGTCGCCACGCACGACTTGTGG
>YUJFF:01541:00667_1
GATCCTTGGAAAGTTCCCGTCCGTCTGTTGTTTCCGCCAGAAGAAGACACTTTTGAAAACCCGCGCACGTGGGGCA
TTTCTGTTATTGTTGGGAGTTCTG
>YUJFF:01467:00532_1
GATCCTTTTGGTATCCGTTGAGTGTTTTAAAACCATGATCTAAATTTACTTCTAGAAAGTAATGTGAAAGTACACT
CATTACCCAGAATTTAGCTCAGAA
>YUJFF:01503:01170_1
GATCCACAATAATAAAAATAGTGAATCTTTGTATTTTGCTGATGTGCAACATTAGCAAGGGGTACTCACAAAAGCT
GAGGAACAGACTCTGAACCTTTAA
>YUJFF:01514:02877_1
GATCCAGTGGGGGCAAGCCATGAGGTAAAAAGGGGTTTTCCTCTGCTAAACGGCTGCAGTGAAAGGAGCCGTCTTG
GGGAGGGACCATTGCGAGCTGGGA
>YUJFF:01501:02726_1
GATCCCCGACGTGAAAGAGCTCGTGGTGTCTGAGCATCGCCTGCGTTCGACTGTGTAGCCTGTGCACCACTACGAC
GACAAGAAAACCGATTACAAGAAA
>YUJFF:01510:01009_1
GATCCTATTTTTCCCATTAATTGACAGTAATAGCCATTGTTATCTATTGGCTATTATCAGTATGTTGCACTTTGTA
CTTACATACCAATGTATTTTGGAG
>YUJFF:01537:00553_1
GATCCTGGTGGACGCAGGATGTTCGTTTCTTATTCTTTCTGCCTCTCTGAAGGTCCTGAACCAGGAGAGCCTGGCC
TCTTTGGAGTCATGGGTGCAAAGG
>YUJFF:01506:01314_1
GATCCTTTCAGTAATTCAGTTAAACTGCTTTAGGTTTAATAGTGTGCTCAGCAGAGCAGTTTAATCTCTGAACTGA
TTCATTGATTTAGTTTTTTGTTGT
>YUJFF:01540:01631_1
GATCCAACGATTAGCATAGGGTTGCTCACAGCCAGAATTAGAATTTGAATTAAAAGGGAGTGCCTTTTCTTCTGCA
GGTGTTTTCCCCACGCATACAACG
>YUJFF:01533:00482_1
GATCCAGACAGTGTAGCGGGGAGAGTTTGGAGGGGATAAATGCGTGAAAGAGTTCTGTTGGAAGAGACAGTCAAAG
CGAGATGAAGATCTGCATGCCGAC
>YUJFF:01530:01917_1
GATCCAGCGAAATATGAGATTATCAGGTTCGCAGTCGCTCGAGATAGAGGGTACATGTTCGTTTTATTTTGTGACT
ATGCATCTTATTCTTGGCGAAAAT
>YUJFF:01500:02521_1
GATCCATACCTCGCCTATGGCCTTGACTGTGTTGCCCAGAACTAACATTCCAATGGGGACGCCCCTAAGGTTTGGG
CAGCTTCTGATGTTGTGACCCGAG
>YUJFF:01498:03157_1
GATCCATCTGATGTCTCCAACAAAGGCCGCTTCAGACGCGGGGAACCCCTTCTGATGTCATTAACCCTGACTGACA
GACGCTTAAACCCGTATTACTCTA
>YUJFF:01512:02623_1
GATCCATGTGTCAGGCACTTTATCCTAGTCCATGTGTGTATTTATCTTCACTCATGTGGGACCTGCTGATATGGCC
TCTCTGCACCGTCCTGCCCCTCAC
>YUJFF:01509:00741_1
GATCCATTTGCATTTATGCACGTGTCAATCGCTTTAATGCTTTGGCACCACGAAAAAAAAAAATAATGCTGCCAAT
TGTAAATAATAGGCAGGCGGGGTT
>YUJFF:01585:00504_1
GATCCCTGTAGCCTTCAATTCCCAACCATCAAATCCCTGAAAGGAAGCCTAGGGAACACAGATACCAAACAAAGGG
AATCAGCATGCAAGCCAACAAGAT
>YUJFF:01508:01388_1
GATCCCTTGTGACTTCATGGATAAAGTTTTGCTGTGACCTTGGATGAATTTTTCCATGCTGGCCGCAGTTCCCCAT
TCTCTCATATTACATTTTCTCTAA
>YUJFF:01525:02044_1
GATCCGCTCATTAGCATTCATTAGCAGGGAGTTTAGCGACCGCGGTCGACTTCTCGCATAACGAGATGCTGGAGAG
AGAGAGGCCTGTTAAAACAAACAC
>YUJFF:01505:02498_1
GATCCTCTATTGGTTTTCAGAAGGCTTGTTGGGGCTTGCCTTCAAGACAAACACACACAGCTTAGAAGGGATAGAA
CCTCCCCAGAAAATATTTATTTAT
>YUJFF:01507:01729_1
GATCCAAATGGGATTTAATGTATTTAATGCACTTGACCTTGAAAGAGACAGGGGTGGGCGGTGAGGTTCTCTGTGG
ACCCCATTATCTTCCAGCAGAGAG
>YUJFF:01539:01313_1
GATCCAACTCCAGTACATCATTAACGGCACCAGAATATTGTGTTTTTCTACACCAAGGTCTGCTTCCATGGCTTTT
GTGCATTGGTTATTGTGTATTAAA
>YUJFF:01526:01153_1
GATCCACGCCAGGGTCCAACTCCACCTTTCCACGATGAGGCAGGAACTGAGCGTGCTCACAAGTGTCCTTTCAGAC
GTGCTGTAATGTCATTACAGGGAC
>YUJFF:01544:01552_1
GATCCAGGAAGTGTCCCCGCTCGTCTGAAGGGAGATCAATCTTCGGCACGGTGTGTCTGGCCACGGAGCTGGAAAG
CGTTAGCCAGGCCAGACGTGTCGG
>YUJFF:01520:01297_1
GATCCATTTAAATTGTCTTTGTCCCAAATTGTGGAAAGGGTTCGACCTACATCATGTTAAAATAAATCTGTGAACA
TGCGGGGTGCAGTGACAAGTGTGG
>YUJFF:01500:01301_1
GATCCCATGGCACCTGTATGGTGTCATGCTGTTTTCTTCCCAAATTGTTCATTGGTAATACTGGAACCTGGCACTG
CTGGAGTCATGGTGACTGTTAGAC
>YUJFF:01540:02340_1
GATCCCTAAAATATCACACCCCAAAACAAAAAGAAACCATAAACAAAAAAATTACAAAAAAAAAAAGAATGAAGAA
CAGTGAAGAGAAAAAAAGATACTT
>YUJFF:01529:01052_1
GATCCCTGATACTTGGCCACTGCTGAACGATCCTTTCATTTGAGTGCGGGCATCAGCATAATTGCTCTAAGGGACA
GAGAGAGACGCATTATGCTGGAAT
>YUJFF:01527:02026_1
GATCCTCAGACTCTGCTTGAATCATAACCAGTCGCGAGCCACATGATTACACAACGTTCACTTTCGCACACGCCCA
AAAGACTTGAGCCAATGCCATCAA
>YUJFF:01521:02878_1
GATCCAGCTTGCATTTGTTGAGGGAGAGGTGTTTTTATCAGTGGAAGACGTGACTAATTCATGCTCAATTCTCACT
TTTTTCCATCAGTGTAAATAATAA
>YUJFF:01523:02740_1
GATCCAGGTTCTACATTGGGAGCCGAAGACGATGGAAAGGATTGTTTTCAGTAAGAACCCCACCATAGAGCATTAA
TTTTGAGGTTGGACCAGTGCGTCT
>YUJFF:01558:01274_1
GATCCCAGCAGACCCTGTGCCAGTCAGGACTCCTGCCCTACCCTGAAAGTGGTGACTACATGTTCCCATGTTAAAC
ATGACCCTCACCCCAGGCCAGCGT
>YUJFF:01511:01634_1
GATCCGAGTGCTCTATTTAGGGGAGAGGGAGTGTGTGGGGACACAAGGCCCGTTGCTGGAGATTAGCCAATGGCAA
GTAAGGCACTACGTGCAGAACTGC
>YUJFF:01267:02858_1
GATCCTTCCCCCCCCTCCTGCGTGCCGTCTAGGTGGTGCGGTGATGTCCACTGTGGACGGTACCATGTGAAAAATG
AGTATCATGAAGCCCACACGCAAG
>YUJFF:01507:01707_1
GATCCTTGTCTTCTGCCTCTACGTTTTTTTTCCCGTGATCCCATATTTTTTAGCTTTTTTCCTCCTAATGTGGAAT
CCCCAACTATATTTACCAGCCTGC
>YUJFF:01541:00956_1
GATCCTTGTGGTTTATACCAAGTTCTGAGCCCAACCATCTGTATGTCACAGCAGAAACCGAGGTTCGTCAGGCTAG
GTGACATTGTTCCCATTTTCAGTT
>YUJFF:01545:01497_1
GATCCAACATTACCCGTGACCATGAACAAGAATAAGCAGGTAAGATAATGGATGGTTAGATATTGTCACTTATAAT
ACCTGTAAAGCACTTTATGCACCA
>YUJFF:01518:02158_1
GATCCAGTATATCACACACACTGAGTCACTCATTCATAAAACAGGACTGCAGTCTGTGTAGAGCCTCACCTCCCCC
AGCGTGGATGGCTCAATGTCAGAG
>YUJFF:01533:01421_1
GATCCATGATTTACCTAAACCTGCATAATTTATGTAGAATCCAAATGGGAGTATAAATACTTTTCAGTGTTACTTT
ACCACCCCACGGCTAAATACCTCT
>EGKX0:02761:01662_1
GATCCCAGATCTTTAGCAGGGGGAACACTGAAGTATAAATGGAGTAACACAGCTCATAAGCAGCGCTCAGCCTGAG
GAGCTGTTCTTATTTTTATCAGTG
>YUJFF:01523:00637_1
GATCCCCTGGGCCCAGCCGAGGGGGGAGTGGCCACTCCTCACGCTGCCTTCACTCGCCCGATTCCCGCGTGCGCTG
GTCCCCCGCCAGAGATCCAAACCT
>YUJFF:01505:02398_1
GATCCTATACCTATAACGCTATACCAATTGGTTCCTTTTGCATTGCTGAAGTTTTACAAATATAACGGTTTAATTG
CGCAATACGAGTCTGACAACGATA
>YUJFF:01531:02598_1
GATCCACAGAGAAATTTCAGAACTGTAATTACATGGAAATTTTAACAGTTTCATTGTTGATATTATCATGCCATGT
GCCTCAAGTCATTTTATATGAGCA
>YUJFF:01536:01650_1
GATCCACGCGGATTTCGTTCCAAACACAAACTCGTGAGTATTTACACACTCTGTCCTGTACAGCTGCTGTTCTGAG
CTGTTACAAAGCCATCGCTGTCCT
>YUJFF:01507:02092_1
GATCCATACTGCCCTGAGTGAATTAACGTTAGTAATAAGATATCATGCGCTGATTGATTCCTACCAGCCACACTAT
AAACTGGCTCAATCCCAGGACCGA
>YUJFF:01538:00626_1
GATCCCCCTGAAGAGGCAGGCAGTCGGGCAGCCAGACAGGCAGACAGACAGACAGACAGACGCAGACAGAGTGAGA
CACAGGTACAGACACGGCCCTAGC
>YUJFF:01529:02499_1
GATCCCCTGCCGTCCGCGCTAGCCTGCTGAGCCCTCGCCAGGCACAGAGACCTGCTGCACAGAGCCGCTAATTAGC
CAAGATGAAAGGCAACATTAGCAA
>YUJFF:01522:02497_1
GATCCCTTTCACTCTGACAGAACGAAAACAGGTGAGACTGAGCTGGTATACTGCACCCTGGTCTCTTGCTTCAGGT
CTTCATAATCGATCAGCAACTGTG
>YUJFF:01497:01715_1
GATCCTAAACAGGGTTTAAGATGATAATTCCGCTCCTAATCTCTGCTTGTTCTTCCTTCCTTCATAATCTTCCTTC
AATTAAAGTTTCTCCAGCATTGTT
>YUJFF:01543:01056_1
GATCCTGACACGCGACGCTTCTTGGACAGCGGGGAGCTGGACATCTGGAGATTTTCACAAAGCCAGCTTTGAGCTT
ACAAGCCAACTGGCACAACTTTTG
>YUJFF:01484:01148_1
GATCCATTCATTGAATTTGAGGCAATGGGGAACTTTCTAGATCGGGGGTAAGCGCTCTGCCAGGGCTTTCCTCTTA
TCACCCTATCTGAACCCTTATAGG
>YUJFF:01531:01563_1
GATCCCTTCTCTGTCCATTATCCTGTCTGAACAAAAAGTCAAATTGCAAAAAGGACAGTGAGCAGTCTGCCATTCC
TAAGTCCGTCCAGATATCACTCCA
>YUJFF:01436:03171_1
GATCCGCAGACGCAAACGAGTGATTTTCCGCGCCTGCGAGCTGCTCAGAGCCCATTCAAAACCACAAATATTAATA
GCCAGAAAACGGCTCCATCTGCTA
>YUJFF:01549:01163_1
GATCCTCAGAGACACTGTGGGCACTGCGGCCACGTCTCGCAGCAGCTGACGCTCGTTAGCGTGAGTGAATCGCACA
GCTGGGCTGCAGGGCGTGAGCTTC
>YUJFF:01507:00520_1
GATCCTCTGAAAACCGATCCCGCGATACGTCCTCAAGACGGAGGACGGAGGCCGCCCCTCCTCGAAGGTCCACGCA
TGTTAAATTTTAAAAGTAGAGGAG
>YUJFF:01538:00792_1
GATCCTTCCTTTACCTTGAAAGTGTGAATTGAAAGTTAAAAAAAGGAACTTCTGGGATGTCCAGAGGGTCATAAAT
TTATGAAACACCCTCTCAGACGAT
>YUJFF:01497:01474_1
GATCCTTCGCCTACGGCGGCTGGAACTTCCTCAACTACGTCACCGAGGAGCTGGTCGACCCTCACGTGTGAGCACC
AATCGCCCGCAGCCGCTAGCGTCA
>YUJFF:01513:03012_1
GATCCAAAAGTGGCATCTGCTGGCATCCAGGTTCGAACAGGCAGGAAATGGAGCGCAGACAAATCTCTGGAGGTGG
CTGAGTCATGGCTGAGGCAGAAGG
>YUJFF:01533:02956_1
GATCCACATTCATGTTACCGAATAATTGAATAATCATAAAGTATAGCATCTCTCTCCGTCTCGCCGTCTCACTCTC
GTTCCCTCTCTTCTTCACACTCCC
>YUJFF:01500:02823_1
GATCCACGATCCTAAAAGGGACTTGTTCCAACCCCAACACCTGAATTGACTGCTGGCTTTGAAGTTTACTCTTAGA
AATACACCCCATCTGCGGCCGTCT
>YUJFF:01524:01115_1
GATCCAGCACTGATGGCAAACACAATGCGAACACAACGCAAATGCACCAGTGTAGCTGTACGGTTAGCGCGCAGAA
AGCTAACTTGTTACTGACATTGTT
>YUJFF:01541:02741_1
GATCCATCAAAGCCCACCACCTGGTCACACAGGAAACCGAACTCTGATGCAGAACCCAAACCGCAGAGCCCCGATT
GTGATCACAGAGCCCCGTTTACAC
>YUJFF:01596:00961_1
GATCCATTTTTGATGGACTAATTATAGGACTTGTACAGATGGCACAATTGGCTATCAAGGGCTATGTGACATCAGC
AGCTCGTTCTGAGGAACACAGCTT
>YUJFF:01501:02518_1
GATCCCATCGGACACTCAAATACTAAAGTAGAGGTTTTGTGTGAGCAGGTCCCCCAGGGGAGTCCAGACTGGGGAA
GCCAGGGCCACGGGGTGACAATGG
>YUJFF:03670:02836_1
GATCCCCTTCTTTGTGACCGAGCTGCTGGGCCCCCTCTGCTCATGCAACGTGGTGCCCCCCCTCTGCAAGAGCGTC
TTCCTCTGGCTGGCTACTCCAACT
>YUJFF:01516:02100_1
GATCCCGTGCCTCTTTTTTTCTGACTCGCTGACTTTATTTACTGGCTGTTTACTAGGTGGCATCGTCCTGGATGTA
AAAAAAATTTTTAAAAAAAAAACG
>YUJFF:01468:01486_1
GATCCGCGTGACGCGACGCCAAGCAACTGCCTCCTGATGTGCTCCTGCTCAAAACGTACCTCTGCACAAACAGCCC
GCTTCGACTGGCGTACGTTTCCAC
>YUJFF:01505:01662_1
GATCCTCTACTGGGGAGTTTGACCCCTTGAGAAAGATGGAAATGATGAGTCCAAGAATGTCAGAACAACAAGCAGC
TGTGTTTTAAGACACGCCCACTTT
>YUJFF:01515:00776_1
GATCCTGAATTGCAAATGAAAATCAATATTAATAAGTTTGGAAGGCAGAGGGCATGTGAGGGCTGAACTGGGTTCA
TAGTTAACGGGCATTAGCGAAAGC
>YUJFF:01472:02829_1
GATCCACGTTGAGTCAGCTGGAAAAATCTCTCCCATGGTGCCTGTCAGCGCCGTTTCTCCATGGGACAGAAGCCCA
CCTTGCCACACGTATCCAGAAAGC
>YUJFF:01544:00451_1
GATCCAGAGATGCAAGCACTGCTGTTGTCACTTGACATTTTTTATTAACTGTTGAACATTTCAATTGGACCCTGTC
CATCACTGGACTAATTGTGCTGTA
>YUJFF:01513:02173_1
GATCCAGGGCTCGTGCGTTAGGGCCGGCCAGCTTAAGTCGCATGTTGCGTCGGCCTTAATAAGACGCCAAAGGAAC
CTTCCACATTTCCGACCGTGGCCC
>YUJFF:01524:01219_1
GATCCAGTTTCTGCACTTGGACTACATGGTAGCATTAGCATGAAATACATTTAAGAAGATTTTACACACAGACAAT
GCATACCGTGTGATTAACTCCGCC
>YUJFF:01521:03055_1
GATCCCTGCCTTCTCTCTCTCACTTCCTCTCTTGCTGTCGTAGGTGAGCACCCTGCCTCTGCTGCAGGCGGAGCAC
TCCAGCTGTGGGGAGAATGAGTTT
>YUJFF:01548:01504_1
GATCCGAAGCCTTTAGGGAAGTATGAAGCGGGCCACGTCCCAAAACTGATGCGTGCGCTAGAGGTTTGGAGACGCG
TTCGCCCGTTGGTCGGCGCGAGCA
>YUJFF:01533:00643_1
GATCCGTGTCAACATTACGAGGGGAATTATGTCAGAGGTAGCTGCCACATCCGTCCCCCCAGAATTCACCAGAACT
GGCAACGCCAGACGAAGGGGAGCC
>YUJFF:01536:01612_1
GATCCTCCATTCGATATATCAACCATATGTAAGCGTGGTAAAGTATACACATACCTAGCTAGCACAATCACCTACC
TTACAATATGCCCTCAAGTGGCTA
>YUJFF:01533:01288_1
GATCCTTCTTTCCTTTTCGAGTCGAGCTCTCAGGGATACAGATTAACACTTCGAGCCCAGAATGGACATCCGCACT
GGCCACATGGTGAGGTCCTCCAGC
>YUJFF:01469:02942_1
GATCCACCACGTGGCCGTGAAGCTGGTCAAGGGGCAGTGAGATAAGGATATAGCAGAATTTTTAACATCAGAATTT
TTGTTTGTTTGTTCTGCTGCAACA
>YUJFF:01469:03260_1
GATCCAGAGGGTTGATTCAAGGTTCTGCAAAGAGCCAAGCAAACTGGGAATTGCCCGTCTTCCTACCGCCCGCACA
CACACACACACACACACACACACA
>YUJFF:01522:01239_1
GATCCATATTATTCAGGGGTAATTGAAAAGGAAACTGTGGGCCGTGTAAGGCAGCTAATCCATTTGAGATCATTAT
ATGAATTCTCATTTACTGTGGCCC
>YUJFF:01465:01322_1
GATCCCGTTGACTCAAGGCGAACACAGTTCCGAAAAATGCGCCTCACGGAGCTTCCTCGCTGTGTGCGACTCTCCG
TCCGTCTGTGCTCGCCTGCTCGGG
>YUJFF:01346:01332_1
GATCCGTTCGGGTGAAACGCGGTCGCGTCAGATCCCCCCCGCTTTTTCGCTTTCCGCTTTCGCTCTTTTTTCGCGG
TGCCGCGCGGCGATGTCGAAATGA
>YUJFF:01505:01464_1
GATCCTGCAGGAAGTTGCTCCTGCACCTCTGCATATAAAATCTCCTCAGGCAAGCTTCACATGCCTCAAATACACC
ACCTGCAATGCCTTCATATCGGAC
>YUJFF:01537:02707_1
GATCCAGAATGTATTTTTATTTTATTTTTTTGCTGTGATGTTCTGTTTTCCATAAAAAGAAGGAGGTTATAAACCA
GTCTCTGGAGTGTACGGAGTGCAG
>YUJFF:01541:01251_1
GATCCCTTTTCTCAGCACCAGCCTTGCTACAAAGCCAACATTGTACTGCGCCTCATTTCGGTGGCAATAAGTGAGC
ACACCAGCAAATGCCGAGATCTCG
>YUJFF:01335:02457_1
GATCCGACCATTCCCAAGTAATCTAACTGTGTACTGCCAGGGGGGGCATGAAGATCGTGCTGATAGTGCATGAATG
TGCCAGCTAGTTCTAACAACTTGC
>YUJFF:01416:03210_1
GATCCGTGATCAGAACAGAGCAGTTTTAAAACACAGCCACAAAACGACGTTTGATGTGAAGCCCGCTCGCCGATAT
AACAGATAACCCTCAGATGTTAAC
>YUJFF:01346:02959_1
GATCCTCTCGAATGTCTACTTTGGATTTTTCCCATGACACGTTTTTCATTAAAATGCTTTGGAGTATGTCCAAAAT
AATTTTTTTATTATCAACCATTCA
>YUJFF:01541:01082_1
GATCCTCTTCATCGTGCCCATCTATGCCTTCGACTCCTGGCTCAGCCTGCTCTTCTTCACCAACGACCAGTACTAC
GTCTACTTCGACACGGTGCGGGAC
>YUJFF:01543:01967_1
GATCCTTAAGTGTGTGTAGGCAGAATTCCACTGAAACTGAGGACACCAAGAGTGAAGTAGGACCATTAATGTTTGA
CCTCTGTGTTTGCCATGTTTTCTC
>YUJFF:01540:01499_1
GATCCACAAAAACCATACTTGACTTGACTTGTGAATAGGTTGTAATCGTGCGTGCATTGCATGAGAGAGCCCCAAA
ATTAGCTGCCCGCCCTATGCTGGC
>YUJFF:01500:01362_1
GATCCACCCGAAACTGTCTGTGCACACAATCAGGACACTGACCACAAACCACAAACTGCACTACTGATGAAGGGTC
TCTCTCTCACACTCTCACACTCTC
>YUJFF:01548:01248_1
GATCCAGCTAACAACATCCACTGTTGTCGCCAAGATTGTTTAGTCACTGCTAACACAACGTCATATCAATTAGTGT
CTCAGATTCATTCCACATCTGCTG
>YUJFF:01507:00646_1
GATCCGAACCAGGTTACCTCCCAAGTGTTGGCCCTGTATAACAGTACGAAGGAACTGTTAGAGGAGTTGGGGAGGG
ACCGACAGCAAAGTTGTGGCCAGG
>YUJFF:01515:01235_1
GATCCTCACCATATCTGTTTGCCCTGAGCACAGGAAGAGGGAGTACTATTGTCATACAGAACATTCCATAGTTTTT
CCATCAATCCCCAGACATTCAAGT
>YUJFF:01488:00533_1
GATCCTCTTCTCTGAACGTGCCGAACCCAATACCTTGGAGGGGAGGCTGCCGTGAGCCAAAGGAGGCGTGTCTGTT
GTTTCAACTTCAGTTTGCCTGCGG
>YUJFF:01529:02433_1
GATCCTTTTTTAATTATGCACAAAGCCTGGTGCAAGCAAACACAGCTATTACAAGATTGATATTTTGTAGTGACGC
AGGTTCGTATTGCGTTGTAACGCA
>YUJFF:01542:02042_1
GATCCAAAAGGGGGAGCCACTGCAAAAAGAAGGAGCTAAAGAAGATATTACCGCTCATTAATTTGTAAACCCTTCA
CTTAAAAAAAATACAGGTACAACA
>YUJFF:01922:01999_1
GATCCAGATTGAGAGGGGGGCCCCCCCAGGGGCCAGGTTCGACACCGTCCCAGATCAAGACCCCGTTCGGCAAAAA
CACGCAGCCACGCGTGACCTTGTC
>YUJFF:01523:01608_1
GATCCATATAAGGAAATCATAGAACATGAGAAGGGACAGAATACTTGGTTTTATTTTGTTATTTAAAATGCATGTC
ATATTTGAAGCGCAATGAAACAGT
>YUJFF:01506:01515_1
GATCCCGCAGGTGCCCCAGCGGAGGGGCCCGTCCGAGCTGGACGCCTTCCGCCGCTCCCTGCCCGTCTACGAGCGG
CAGGACGAGATCGTGCGCATCATC
>YUJFF:01526:01271_1
GATCCTCGGCACCTGTCTGACCTGATCGGGGGTTTGTGGTGAGAGGATCTGATGGCGTTTGATGCTCATAAATGGA
ATGCCAATGACGATTTGTTGTTGA
>YUJFF:01501:02575_1
GATCCTTGAAACTTATCGAAAACCGAGCCTCTCTTAGGACGATTATTTACGGAACTGTCTTTTGTCCTTGTTTTCT
CGGCGAAATTACAAGCTTGCGCGA
>YUJFF:01511:00792_1
GATCCACTGTTTTGAGTCACATTAAGCAATTAAAGAAAACAAAACAGGACGCCGACAAGCGCGAGCAGCGCTCAAC
CAGGACGTCGGGCGTACAGATCGT
>YUJFF:01520:02697_1
GATCCCAAACTACCATACGGATTCATCAGAAGTACCTTGAAAAAGCACATGCCTGGAATTTGAGCAGATTTATGAC
ATATAGTAATATCATCAATGTTCA
>YUJFF:01505:01447_1
GATCCCAGCAGGTAGTGGGGATCATAACAGTGATGGTACTCAGGGAGGAGGTGGGGGTGTTATTTATGCATAGAAG
GTAGGGCAGTCCAGCTCTGATCTA
>YUJFF:01533:00614_1
GATCCCTCATTGTGTGTGGGCCTTTGTTTTGATGGGGCCTCTGTGATGTCAGGGAACAAAGGGTGCATGTGATCCT
TAAATGTACTTTCCCTCATGGTGT
>YUJFF:01516:02659_1
GATCCTGAGGGCTGGCTCTGCAGGGGGCTGAAGGGAAATGTAGTTTTTTAGTCAGTAAAGCGGATTATCGCACGTT
TGCCTTTAGCAGAGTCAGTGCAGA
>YUJFF:01529:00976_1
GATCCTGCTGCGCTTCCACAGCTCCGCCCTCTGGCTGGGGAAGCTGGACTCCATTTCCAGGAAGCGGGCCTGAAAG
ACTTTGTCTGCCTCTGCCACGCTC
>YUJFF:01509:01344_1
GATCCTTGTTGTTAAAAACACAGCCACTGTGCATCGAATCAATGTTTAGTAGTTTGTATCGGCTGTATGATATGTT
AACGTATCCATACGTGGCACTCAA
>YUJFF:01531:00806_1
GATCCAAAATGCCCGCCCTTAGTCTATAAGAACCAAGGGGGGGGAGGGGGTCATGCCCCTATGGAAGGAGGGGAGG
GAAACACAAACCTAAGCAGAACCA
>YUJFF:01504:03121_1
GATCCAACTGAGATCCCCGTTCGAGTGCATAACAGCCATTAGTATGCGTATACATCAACAAATAACAAAAATATTT
GTAAACTTAAACTGATAATATTAC
>YUJFF:01584:00906_1
GATCCACATCGGGCAAAGCTGGGACCGCAGCGGGGGTCTGAGCCTGACATACACAGGTTTGCAGGTTATCCCATTA
ATGCATGCATGATGTCATCAATGC
>YUJFF:01479:01346_1
GATCCACTCCAGAATCACGTTTCGTGTCCCTATAACGCCTTTATAACATCTTTATAACACATTTATAAATGCTCAG
TCTATCAGCATAACTGCGGTTTAG
>YUJFF:01509:01511_1
GATCCAGTTTCCATATTTAAAGGAGACAAAGAAAGTTGTATACTGTACTTCAGGATGTAGCATAAATCTGCACATC
TGCTGAGATGATTACCTGCTGCTG
>YUJFF:01508:01011_1
GATCCCCATAACCTACTTTAAGGGTGATAATATCTCACTGCTCTGTGACTGAAGCATAGGCAATCCTGCTTTGCTG
TGCTCTCAAATTCACTGGATTGTT
>YUJFF:01509:01182_1
GATCCCGTTCATGTAGGGTTTCAGGACTCTCCCTCCTCCCTCCTGCAGTGTCGCATCTCACCACAGAAAGGGGTGC
TGCTATTTATGCTACGGGCGTAGC
>YUJFF:01514:02347_1
GATCCGAAATAAAAGAAACTTTTCCATAAAGTTTATGAAAGTTACTGTATGTCTTTTTTATGCATGAGATTTGCAT
TAATAAAATTACGATATTTCTGTT
>P32JD:00472:02585_1
GATCCGTTAGTAAGTATCGCGCGCACCGTGTGTGAGGACGGATTTGTGTAATGGTGAAGCTAATGGCTCCTGATTA
TGCGGGCTGTATGAATGATGCATC
>YUJFF:03763:02850_1
GATCCACACAGTAAGTGTTCCCTCAATGAGCTGCCTCTGCCTCTAGAGGGCGGTGTGCTGGGTCTTCATTAGGGTG
CAGCAGGTCTCCTTGTCCCTCAGT
>YUJFF:01534:02588_1
GATCCCAGAGGTGAGGGGGTGGAGAAGGGGCTTGACACTTTTGATCTCTTGTGATTGAGGGCCTGCCCTTTCAGCC
CAAACTGCAGCAAGAGAGCTGCCG
>YUJFF:01538:01036_1
GATCCCAGTCACACGCCCACGGTCTGCATTCCTGCTCCGAATCACGTAATTTATTATAAAGGACGGGACGCCATTT
GTCTGAAAGCTTTTTATGACGCGG
>YUJFF:01538:01631_1
GATCCCCGCCAGGGCGTTCTTGAACTTCTCCTTGGCCTCCTCCATCTCCTTCTCGTGGGCGGCCTTCTCGTTCATC
AGCCTGCGGATGTGGCTGTTGGAC
>YUJFF:01462:01667_1
GATCCCTTACGTGTTTGCAGATCATTAACACTGATATTGTAACAGTTGGCTTGCTAGCGATTTACGGTTAAACATT
TTTTTAAATTAAAGACCGTTGGCA
>YUJFF:01515:01356_1
GATCCCTTGTCGACCACCAAGGACATGCGAGGTGTGACCTCAGGCATGTAATGTACTTCAACATTCCGTTGGCATA
ATGATGTCAAAATCCCTCCTTAGT
>YUJFF:01512:00586_1
GATCCGAAAAATAAAAACAAAACAAAAAGGCCTGTTTCTTAACACATTCCTTTAGATGGGGTACTTCAGTTTCTAT
ACATAAGCGTTTGTTCGTGTGAAA
>YUJFF:01421:03244_1
GATCCGAGCCAAGCCTCCCAACCCACTCTGCTGCGTCGGCGTACTGCGTACTGAGGGGGGTGACTCATTAGTTTTG
CTCCAAATGAAAGGATCACTTCCC
>YUJFF:01499:01194_1
GATCCGCTGCCCCGAAACCAGACACTGCCGCAGTGAGAGTTGCAGCTGAGAGAGGCATCCAGCTGGAGGCCTTCTG
GCCTGCACATTCTGGGGGACGGGT
>YUJFF:01509:02128_1
GATCCTGACTGCACTATATTAAAGCAACGGTTTACAATTTCGGCCTTCCTGGTGTCACATTTCTACCAAATGCAGA
AGGCGGAAAAACTAGAATACTCAA
>YUJFF:01530:01023_1
GATCCTTGCAAGCAGGCAATCATTTGAGCATATTGCGCCAGGAGCTGGGACGGCCCCCCTGCCCTGTCAGTCAAAT
TTGATTGGAGTCCAGCTCCCAGTG
>YUJFF:01534:01360_1
GATCCAAGTGCTGGAGTCAGACCAAACAATGATGGCACACAGAGCTGGGAGCTGCGAGCTGGCTTCTGCAGGCTGC
CGCAGGACGAGAGTCCCCACTGTT
>YUJFF:01502:00733_1
GATCCACAGGCTCCAGCGCGTGTGTCAGTGTTATTGATGGGGTGCCAGTCTCTGTGGCATCTCATAAGCACCAGCA
TGCAGGGCTCAAGCTGAAACGTGT
>YUJFF:01532:02711_1
GATCCCAGCATATCCCAGTTCCAATCACAAATATTTTCCCAGGTGAAGTCTGGCCCAGACTTTGTAAACGATTGCA
TTAAATATTAACCGCTGCTTTGAA
>YUJFF:01534:02649_1
GATCCCAGGCTCTGTCTTATCTGTGAGCTCTGACCTATAACATATACGCCAGAGATGAGATTATGAGATAAACAGC
TGCCCACACTGCAAGGAGAGGCGA
>YUJFF:01341:01606_1
GATCCCGCCCTGCTGTAAGACTGCAGAAACGTCGGTACCGTGGTATTTGTGGGGTGCTCTCTGTGGGCGGGGCAGG
AGGTTAAACACACCGACAAGGCGC
>YUJFF:01540:00569_1
GATCCCTTCATATAAAAAGCGTACGTGCGATCAAGCTGAAGGCTTGTTTCCGATTAGTTCACAGACGGCTGGAATT
GCAAATTAAGATTTTACGAGTAAA
>YUJFF:01468:03205_1
GATCCTCTAAGGATTTTCACCCAGACTGGCTGCACTCCTTAAGAGCTGTTAATAATATTATATGTGAATGTATGCT
CAAGACATAATGCATTGGTTTCTT
>YUJFF:01471:01411_1
GATCCTGCACTCTGGGGAAATTAAAAGGAGTTGATATGGGCGAGAAGGAGGAGAAAAAAAAGCGAGGGAGGATACA
GAGGGGAAAAGGGGACAAGGAGAG
>YUJFF:01553:00828_1
GATCCTGGACCCGCCCCAGTGACTGACTGATCTACATTCATTTTCCACCGCCACAGCACTTCCAGCAGAGCTGCGG
TTATGCGGTATCCAACGGCAACGA
>YUJFF:01527:00828_1
GATCCTGGGTAGGGGGTCGCTGTGTCTGCTGGTGCTTAATTGAAGTCACTGATTGGCTAAAGAGTCAGGACACCTT
GTTTTCAAGGCCTAAACTGGCTGC
>YUJFF:01517:00910_1
GATCCTGTGTGTAACGTCTCTGTAAAACAGCTGCAATCTGACAGCTTTCAGATTGACGGCAGGAAAGATTCTGCTG
TGGCTGGATTAATTAAGACAACAC
>YUJFF:01539:01279_1
GATCCTTTATGAGAAAGGCCTGCTGTTTCATAACTAGCAGCCAACAGTGAGAAGGCAACATTGCACAAGATGGGAA
AAAGACTGATGGACTTTATTCTCT
>YUJFF:01544:02746_1
GATCCTTTGTGGAGGCCCGAACATAATTAGTCTGAACCAGCGGATTTCATTAAATAAGAAAAAGGCAAAGCAAAAT
GAGATCAGCTCGGATACGCAATTC
>YUJFF:01492:01486_1
GATCCATAAAGTTAAATCATGCACTTTTATTTTAGGCTGAGGGAAATGTGAGGCCCTTTGAAGTCCTGACAGCGCC
ATAAACCACGGCGTTATGGAGGCT
>YUJFF:01477:00994_1
GATCCATATCCTTGACAGTCCGATGGGATGGCGCAGAGGTCCTGAATTTGATGTGAGCCGCAGTGGGAAACCAAGG
GCGTATTTTGAGAGATGGAAGCAT
>YUJFF:01522:01054_1
GATCCATTAAAAAAGGACTCTTCTGATGTTGTTTGCAGTGAAGGCTAACTACACTAGCAGTTTTTAACTGTAGCCT
GTATCTAAGTCAAATGAACATGAA
>YUJFF:01510:02569_1
GATCCATTATGATTATTATTGTCTAGACTGATTCCGTAATGAAGTATATGCAGTTGTATATTCATCCACTTTCATT
TTACATGGTTGTCTTCACCAAAAG
>YUJFF:01491:01217_1
GATCCCAACGAGCCCACGTACTGCCTCTGTCACCAGGTGTCATACGGAGAAATGATTGGCTGTGACAACACGGATG
TGAGTGCAGGGAGATATTCAGTGC
>YUJFF:01544:02932_1
GATCCTCCTCCTCCACTTCCTTATAGGTGAGGAATGATCTGACCAATGAGCTGGAGAAGGCTGATATCCAGATTGC
TGACACACAGAGCTTTTCCAATGA
>YUJFF:01501:01350_1
GATCCTGTACAAACACCACATGCAGATGTTACGGTGGGCACAACAGATTTCACTCTTCCGTTAGAACCGAGACACT
GAAACCTCCTTCTTTCGCTGTCAG
>YUJFF:01548:01695_1
GATCCTTTCCCATCAAGAGAACTGATGTTCTTAAATTTTGCCTTTGTTGCTCGATGTTAACACCTTTTGTAACAAA
CTGATGTTGGAAGAAAGTTATTAT
>YUJFF:01502:01343_1
GATCCAAAGTACATTAGTGATGGCATCCATGTTGCAATCCTTAAAGGACATTATATTGATCTGCTTCAGCTAAATG
TGCCCAGTTTGGCTCGTGAGCATT
>YUJFF:01522:02255_1
GATCCCAGCAAAGTTGTCCTGGAAGAACAGGCTGGATTTGACGAGGCTCTGTGCCTGTTTGCTTGTGCTGCTGTTA
AGTTTCTTTGCCCCACAGAGGATC
>YUJFF:01529:01375_1
GATCCCATATAAAACGGGCAAAGGGATGGCAGTTATGCGGCTGCTAAGGCTGAAAATTGCTCATTTCAATGCTAAG
GGTTAAGCGTTCGAAAGGCTTAGC
>YUJFF:01511:02444_1
GATCCCGCGCGTCCGTACAAGTGTACCGTGTGTAAGGAGTCCTTCACACAGAAGAACATTCTCTTGGTTCACTACA
ATTCAGTCTCACATTTACACAAGC
>YUJFF:01510:01748_1
GATCCTTTATGACGTACACTGTAATGTTTATTAAGTTATAGCTGGACCGTTTAGTTGCTTTAAATGACTGGGAGAT
CTGCAGATACCTACTGGCTGAACG
>YUJFF:01542:02540_1
GATCCCCCCAGCTCTGGTAGGACATGCGCTTCTTCCCATCTACCCCCCCCAACCCCCGTCTGCTATTTTGGGGGTG
CGCCCGCCAGACTGGGGATGAATG
>YUJFF:01504:00892_1
GATCCCGACGCAGCGTTCCTCCCTCAGACGCGACATCTGGAAAACCGCGAAACGCCGCGCGTCCGAGGCCGAGCGG
AACCGCGGAGGGCTGATGCGTATT
>YUJFF:01599:01560_1
GATCCGTGACTGCCGATATTTTGCCGAGCATCTGAAGTCACCCTCGCCGCAAAAAAAACCGCAGCATAATTCTCGG
TGGAGCGGCCCGCTCGTCCGCCAG
>YUJFF:01549:01975_1
GATCCTGGCACCCAGCATGCAGCACAGCCCCCAAGAAGATTCTGCTCCAAACGCACTGACCCTGACTCACTTTCCC
CACATAATGGCTGAGCTCTGAATA
>YUJFF:01514:01401_1
GATCCTTATTTGACTGAATAAATGTTATTTGAATAATGTGCGACTGACAACTGCTCTCATTCACGGCACTTGAACT
GTTAGCCTAACGTTGTTCTATGTT
>YUJFF:01543:01524_1
GATCCTTGCCAAAGAGGAGAGGAGACTCTTCTAGACGGAGGAAAAGGTGTGACTGGAGAGGGGGCAGGAACACGCC
GCTTCTTTGTTCGGGCGCATTACG
>YUJFF:01524:01479_1
GATCCACATGTCAATCATTATACGTCACATTCCGAAAAAATACTTCAGCAAAGGATGCACTTGTGTTCTCTGAATT
CTTCAGGAGTCTCCTAACTCCCAG
>YUJFF:01624:01077_1
GATCCAGATTACATGTTTACTGATGATCACTGGCACACAAATTCAAATAAAACACAGATTTCTGGCGTACTGCCAA
AGACCCTTAAGCCCTGGTTACAGA
>YUJFF:01500:03129_1
GATCCAGATTGCTACGGTAACAGCGATTAATGTTGCGTTGGCCACATCCAGATTGCCGCGGTAATAACGGTTAATG
TGGCACGGCCCAGAACCAGATTGC
>YUJFF:01531:01543_1
GATCCAGCACTGTGTCGAGCGTGCCCTTGGAATAGTCCCTGGCTCTGCCTCTTCTGTACAAATATGGCGGCTTCTA
GCGGCTTGTGCTCACGGTGCGTTT
>YUJFF:01511:01136_1
GATCCATTCAAAGCGCAGAGAATCGTCACTGCATTGCTGGAATATTCTCACCCAGATGTCAATTAAAATGCAGCTT
GTGTGAAACCACCAGCAAACAAGG
>YUJFF:01512:01374_1
GATCCCACAGTTACTATGACGATGAAGGACTCCGTGGTCATCCAGGGAACATCGAAGGAACATCTGATTCCAGCAG
ATGTCCTACCACCCATTTCACTCG
>YUJFF:01520:01493_1
GATCCCACCACGATTGATTTGGGTTGTTCAACTGAGATTTATTTAACATGCAAACTACCCAGATATCCTTGCAATG
GCTCTAAAATGGACTTAATGAAGC
>YUJFF:01457:02175_1
GATCCCCTGGCCGTCCTGTGGCATTCCACAGGTGAGAGGATCAACAGGTTACCGCCACAAAACCTAGGTTCCATTC
ACCTGTCTTTATGTTCGGCAACAC
>YUJFF:01507:01524_1
GATCCCTAGGAGGCAAAATATGAATTCCAGTGTAGCTGAAAATGGTGAGCTGCACATTGTGCCTGTGGACAGCCTA
CATACAGGTATGAAGTGCTGATAA
>YUJFF:01543:01624_1
GATCCGACAACAAAAACCTTTCAGTCCCTTAGACAGTCAGTCAGTCAATCATTCAGCTATTACTGTCAGTGACTCA
GTCAGTCGGTCTGTCAATCATTCA
>YUJFF:01634:01390_1
GATCCTAAAATCTGGCCCTGGAGGCCAGTAGCACTGCACTTTACTCTCCCCCTCTAATCAGCACTGATTTAGACCT
GGGACAGCAGGTGAGGTAAATCTC
>YUJFF:01515:01311_1
GATCCTAGTATTATTTCATATGAATAGCAATTGGGTCATAGTCCAGGATATTTAGATTTGACTACACTTCACTAGT
TTCACTACCCAGATGGAGTAACCT
>YUJFF:01542:02676_1
GATCCTGAGTAGCCGATTAGCACGAAAAGGCGTCGATTAGCACAAACCACGATGCCGAGTAGCAAACGAAATATGG
AACCATGACATCCATCCATCCATT
>YUJFF:01549:01788_1
GATCCTTCGGTGTTTTGGCATCGGGGAAGTGGTTCGGTTGAAGGCCAGCCAGATCCATTTTTTGCATAATGTGCAT
TTCACTTTTGTTTTGTCTTCACAG
>YUJFF:01546:01633_1
GATCCAGTCAAATCAGCTCAGCTCAATCCAATCAATGCGGGCCGCCGCTGCTCACAGACTGATGTTAGCGGACATT
CCTTTTGAGCTGCGGAAAGGAGAA
>YUJFF:01523:02956_1
GATCCAGTGTAGAGCTATGGTAAAATGGTTGCTTAATTTTGTCAGTTTCCTTTTATAAAGATATTTTTTCTTTCTC
TGCCGAGGATGCAACTATTTCTTT
>YUJFF:01489:02284_1
GATCCCAGATCTCCTCAGCGAAAAAAAAACAAACGACCCCGTGGGTGACTGACCTCCAGAATGGGGAATAAAACAC
TCCTGGAGTCTACAAGAGGAGGTG
>YUJFF:01540:02684_1
GATCCCAGTCTGAGCTGGGTGCTGGGTGCTCAGAGATGACCTGTCTTTCACATGCACCATTAGACAGCTATGCAAG
GTCACATGATTACAGAATTCTACC
>YUJFF:01584:01021_1
GATCCCGTTCAAGTTCCCGACTGATCCAGCGGCACGGAAGCCAAGTCTGATTTTTGCTTTTGCCATTTACCAGAAA
ATACATAGCATGAAGAATGCACGC
>YUJFF:01549:02278_1
GATCCTATAAAGAGATGACTGCTCCTGGTTTTGCCCTCAGGATACTTTTTTTTTTTGTCTGAAGGAAACACTACTG
TCTGTCTGTGGGGGCCCTCTAACC
>YUJFF:01516:01088_1
GATCCTCCCTCCACTCGCTTAATTTGGAATTAAATGCCTTAGTGGTGACGGCCATCTTACATCCAAGTCGCTTCAG
GGATTCTCCCTCCAATCGAGGGAG
>YUJFF:01547:01683_1
GATCCTCCGCCTGCCTTCCTTCTCCATGAGGTGGAGGAAAGAGAATGGGGGTCTCGCTGCCCCGCCCGCCCATGAT
GAACAAGCGGGGCTGGGCAATGAT
>YUJFF:01344:01327_1
GATCCTCCGCTGGAGGCACAATGCAACCGAACCTTGCTGCAGGCCGCCAGCATTACTGATTGTGATTACTCCAGAA
TGCTTGGCATACTGAAACAGTACG
>YUJFF:01536:02378_1
GATCCTTGCAGCTGACACAATGCTGACTTTCTCTTTTTCATGCTGAAAAACTGAAAAAAAAGAAAAAAAAAGAAAA
GGAGAACTGTCTCTAGTTTTAATC
>YUJFF:01536:01697_1
GATCCAAGCGGCCAATTGAGACAGATCGCCTGTACTTGAGCGTCGCAGTGAACCTTGCCTTCCGCTCTGACATTTA
GAGGTTTTGAGCCAAAGGAATAAG
>YUJFF:03779:02885_1
GATCCACCCAGCCGTCCTCCTGATTTACATTAGCACCTCCCTCCTCCCCAGTGAGCGGGTGAGCATGAATGCGGCT
TTTAAATTGAAACCCCGTCAGAGT
>YUJFF:01543:01154_1
GATCCCACTTCTGCACGTAAGAGTTCAATGGGTTATCCAGTTGCTGACAGACCCCAATACAAATGTGGGAACAGCT
TCGTAAATGAAAGTGAAGGGTGCT
>YUJFF:01522:01595_1
GATCCCTTCCCAACAGCTGCAGAAAAAGACATTGCTCACACAATCAAAGTCCTTTTCCTGGCTCCTAGAATGATGT
TCTCAGAGACTTATTCACAGTAGT
>YUJFF:01527:02884_1
GATCCGATTCTTCGTTTGAAGTGAGGACCCCCCTCATGCGATCCTCAGTGTTTCCTGCCCTTCGGTGGTGGCGCTG
CAGTCCTCATTCTCTCCCCCTTCT
>YUJFF:01549:01305_1
GATCCTAATTTGACAGTTCTGCATGCCATGGGTAGACAACATGGATTTTTTGCATTTTTTAGTGCACTTCCAGGAT
TTGAGTATCTGGTTAGTACATATA
>YUJFF:01585:01332_1
GATCCTGAGTCAGAAAAAAAGGAAGAACCCTAATTAAACGAAAAACTCCCCGCGTAGGTCAGGGGTTCACGGCCCG
TTTTGCGGGGAAAGTTTTACGTAC
>YUJFF:01541:01490_1
GATCCACAGGCCGATATGTCACACGTTCTAAAAGATACTTCGGCAAAGGATGCACTCGTGCATCTTTGCTGCAGCA
TCCTCCAGGAGCCTCCTGGCTCCT
>YUJFF:01531:01665_1
GATCCAGTCCTGGCACTGGAAGAATCGGCGCGGACTCGGTCCAGGAAAACTACAACAGCATCCATAACCATCACAG
ACAGCCTGCAGTTGTGGAATGTCC
>YUJFF:01532:02761_1
GATCCATGTCTCGTCTCATTCTTTGCGTGCGCACGCGTGGGTGTGCGCGCATGTGTTCCGTTTGTGTATGTGCGTG
CCTGCGCGTGTGGCCGTGCGTGAG
>YUJFF:01512:00732_1
GATCCGCACCTTGTTGCTAAATTTCAGCAGTTTTGCGGGGTGAGAGGCACATTTCCTAGGAAATCAAGTGAAACAT
CAGAACGGGAGCTGGAAAGATTTC
>YUJFF:01502:02482_1
GATCCGCAGGCCACGTGAACCACCTGCCACTCCAATTGGAGACGCTGCCAAGAACAACAGCCATGTATGCCAATGC
AGTCCACCAGGGGTTTGGATTCTG
>YUJFF:01509:01537_1
GATCCGCTGTCCCGTTCGCTAATGGGAGACAGCGACAGCCGCTACGATGCCCGCGAGGACATTGCCATAGCGGTAG
AGCTCGAACGCGCTTCCTCCGCCC
>YUJFF:02321:02245_1
GATCCTCAGAAATTGTGTTGTAATTGTGCAGGGCTGGTGTGGCCTGGGGTGTTGGGCCCAAATTCCTGATGATGCC
CCTGCACATGGTAGATGCTCTCTG
>YUJFF:01546:01906_1
GATCCTGAAGAGGAAAATGTAGCCTGGCCTGGAAGGTTCGTAATGATCTACGGCGACTCCTCGGCCCTGCCCAGGT
TTAACTCTTCGAGGGGCGGGTAGC
>YUJFF:01541:01462_1
GATCCTGTCCTTAAAAACAGACAGACAATTACAACATCATTCGGAGTATACATTTGCAGTGCAAAGAGAAGTATAC
CTAAACAAGCCCAAAAACGGGTCA
>YUJFF:01500:00549_1
GATCCTGTTGCTCTTGGACTTAAGTGCATTAGGATGGATGTGGCTGGAATGAGCTTGGAGCCGCGGGGAAGTTATT
AGAAGGGGTGCGGACACTCTGTCA
>YUJFF:03784:03241_1
GATCCACGCGTGGCACAGGCTGCACGCCAGAGGCCGCGTTCCAGCGGGTCACGTGTCATGCGTGGGGTATCGCGTG
TCGTACGTGTCACGGGCGTGTCGT
>YUJFF:01538:00612_1
GATCCAGACCTGCTCCATTTCATGGCAGGAGCTCGACCCGTGCGGATTACTGCGCCGCAAATGTTCAATTAGGACT
TACGCGAGGGTTTTTCGTCGTTAT
>YUJFF:01462:01773_1
GATCCAGGTAAAAACATAATAAATTAGCGACTGGAGCCGCCACTTTACTGTAGTTCAGCAGCTGCCACAAAAAACC
TGCCACTCTGCCAGCTGCCAGTAA
>YUJFF:01522:01964_1
GATCCAGTACAAGCGCAGCTCCGCTTTTGCTGTTGGTAGAGGCGTTTTTGTACGGCGTCTTTCACCGTAAATTTAA
TAAAATAAAAACTGGTGAGTGTAA
>YUJFF:01534:01483_1
GATCCCATCGATTTAACTTGCCAGTCTGTAATTGAACCAGTTACAAAAATGTAACCTGCTTTTAAAGGAATGATTT
GTCATGTAGCACATTATAGAATAC
>YUJFF:01527:02469_1
GATCCCATCGTCACTGTGAAACAAGAGAAGGTATGAGGGATACAGGAGGCGGGTCGACCCTCTGATGACCCCTGAC
CTCTGACCTTTCATGATCTCCTGC
>YUJFF:01500:02572_1
GATCCCATTGGCCATCACATCGTAGTATCCCCGACATCGGTCTTCTACATGTGGGGATTCAGAAAAAGCATTTTCT
CCTTCTCTAGATCCGTTGGAGCCA
>YUJFF:01524:02100_1
GATCCCGTTGGATCTAAATGATTTATCCAACGTTGGGGCCCGAAACGGATGCTCTTTGAACTCACCGTCAATTATG
TCCTGTTCCAATCGCACGGAGTTG
>YUJFF:01547:01144_1
GATCCTACCAGCTGTCTCTCTGCAGGCTGTGGGGGTGGTTAGGGCTAGGCCACGGGCTCTCTGGATGAATCTGGTA
ATTGATACTCACTAGAATGGAAAC
>YUJFF:01503:01328_1
GATCCTCCCACAGTCCCGCTTCCTGCCTTCCCCCCCATGGCCTGGCAGGCCTCACTGTCTTTTATTACAGTTGGCA
CGTGTGTCACCTGACACGGTCGCA
>YUJFF:01539:01943_1
GATCCTGATAACAAATTATAACCAGGACAACAAATAATCAAAACATTAATTAGCTCTTTGATATTACTGGGACTGT
TTCAATTAGAGGGGTTTAATTTAT
>YUJFF:01549:02954_1
GATCCTGCATGCCATTAATTGGTTGCGGAGCACAGGCAATATTGTGGTAGAGTCCATTTAAGTAACTTTTTGAATG
AGGATCTGTATGTATGCTGGGATT
>YUJFF:01509:01420_1
GATCCTGCCTGCACTGCTCACCGCCACAGACCCTCCACTTAATACGGCGAGGAAAACGACGTTTCATCGCTCTCAA
GTGAAACGACGACCGAAATCGCAT
>YUJFF:01548:01472_1
GATCCTGGAGCATAATGACAGCACTTCTGCACCACGGAGCAAGACTCTCAAAAGCCATTTTGTGGAGCCCCGTCTA
AAAAGAGCATTGCCTTTCTGGCTG
>YUJFF:01460:01908_1
GATCCTGGTTTCTGCTAGGATTAAACAAGTTAAATGGATTTAGTTAAAGGATAGAGAGCAAGGGCTGTTCTCACTC
CTATGGACAGTAGGTCAGTTCTTC
>YUJFF:01527:01285_1
GATCCTGTTTCCATCCACCCAAGACTATGTTTCCAACTACTCAGCCATTCTACACTACCTGACAAGATAGTTTGGC
ATCTGCTGCCCCACAGCAAAATGC
>YUJFF:01505:01079_1
GATCCAGCACAAAAGCATCTGCGACGCTAACTGCACAAACCTGAGAGAGGGAAAGAGACCTGGGCCGTTCATCGAA
TCGCTGGTCTCAAATGCCCTTCAG
>YUJFF:01243:02434_1
GATCCCTCTTCAGGCTGTTCACGGTCTCCCAGTTCCAACAGGCCTCCTAAGCATATTGGTGATGAATAATTTGTCA
TAGCCAGACATTGGAGATTCTATT
>YUJFF:01513:01755_1
GATCCGTAAGCCACTTATCCTGTTCTTGTGTTATAATTAAATGGAGCTCGTGGAGGAAGGATTAGTTTGAGATGGC
TGCGCTGTGTATGGGGCATTATTT
>YUJFF:01537:01071_1
GATCCGTTAGAATTTTTTGGCAAAGGGCTTCACCAGACCAAAACTTGCAATACAACAAGAATTAAGAATCTTCGTT
CTGAATACTGGTGATAATGGCTGT
>YUJFF:01501:01486_1
GATCCTCCCTATATCAGCATGTTCACATATTCCCTCTCTTCCTGTCTCTCTCAGGAGGTGTGTGTATCGCCCAGTC
TGTGAAGATTCCCCGTGAGCCGAA
>YUJFF:01547:01626_1
GATCCTTGTTGTTGAGCATGAAGCCTTCTGCCTTAGATATTCGTTCACAACTTTTTATTCTGCAAAATAAAAACAA
AAATTATCTTTCTTGCCAGACTAT
>YUJFF:01579:00899_1
GATCCTTTGATTCGGGCGGTCGGGAGCTCAGGCGGAAAACGTGAAGGTTTTCGCGTGCGGGGGGTTTCCCCATGAG
GCGAGGAGACCCGTAACGAGGGCC
>YUJFF:01513:01705_1
GATCCACTGGTGTCGCTCCTCCTGCCCGCCAACGTGTTATTCCTGGGCTCCGTGTGGAGGTGACAGGAAATGCTTG
TTTGGAGAAGGAATTTGAGGCTTT
>YUJFF:01543:00654_1
GATCCAGTTCGAGTCTCGAATTTCAGGTTTATGTGTCTGGCTGTGGAGTGGGTCCCAGGGCTTTGGGTTCAAATTG
GGGTTCCCCTTTTGTGTCAAGGCT
>YUJFF:01518:01825_1
GATCCATGCAGCCCTGTGGTTCTGATCCTGCATGTCCTCTACGCGCAAGCGTTCATCGGCAGACCTTCTCTAATGT
TTCAGTCGATACCGTTTGCAGCGC
>YUJFF:01512:01011_1
GATCCCAGCGAATCACAAGGCTCCGCGGCCCCAGCAAAGCCCCGCATTACATAACTCCTTGGAAATTCTATTTCAA
GACCAGCATTACGGGCTGGTTCCA
>YUJFF:01516:00967_1
GATCCCTACATATTCCTCCACGTCGCGCATTAATCAACTGTTTGCTCGGCCTCTGTAACTTCCCTCGCTTGGATTT
GTATTGTGTTGTGCTCCCATGTGG
>YUJFF:01466:02529_1
GATCCGCTGCACGCTATTCCGATTAGTCACGCGCCCTCTGAAATGGCAGAGTACCCGCGCGGGCACTGCGCATGCA
GCGCCGCCTCGATGTTGCGCTGCT
>YUJFF:01505:00415_1
GATCCTGTACACAATTCATAAGCTGCCGAGTTCGTGAGGGATTCTCTGTTGTTTGTGAGAATGCGGATGATGCTGC
CCACTGCAGAACGCGGCAATAAGC
>YUJFF:01508:01408_1
GATCCTTTCCTGGGGCCCAAACTCAATCTGGCAGTGCCGCACGTGGCATCCCTGTTCCTGGGACATTCTCTCCCCT
CCCCGCACTGTTATTACAGGGAGA
>YUJFF:01524:01066_1
GATCCAACAACAGCCGTTTCAGGATCTTGGACTGCAGAATATTGGAGTTCAGGATCTTTGATTTATTTAATTTAAG
AGACCACAGTTTGTATTATTGATT
>YUJFF:01519:01156_1
GATCCAACGGCAGTCTAACAGAACGACTCACTTTGCGTTTTTTGGACCTTAACGCAGTACTTCCCGCACAATCAGA
GAGGTTTACCACAAGTGTCCTAAA
>P32JD:03412:00979_1
GATCCAAGCATGGACCCATCAAGATAACAACTGAAGTGGCCTAAAATTAATTAAGACCGTCATTTAGCCGAACAGT
ACGGTGTTTGATCGAGATGTCCTC
>YUJFF:01502:01152_1
GATCCACATAATACAGCCTTAAGTGATAACATAAGCAGCTACATAATGGAGAATGGTTAGTGCGGTCATTTATACA
ATGCCTTTGCTCTAGTGTACATGG
>YUJFF:01545:00654_1
GATCCAGCTGGAATGGATGACGAACATCTGAGGTGCTTGCGTATCAAATCGCCTCCTATGTCATTTGAATAAAAGA
AACAGGTTATTAAAAATTTGCAAC
>YUJFF:01525:01211_1
GATCCCCCTACCTGTACACTGCGCTCACCCAGAACCAACTTTGCGTTTGTAGTGATCTTTCCCTGTTTGTACTTGG
TCAGATTTTCTTGTTTGTTCGTTT
>YUJFF:01536:02316_1
GATCCCTCCGTCATCCAGAACTTACCGTCCTGTTTCTCTTCTCCCCTTTTATCCAAAACAATTGAACGAGCCTGTT
TCTAACCAACTCTCCTCTTTCTCT
>YUJFF:01526:01315_1
GATCCGCGAGCAGGTTGTTGTGCAACCGCGCTACAGGTGTTCGCTTACATCCGCTGCTCAGCTGTCGCGTGGTATT
CTGAGGGCTCGGAACAACGCGCCC
>YUJFF:01496:02559_1
GATCCGGTTCTATCTATGGGATCTATGGGAAGTGAGGTCCAAAAACACACCTGCAATTACCGCTTCTCGCCATTGG
TACCGCCAAAGAGAACGAAACTGA
>YUJFF:01500:01176_1
GATCCTTTTACCCAAAGGAGCTTGCCTTAAAGGTCTGGGTTGTTTTGGCTGCAGATTAAGCTGGCGGCGGAGGCCC
AGAACAAGTATGAGAGGGAGCTGA
>YUJFF:01511:02538_1
GATCCACTGTACTGATGTCAGTTTTTTTCTTCCTGAAAGGTCACCCACTCTCTGTCCCCTGTGTGTAGAGAGGGCA
GGGGGGGTGTATGGGTTTGCACTG
>YUJFF:01518:01195_1
GATCCATACAAATTTTATCCCAGTCCGTCCAGAACAAAGATATTCGACAATGTCTACAGGCTGTCTGCTATCTGTG
CTACCTGTATGAACGGCTGCAGAC
>YUJFF:01516:02616_1
GATCCATACAAGTTAAAGTTCAAGTTTGAAATTCAGATTCAAATCACAGTATACAATTTTAAAACCTTACACACAA
ATTCATATTGTAACATACAAATTC
>YUJFF:01504:01404_1
GATCCATCCCTGATCCAGCGCATGTCCCCTCGCACAGCTGTCTTGGGCAGAGCGTTCACCGTGGTCCTGGGAAACC
CAATCCTGTTCTGCCTGATGGTGC
>YUJFF:01519:01580_1
GATCCCATGCCAGCTGCTTCGGGAAAATGGTCTGTATTTCCGTACACTCAAAGTGACATCTGAAAAACGGCACATC
TCGCGACCCCCCTCACATCTCTTC
>YUJFF:01507:02729_1
GATCCCCGACTGAACTTATCGCAGAATAACTTTTTTCTGCAGGGTCAGGCGTAAAATGCTAATACCGACCTCCCCG
TCTTCGGTGAAGGTCATCTTGGTG
>YUJFF:01542:01340_1
GATCCCTGCGGTCAGGTAGGGCAGAAACCTTCCTCTGCACTCAGTGTGTCACAGCTAGTGGTCCGAACTGGTGGTC
ATATTTCAATAAGGTTAACCTGAT
>YUJFF:01457:02360_1
GATCCGCCAAGGATCGTGGCAGGGCCGCCTTCCAGCTCCCCCCTCCTCGTCCTCTGATGCGTATCGGGGAAGGAGG
CGAGCGCGGTTATGGAAATGGCAG
>YUJFF:01548:02666_1
GATCCGCGGTGATAAACGTTCGGTTCCGAGGCGCCTGACGTAATGCTTTTGGATCGGGAGCTCACAGCGGGTGCAG
GTGAAGGCACCGCGAGCCGTGTCG
>YUJFF:01508:00829_1
GATCCGTTTCCATAAAACACAGTTACAAAGCCATAATAACAATAAAAGGCTTAGCAGCCGCTTGTGAACCCGTCCA
TTACAAAGTCATCCATTCAGCCAG
>YUJFF:01527:02245_1
GATCCTAACAACGAGTCCGCAATGTTGCTGCCCCCGTTTACAGGCCAAATTCACCTGAGCAGGGGGGGGAATGCAG
GTCGACTTATGACAGCATTGCCAC
>YUJFF:01409:01764_1
GATCCTCATCCTTGCCAGGCTGGCAGATGCTCAGATCGCAGGTGGAGCGCTCACACAGGAGAGGGAGATCCTGCGC
TTGTGCCAGCCTACAAACCTCACC
>YUJFF:01536:02052_1
GATCCTGAGATCATCTGGAATTATTGCCAACAAGCCCTGGCCACGGATCACCCTCACCATGACAACCACTGCTCTT
ATATTAATAATGGCTGTATTCAAC
>YUJFF:01347:01725_1
GATCCAATTTGCTGCAAAAGGTAAGCCATGTGTGGTTTTTGCTTTTAGGTTCAGATGAGGGGCTGTTTTGACTAGC
ACGTCTCGCGTTATGAAGCTGAAT
>YUJFF:01519:02437_1
GATCCCTATACAGTATGCACCTTTGTGACGTCTATTCCATTTCAAGCAGACCTTCTCTTCACAACAGATGTTTGGT
ATGCTGGTTCACGTTAACCTGCAA
>YUJFF:01547:02293_1
GATCCCTCTCCGAAGTCGCACGTGCGACACCGAGCGACATTCGCATCCTGCTCGTCCTGGAAACGCAGCGCGCGAC
GTGGCGCGTCTCCGCCCCCCGCTC
>YUJFF:01486:03048_1
GATCCCTTTGTTGTCAAGGCCAGCAGCCGCGACACAAATTAGAGCCTTTGTACGCCTGGGAGGCTCCTCTCTTTGA
AGGGGATGAGAACGGCGGCTCTCG
>YUJFF:01538:00486_1
GATCCGCCCTGACATCCCTCAGTCTGCGAGCGTCAGACGGACCCGTTCGCTCCGTGCACGCGCGTCACCTTCCTCC
CGACGGCCGTGACCTCATACCTCG
>YUJFF:01491:01677_1
GATCCGTAAGTGCGTTGTCATACAGAACAAAGTGTTCAAACCTTGCGGGCCGTTAATCTCGCCCCTAACGGGAATC
TTAAACGTCTGCTCTGCTTCCACA
>YUJFF:01525:03000_1
GATCCGTCGATTAGGTCGAAACCCACTGACAACCGTAAAGCCCAAAAATGGCGGCAGGGGAAAAGACACTGAAAAT
GAGAAGCCTTTCAAGGTGGGTGCG
>YUJFF:01522:02831_1
GATCCTCTTCAAACATCCGATCTTCCTGGAAACACATAAAAATCAATCCTGAGTTCTCGTTCGGACAGAAACCATT
ACGGCGGTAAGTTAACGATCCCTA
>YUJFF:01530:01239_1
GATCCTGATTGGATCACACAGGCCACCAGGCAACTGATCTGGGGTCAGTGAGACCCGTGGCACTACTGTAGCCGCG
TGTGTGTCATGATTTGAGGCCGTG
>YUJFF:03769:02910_1
GATCCAGTTGTCTGGGTGGGCAGACGGTGGTCACAGGTGATTAGATGAACCAGTCTGAGTTATACAGGGATCGGCG
GGACTGCAGAGCAGTGCTCTGAGC
>YUJFF:01520:01512_1
GATCCATGGCTAACATTCCTCAACTTCCACAGTCAAATGTGACTGTTAAAAACTAAACTCTTACTTCGCTGAGGAC
AAATAACCTCAAGCAGAGCACACT
>YUJFF:01533:01909_1
GATCCCCGAGCAACGTGTCTGGAAACTGGTTGAAAGTTTTAAGTTGCGTCTCAAAGCGCAAACCAGATATATTGAT
GACCACTCTCTCGCAGCATTCGTG
>YUJFF:01495:02372_1
GATCCCTTGCACCCATTCTGAACTCGTCTCTCGGTGCTGAACTCATGACCTCATCACTGACAAGGACGCGGGGGAA
AAAACAGAGGAGAAATGGGGGGAA
>YUJFF:01459:00792_1
GATCCTATTTCCTGTCAGTTGCCCTGTTGCCACGGTGCCTGACAGCCTAACTTAGGAGTGTTTGAAAACGAGTAAG
TGCATTCACTTGAAGGGAACCAAA
>YUJFF:01508:01672_1
GATCCTCCGCTGCAACTGTAGTCCTCTACCACATTAAATGAGATTAAGCTCAATAGAAATTTCCAGGGGCTCGCGG
CAATCAAAGTGGTGGCATGAATGG
>YUJFF:01548:00839_1
GATCCTGCAGTTAAAAAACAGGGCTCTCATCGGCCTTGTATTGGTATATTCCCTTCGGTTACCCTGTTTACCTGCT
CTTGACACACAAACTTGACACCTT
>YUJFF:01502:00815_1
GATCCTGTATTTAAAAGCTATAGTGAGGTGTAAGAGAAGCAGTTTCTAATGTTACATCCTTTTACCAGGCGTGTCA
ATCTGTAAACCATTGTTGTGCACT
>YUJFF:01507:01196_1
GATCCTTAATGTAATAATTAATTTCAATTTCAGACCGTGGCACCGTTTCTGCTGTTCTTCAGAAGTGATTATATCA
TTTGTCAGAGAAGAAAATAGTTGG
>YUJFF:03775:02967_1
GATCCAACACTCTGAAATGTGGAAGTGTTTGAATCCAGCTGAAGAGAAATGTTGAAAAGCCGAGTGACGCCAGCGT
CTGTGTCACGCCAGCATCTGTGTC
>YUJFF:01502:01003_1
GATCCAAGCCAGGCATTGCAGTTTCATGTTTTTAGTATAACCTGAACAGCATTGATGAATGTCCACTTGCTTATGC
CCCTGTGTAAGACTGTGTGAGTCT
>YUJFF:01481:02111_1
GATCCACACAGATTTCTCTCACAGAGATTTCATATTTACCTGTCCGAAGGCTTGAAAGAATAGCCGAATTATTACA
ATAATTACCATAGTTGTGATCTGA
>YUJFF:01526:01319_1
GATCCACTGTCCCTTTTGCTGTATTTTCTTCTGGTTTCGCCACAACATCTGAAGTTTTCTTTTCTTTACCACTGTG
AGCCAAAATCTCTGGCTCTGGCTG
>YUJFF:01514:02418_1
GATCCAGCCCTGTCCGTCTCATGCATAGCCATCAATGAAAAGATAAAAGGCACATGACACAACTTGGAGCTATTTT
AAACTCTCTTATTGAAGGTCAAGT
>YUJFF:01525:01500_1
GATCCATTAACCTATGGCATTACCCCAAGCCTGGGAAAGAGTACTGCGCGATCGGGTCAGGGATAAAGATTCGGGG
AGGTAGTGTTCTGGGTAAAGTGAC
>YUJFF:01543:01334_1
GATCCATTTCTGGCCAGATCGTTCTGTTACGATCCGTGTTCGGCCGGACCCAAAATGCAGGACTCAGACAGCAGAG
TGATGGGATTCAAGAAAGGGGTTT
>YUJFF:01524:00528_1
GATCCTAATAAAGCAGAATAAGAGTTGGCTGATAACGAGAGATAAAATAATCGCGAGCCGATAACTGGACTTTCAC
GCTGGCGACTTATCTAAGGGGCAG
>YUJFF:01502:00741_1
GATCCTGAGGTCAGGGGTCAGGGGTCAGGGTTCAGGGCAGTACCTGGAACATAGGGTAGGTGAGGAAGGTCTCCAG
CATGCGGCCCTCGCAGGCAGCATT
>YUJFF:01501:01345_1
GATCCTTACCGTGAGATGGAGAGTGGTTGCTTACAGTTAGCCTCAAATACTGCGGTACAGGAGTACATGAGGGATG
CACTGGAGAGCCAGTGGGCGATGC
>YUJFF:01511:02358_1
GATCCAGTTTCCTGCCTGGTGTGACTTCCTGGCTGAACGGGCTGGATGGACAGAATGACTCTGGCTGGTATTTGCC
ACGAGCATGCCTGATCATAGCATT
>YUJFF:01542:02675_1
GATCCATCAGGCTTTTTTATGCTTAGCCTGTTTCTGATAAAGCACTGAAGCAGGAGCTGCTTAGCGGCTTGTTTCT
CCAGTGTCAGCCTGCTGATGCTGT
>YUJFF:01540:00802_1
GATCCATTGGTTTTTATTTTAAACTTAAAATCAGCGACAAGTTCAGACACAAGAAATCATTCATGGTGCTTTAGCT
GTGCAATAAGCTCCTATAACTGAC
>YUJFF:01518:02228_1
GATCCGCTTTAATGAACTGCCTCTGGAACAACGAGGGAGCTGGAAGCGCAGATTACATAAACGCTTTCATTTGAAT
CTTAATTTCATCTTTTGAAATTTC
>YUJFF:01526:01946_1
GATCCTAGCAACAGCAACAACTCCCCCCCACAGCCTATCACGAGGCGAGATGTCTGTTCCCATTCAGCAATTGGGA
AGGGGAACTGAGAGGGAAAATGAT
>YUJFF:01548:00709_1
GATCCTCCACCGCCATGCCACCCTTGGTCCATACAACACCATGCATCTGCTGTCTTTCCTCGATGGTCTGTGAGAT
CATGTATACCAACTAGACCAGAGG
>YUJFF:01539:01184_1
GATCCTCTCCCGCTTTAAACAGCTCAGCACTTTCAGGCCGCCAGACTGTGCGCGCGACTTTATAGCCGACGCGAAG
TGGCATTCTCCTAACAGCCAATCC
>YUJFF:01514:01285_1
GATCCTGGTGGTTGCTTGCTCTGTCTTGGCTTCCATGGGCTTCTACGCCTGGGTGGGAATACCCTCCTCGCTGGTC
ATCCTGCAGGTGGTGCCCTTCCTG
>YUJFF:01532:01594_1
GATCCTTGAGTGGTCGAACAGCAGCGCCGCAACCCAAACGGGAAACACGGTGGAGAGACCTGCCAGTTGTACACCA
CCAGTATCCTGACACGGCCGCTTT
>YUJFF:01505:01704_1
GATCCTTGGTGATCTCACAGCACCAGCAGCACCTGGCCAACCATCCTCACAGCAAGCGTGCCAAGACCCCCAATGC
CCAGAGGCACCCCGATCCCACTCT
>YUJFF:01533:01495_1
GATCCTTTCTTAGAGCGGTGCGTTTGTGATGACGCAGACTCTGTGGGCCTGTAATCCATTACCCGTGACAGCTGCA
GCACGTTGCAGAACAAACAGGACA
>YUJFF:01541:02481_1
GATCCTTTTCCTGTTCAGTCCAAATGGACGCCCCTTACTGGCCCATTACACAGCTTGTTATTTCAGTCTGTTTGTC
AGAATCAGTGCCCAGACCCTTTCT
>YUJFF:01529:00550_1
GATCCACCTTTCCCGCTCAGTGTTTTTTCGTTTTAATTTATTTTAATTTTTAGCCGTTATGGGCAGATAAAATATG
TTCCATCTGCATGACCCCTGGTGA
>YUJFF:01510:01280_1
GATCCACTCTCAATGTAACTTAATGAAGAAGGATATGCCTGGTCTGTTGCTTTTTAAAGGCATTCTTCACTTGAAG
CCATAAATAAACAACAGCATATGC
>YUJFF:01524:00394_1
GATCCAGATCTGCCTTTATTTCACATAAAGTTAACCGCTTCTGTCGGTCATTCACCCCTGATTTCAGGTGGCTTCC
AACAGCTTTTGTTTTGCTCATTGT
>YUJFF:01515:01708_1
GATCCAGTGGATGTGGGCGTATCTTTGCACAAAGTGGGCATGTCCATGTATTACGTGGCATGTCCATGCACCTCTC
TGCCAGTTCCTGGGAGATCACAGT
>YUJFF:01503:01859_1
GATCCCAGAAGTATAGCCAGAAAGTATCCACCAATCACCATTGTCGTTGTTCCTTTGGTTATTAACAACGTGCTCC
ATGATTGGTGGAGCTCCTCTCAGT
>YUJFF:01538:01351_1
GATCCCGGCCACAGCAGGTTTCAGGGCAGATACGGGGATGTAAGCATAAAATGATCACTGAAGTATGGAACCCAAT
TTATCACTCTGCTGGCTTGTGATT
>YUJFF:01539:01304_1
GATCCCTACTTGGATAACTTCACAGGCGCTGACCTGAAATAGGGACAGCTGGGGGACTCAGAACTCAGAAAACTAA
AACGAAATGCCTTTAATAAAGCTC
>YUJFF:01520:02104_1
GATCCGAAGCCCCTGCCTGCGAGGCAGAGAGGCTGCTCGACTCGTCGTTCACTCTCTGATCTGGCTGTGCAGCTGA
GAGCGCCCCGCCCCCCTCGCCAGC
>YUJFF:01508:01373_1
GATCCGCAGGCGTATTTACCTTTTCGTTTCCAACGTGTGTAGTTGCTGAGAGGCACGGGAAAGGGGGCGGGGAAAG
ACAGACGGCCGTGCACAGGGGAAG
>YUJFF:01522:02483_1
GATCCTATCCCAGCATGCATTGGGCGAGAGGCAGGAATACACAGGTCACATGTCACTGCACAAGTCAGGGCACACA
CACCAACTTAACCTAACATGCATG
>YUJFF:01455:02384_1
GATCCACTTCCACATTCTGCTCCATAAGGAGCACGCTTCTGTAGACAGCGTGAAACAGGTGCAGGAATATTTCTAC
CAAAACGCCATTGTGGCTCAATTG
>YUJFF:01519:00905_1
GATCCCGCTTCTGCCTTTTGGGACGTTACCATTCTCAATGCTGCAAACAGCAGCATGAAAACACAGCTACACCTAG
TCCAGGCCAGTACTAGCATTCTTG
>YUJFF:01538:00444_1
GATCCCTTGTGTTTCGTAAAGAAACAAGCCCGTCCATCAGATTATGGGAAGTACGGCGACTGACACCAAGAAGAAA
GATGTTAAGAAGAAGAAATTACAA
>YUJFF:01535:00631_1
GATCCGTGAGTACATACACTAGCCATATTTCACCTGCGGTTCTGATGCGTTTACATTTACGCCACTGCACCCTTTC
AGCTCCTGTTTTACATATATGGGG
>YUJFF:01432:00729_1
GATCCGTTCTTGTTTTTTTGTCTCTTTTTTTTTTTGTGGGGTGCGCTCAGCCCCTCCTGCAGAGGCTGTCCCAGCA
CAGGCGGTGCGCAGGTGAATTAGG
>YUJFF:01507:00948_1
GATCCTCCAGGTGTATAAAGTGCCGTTAAATCGTCTGCTCCCCAGGTGCCCCTCAGTCCCGAGTGTGTCCGAGCCA
TTATGAAGCTGATGTACTGCCCGC
>YUJFF:01519:02815_1
GATCCTCGCTCGTTGAGCGTCAAACATTACTTCCATCGTTTCATCTTGGCCGTTGGTAATTTCAGCAGTTGATGGC
ATGGCTCTTTCAGAAGGGCATCGA
>YUJFF:01506:01195_1
GATCCTCTCCACGGGCAGGCAGTAGCCCTGGCTCTCCAGCTCCTTCTGCACGCTGTGGAAGAGCTGCGCCCGCTCC
CGCGAGCCGTACATGTTCCAGCGC
>YUJFF:01509:01687_1
GATCCAATACCCTGACGATACGATAGATCCAGTTACTGTTATATACACCAGATGCAGTGTACTGACCTAGTTACTT
TTGTTGCCATTGATTCGCGGTCCC
>YUJFF:01501:02674_1
GATCCAGCTTGCCGCGTTTTTTTTGTTTGTCTTTTGTTGTGCGAATTTCCCCCACATTTTAAGGCAAGGGAGGAAC
TCCTTCTCACCTCAGGGTCCTCGA
>YUJFF:01549:01298_1
GATCCATTCGTAAGTTGGTGTAAATACCTCGCCTTGCGTAACTGCATGATGCAGAGATGTACAAGCTCAAGCAAAC
GCGCGCCCCTGAGCGAAAGACAGA
>YUJFF:01582:00883_1
GATCCCAGCTGGTAGCAGCCCCACAAGGGCAGACCTTTCTCAAAACCGCGCTGCGCCGCGTCTCGCTGATGTGATG
GGAATAATTAAAATGCAGCAGAAG
>YUJFF:01515:01679_1
GATCCCTATTGTATGACTCAGAAGCTTGTATTGATTAAAGCTATTTTAATTGTGAGCCACTGCAAAGCTTGAATGT
GACAAAAGGCTCATACAAATGTGA
>YUJFF:01503:01346_1
GATCCCTGGCGTCAGCTGGGCCCTAATCAGCACAGAACAGGCACGTGTTATTTACTGTTAATGAATGCACACAGAC
AGAAATCTTAATCACCATCTACCT
>YUJFF:01546:01907_1
GATCCGTGCCACTATTGCACCACACGCATCGCACAAAAACCTGCTTTTACTAACATCACTTTGTTTGTTCCCCCTC
TGGTTAACTCTGACCATTTGTTCC
>YUJFF:01537:02049_1
GATCCTAAGCTCCCGATAGATTAGCAGCAGTTTGCAAGGCAGGTGGTGACAGAAACGAGACAAGCTACCTGATGCA
ACCCGCGTCGGGGACATAAGCAAT
>YUJFF:01498:01067_1
GATCCTCCCCCAGCACTCACAGAGACAGCACATCCTGCAGGGAGCCCTTCTCCTCTTTCACAGACGACAACATACT
TCAACATACCAGGACTTCACGGTT
>YUJFF:01546:02791_1
GATCCTCCCCCGTGGCGCTTTGATGTCGGGACGGCGGCAAGTTCGCGCCTTGGATGGCGAGGGGGCGAAGGGGCAC
GCGGGCGACACGTGTCCCGCAGGA
>YUJFF:01491:01656_1
GATCCAACAATTGCTGAATTATCCTGCGAACACGTACAGTATACATACACAGGATGTTTTTTTGTGGTTTTCTCCC
CCCACAACATTTATTCTGAGCATG
>YUJFF:01545:00674_1
GATCCACAGGTTGATCTTACTTCCACCAAAGGAAGTATGATCACTGAAGCATCCTCAGGTGCCTCCTCACTCCTCC
AAAAAGCATTTAACAGGTTGGAAG
>YUJFF:01266:01052_1
GATCCAGCACGCCAGTCGCAGGGTTAGCGCTCATCTTGCACACGAAAGAGAACTTCTTCTTCCAGCGAACGCAGTT
CTCCTGAACCTCCTCTGCTGTGGA
>YUJFF:01520:01317_1
GATCCATCAGCCAAATTCAACACCTAGAATCCTGGAAACTTAACAGACGCCTGTCAGGAACGCCAGACTGACATGG
AGCACCGTAAGCCAAGGTTGGGGA
>YUJFF:01541:01811_1
GATCCATCCATGCCACAGGGACAGGACCTGCATTCCAGACTGAACGGCTCATTATAAAGGGGGTTTCAAAGGTGGC
TGCGATCGATCATTTTATACGCTC
>YUJFF:00787:00424_1
GATCCATTACAGTCAGAACACTTAGTGTGGTCTTTAAGCAGCCTGGGCTAACGGTGTGTGTTTAGCACAGTGGATA
ATGAACCTCCTGCCAGTGCTGTGT
>YUJFF:01534:01599_1
GATCCCCTTTCGTTCAACTCAAATTTCCACCCCGTGTATCCTTACCTGAACCTGCTGAGTGCCTTCTGCACGCCTG
GCTGAACACGGGACACAGACACAG
>YUJFF:01530:01056_1
GATCCCCTTTTAAAAAGACGGCACTGGGCGAGGGGGCCCGAGCCAGCTGTTGTTTTGGGGATATTATCCTTCGTTC
TATAAAACGAAGAAGACGGGCCGC
>YUJFF:01545:00573_1
GATCCTAAAAAACGTAAGATGGAAACCTTTACCACGCTGGGCCGAGACAGGGCACCAGCACAGCCTCCTTACCAGC
TAAGGCAACAAGTGCCTTTTATGG
>YUJFF:01512:02331_1
GATCCTAGATAGCTTTGATGCTATCGATAATCTAATTAAGCCTTTGCTTAATACGATATTACAAATCATAATGTTA
GCCGTCCTAACCTCACTTTACTTC
>YUJFF:01477:03302_1
GATCCTGCTCCCAGGTTGAAAGCAGCGATCAACGGACCAATGGATGCTCGCTATGGGAGGCTTGGCGTCGAGACGC
AGACACGGCGGGGGGGACAGAGGA
>YUJFF:01522:02381_1
GATCCTGGATTTTTCTTAGTATTTCCTTGTCTGTGTATAATTTAGCGTTGTCGCATATTAAAGCGTAGGCAGCACA
TCCGACATACACGCAAAACCGAAT
>YUJFF:01543:01517_1
GATCCTGTAAACGCACCAATCAGAGACAGTTTTATTATTATGTTAAATTATTCACTATACACATAAGGCAGTGAGA
TGGTAATAGTATGTATTGGTTAAT
>YUJFF:01528:00598_1
GATCCTTCCAAGCCCGAGCCCTAGCAAAAATGAGGTGCAATTCGTCATGGACCTGCGAGCAAAACTCCATACACTG
GGTCGGTTGTCACGGGAATTTGCT
>YUJFF:01528:02645_1
GATCCAGCCCATAGTCCCACCTCACTGAGAACATCCCTGTTGGAGAGCTTCCCTCCCGAGTCCTCGATGATCTTCC
TGATCTGCTCCAGCTCCTTCTCTG
>YUJFF:01627:01878_1
GATCCAGCCCCTGCGATTGCTGGTGTTTGCATCAGAGACGCGCTCGGGGCTGCTGGGGTTGTCATGTGGGCTTCAG
ACGGACAGAGCTGAGCTGTGGACT
>YUJFF:01535:00875_1
GATCCAGTGGCCGTGTTCCTGCAGGGACAAAGTGGGAGAGAGGTTGGGTGGACTGGGTGTCAAGGGCCGCCCGTGG
GATCTGCCCACCGCTCGCTAGCAG
>YUJFF:01546:00422_1
GATCCCATATGGACAATCCCTGACATCCAAGTCATCCAGCTAATGTTTCACCAAAGAGCTAAATTATAGGTAGAGT
GTCAGATTGCCGAGGTCAGGGTGT
>YUJFF:03774:03124_1
GATCCCGTGACTCCCGAGCTGCAGTCTGGTCACGTATTAAAGCTCATGCGAGGGGGGAGTTTGCAGATTCCTCCGT
GTAAACATCTCGCCGCCGCGGGGT
>YUJFF:01520:01139_1
GATCCTGGTACCTGGTCCACGGTACCAATCCCATACCGATCAATCGAACAGCCATCACATGGGCCGTCTCTGGTCC
AACAATCCTATGCAGAGCAGGCAT
>YUJFF:01515:00495_1
GATCCTGTTAATCTGCTATTGCAGTGCTCTTGTCGAAAGCATCTGTGTGAAATACCTTCTCCATGCAGATCAGCTT
CTAACTAGGGCAAGCGAGAGGAGT
>YUJFF:01516:01673_1
GATCCAAACCTTAAAACATCTCATTTCAGGTCTGCTGCTCTTACTGCTGTGCCACAATACTGATATCTCAGGGTTT
TCTGATGTAGTCTAATGCACATGA
>YUJFF:01537:01432_1
GATCCAAAGCTCTTCTCCCTGGGGAGGCCATTTGCTTTTCCGCTCGGGACTGCTTCGCGGTCGCGGTATCCGATTA
GCCGCCGCGCGCGGTGAGGAAACC
>YUJFF:01480:01332_1
GATCCATTTGCTGTACCAACAGTGTAAAAGCCTTATGACATTCTGTATCTGTGCAAATAGCCTTTTCTCTTGCTGT
TTTTTCCCCTTTTTTCTGTTCCGT
>YUJFF:01535:00594_1
GATCCCCAGTCCCTGGAGATTGCAGACCTATTGTCATTATTTTCTACAATTCTTGTAGTGGTTATTGTCAGCATTG
TTCCACTCAGTACAAAAATGGCTG
>YUJFF:01516:01364_1
GATCCCGTTCAACACCTCATATGCCACTTGCAGTCATTCTTATCAGCTTTGGTAAATTTGAATTGTATACCGTGGT
CTCCCTCCCGCTCAGCTAAGAACG
>YUJFF:01523:01341_1
GATCCCTCAGCGCCTGCCTGGCGCATTTGATTGTGCAGACAGGGGTATTTGATAGGTTATCTTCGGGAAAGGATTC
TGCTCCCGTCAGACGTAATGGGAA
>YUJFF:01504:01605_1
GATCCGATAGTCCCCCCACAATCGGGCTGTGGGCATGAATAACAGTGGATGCAGAAGGAAGTGTATGCAATGTCAC
AGTCCATGCTGCAGCAGGGCCTGT
>YUJFF:01503:02117_1
GATCCGTTGCTAAACTTCCCCTTTTTCTCGCGGAAACCCGCGGGTTTGTTCTGCTTCTCGTGAGCGCTCCGCGCGC
CTCCGCTCGTGTTCTTCCTCGCGT
>YUJFF:01465:01043_1
GATCCTCACCACGAATATCTCTCCTTTTTCAAAACAAGCTTTTGCCGCTGTCAAACCCAAGTGCGCTTTCTCAAAG
CGGGGTTAAATGACCAGGAGACAC
>YUJFF:01501:00693_1
GATCCTTTGCTCTTTTGCGATTTTGCCGCCAAGATTTTTCCTTTTTGTTTCCCCCCTTTCTTTAGCGTGTTCTTTT
ATTGTGCCGCAGACGCGTTCTCTT
>YUJFF:01463:02656_1
GATCCAGGACAGGAAGGGCTAGCACTGCAGCCTGTATCTTCCATGAGGGAGAAACCAAAATAAGCTACAGAAAAGC
CTTCTGAAAGACACCCCCAGTGGA
>YUJFF:01533:01178_1
GATCCAGGACGAGCTGGAGGCCATTCAGAAGGAGCTGGGAGCACTGGGGGATAAGTACGACGCCGCCATCTCAGAG
AAGCAGCAGCTGCAGGAGGAGGCC
>YUJFF:01840:02053_1
GATCCATCCAGTCTTTAACTGTGCTCAGAGACCAGGAGAGACGTTGGGTGGTATTTGCTCATTTCATAAGGCTGTC
CAGAGACTGAAAATAATACAGCAT
>YUJFF:01480:02256_1
GATCCATGCTACGTTCGCGTTGTAGCACTTAAGGCTCTTCCACTTCGTCTCCCTGATTCAATTTGTTGCTTTTGCA
GATGGGTGCAGCGGAGGGAGCTGG
>YUJFF:01548:00692_1
GATCCGGCCACAGCACCTCTATTTGGTTCAAGTCAGGAACTTTGACTAGGCCACTTCAAGACTTTGTTTTACAGAC
ATTCAGACTTGCTTTTGTGTCTTG
>YUJFF:01498:01484_1
GATCCTGGACGTATGAGCAGAAAGTATTCCCCAGTCGCTGTCGGTGTCGTTATGTATTGGCTGTTGACAGCGTACG
CCAGGATTGGTGGAGCTGATCTGT
>YUJFF:01462:00541_1
GATCCTGTTATTTACTTGTGCACAGGATGCGTAGAGGTGCGTATACACACGGACACACACACATTTAGTCTGTGGC
CATGTGCCGTGTTCGCGTGTGGAG
>YUJFF:01503:01743_1
GATCCTTAAAGTGCACTGCTGGGCTGGGCAGTGGCCAGGCTTCCAAGCCCATCTGAAATACTTCCAGACCCACAAC
AAGGAGAGAGAGGTTACTCTTCAG
>YUJFF:01538:03094_1
GATCCTTTAAACAAACTGGAGTTTTCCTCGAAGCAAAGATGAGCTATATTGATGACCACAGACTATTGCTGTAAAA
ACACTCCCGTTGTGACAGCGATGA
>YUJFF:01537:01586_1
GATCCAGCTGGGGGTACCTGAGGAGAGGTTTGGGAACCGCTGTTCCACAGCAGTGTAGAGCATGTATATGTGTATG
TATAAGTTCCAAGAGGCAGCGCGG
>YUJFF:01536:01313_1
GATCCAGTCGTCCTTGAATATCTGCACCGTTACCGTGGCGACCAGGGCGTGGAGGCGGCTGGTCACGTGGGCCAGC
ACCATCTGCTCGCTGGCGTCCCGC
>YUJFF:03773:02889_1
GATCCCGCGTCTGAGTTTATTAGTACCGCTGGGTTTGAAGGCCGTATATTAAGGACCGCGCAGCGCGGTCCGCAGA
CGGACGCTGTATTTCTACGGGAGG
>YUJFF:01502:00596_1
GATCCCGTTGCAGTTGGTGGTGGAGCAGTTCCCATCAGCCCTACTTTAAAGTACCTGATCCCTGGCAGGTTGCCGC
AGGGGAAGTCCCTTGGGACGCCCA
>YUJFF:01501:01981_1
GATCCTGGGAGAGGATGGCGGCTAATGCCAGCGCTAACGCCAGGGCCAATTAGAGGGGAAAAGGCTCGCATCCGGC
TAATCTGGCTGGGGGGTAATTGCG
>YUJFF:01568:03148_1
GATCCTGTTGAGTAATCCGTCTTGAGGATCTTTATACAAAGGGAAAACACAAGCGTCATCCCACTCGCAACTGCAG
GCCGTACGAGAGGAACGCCGCGCG
>YUJFF:01619:01761_1
GATCCTTCGGCTAAAAGCTGCGTTAGTCTCTTCTGTGGCAGACGGTTCTATTGTAAACCACGCGATTGATGAAAAC
TGAATTCTCAGGAACGCGCGTCCT
>YUJFF:01547:02751_1
GATCCTTGGGCTGAAGTTTTGTGGACCTCCGCCAGAGGGTCTGTTTCAGAGTCGGGGAGCCCCTCCTTTAGGGGCG
CGCCATTCTCACCTGGGGACGCCG
>YUJFF:01542:01240_1
GATCCACGGCCCCACCAGCGCTGACCACCAGGGGAAAGGACGCGGTCATCCGCTTCCTCAGCAACAAAGCCACGCA
GGACAGGGGTTTCCATGGAAACTG
>YUJFF:01549:03045_1
GATCCAGCCAGTGGGGGACTCGAACCCAGAACCTCCTTCTCATGAGCCAACAGTGCTGAGCACTGCAATTATGCTA
TGCAATTTATGCAGGAATGGGTGA
>YUJFF:01503:02251_1
GATCCATGATGAATGTGAAGTAGAATCCAGCTAGCTGCACTGTGAAAATGTCCCCGTGCTTCTCTTTCATCCTCTG
GAGGAACAGGGCGGTGTCATTCCG
>YUJFF:01531:01103_1
GATCCCAGTAGAGGCTGCTGAGGTGTCTTCTTTCTGATCTCAGCTGTAAAATTAAGCTGTTGTCTGCAGCGCTGTT
CATATTCAAGCAGTGTTCATATAA
>YUJFF:01508:01348_1
GATCCCATTTACAGCAGTATCACACATAAGCAGCGTACGCAGAGAGAGACTGGCTATAATTAACCTGTCCCCTTCC
TGCGCCATCTGCAAAGCCCGCCAT
>YUJFF:01511:01378_1
GATCCCGAATACAAAAAACAAAAAACTCTAAAGAGCTTCCGCGCCAACCGCGACACGTCCTTCAACGGACACTTTC
GAGACGAAAAGCACTTCAAAGTGA
>YUJFF:01495:01353_1
GATCCGCCATCCTTTATAGCACCTGAAATGTCCTAAAGCAAGTACAGTACCTTTCCAACAGGTGTGAGACAAAAAA
GGCCAAACAGGCCCCTGCTGTTCC
>YUJFF:01483:02438_1
GATCCGTTAGACCCCCCCATTGTATCAAACCACTCCCTCGGCTCGCTTGCCTGCTCTCCACACGAGGTCATGTCCT
TTGCCCTCTGGTTGGAGAGGCCCG
>YUJFF:01508:02590_1
GATCCTTGCGCGTTATTGGACGGCGCTGAGGAAGGGGCGGTGACCCGAGGAACCCTGGCCGACTTCTCCGTGGCCG
AGGCTAAACTCGTGATGACTCGTC
>YUJFF:01561:00613_1
GATCCTTGGATAACAGCAGCACTTCCTGGAAGTGCTAGGTGCCGTTTCTCCACAGAGGGGCAAAATTGCCACCTCT
TAATCCATTCAGTTATCGGATATC
>YUJFF:01525:01955_1
GATCCAGTGCAGCTCAGCTACTATTTGATTAGATTTATGACCTAAGCCAGCCTGCAGGAGTTTGGCAGTAGCCTTT
ACCAATTGGCTTAAAGGTGAATGC
>YUJFF:01536:01629_1
GATCCATGAAACACCGCAATCAAAGCCTTTCGCGCTTAGCGCCTCACTGTACACAAAACAAGACGGCTGTAAATTC
ATCGCACGCAATTAGCGGAAATCA
>YUJFF:01513:00610_1
GATCCCCAATTCATTAGTGGCTGCGAGGCCCCCTGCAGGCCTGGGGGAGTACCATCAGACGGTGTGTTGTAGTGAA
GGTCAACACCCCCTGCTGCTCAGT
>YUJFF:01641:02328_1
GATCCCGATAAAGCAGAGAAACGGGGCCTCAGATTTGGGGAGGAGGCCAGTCCTGGAGGAGAAGCGGATTGGGAGG
TACAGTTTGACCTGCGACAGGACA
>YUJFF:01520:01582_1
GATCCCTGCACCATGTTTATTGATTCCCTATGCAAAAAGAGCCTTCCTTCTGCTGTTTATAGAAGACATATTCCAT
CAATTAAACTGATAATCGTTTGGT
>YUJFF:01651:00607_1
GATCCCTGTCTTACATAATTAAAATATATTGCTGCATTTGTAAACGTACTTTAATACACCGAATTACTTTAATACA
CATATTTAAAAAATCATTTGAATA
>YUJFF:01631:02286_1
GATCCGTGTCAGAGGCTCTCAGAAGGGCGCGTCTCAGTCTTCCCTCGCCCTCGCTGTCGGGAGGCGCGCTGCCTTT
CGCTGCGCCGAGTTGAAAAGAAAT
>YUJFF:01532:02955_1
GATCCTCATTTCTAATTATGCTTCACCTGATCTGTATTACCGATCGTTTTCTTCACGATGTCAGTGAAGTTAACTT
CAAAATAAGCTTATTTACCTGCAG
>YUJFF:01565:02333_1
GATCCTCTAAGAGCTCGTCGGGCAGGACCTCAACCCCCTGCACCGATGCCTCGGACCACCCAGCAGGTGAGACCCC
GCCCCTGTTCCTGGAGTTCACAAG
>YUJFF:01489:01176_1
GATCCTGTGGGTTTTTGAGCCTGTCCACCCTGTGGTGTTGTGAAAGCTGCAGGGGGGAAATGGCACAGTTTCCAAG
GGGTCTGAGGATGACAAACTGTGC
>YUJFF:01549:01314_1
GATCCTTCTTTACAGTCCTGGCTGTGAAGCACTTATTTATTCTCTTTTATCAGCAGGGGTGAAGGGCATCTGGCTT
TATTTCAGCACATTCGCAGGCACT
>YUJFF:01512:01108_1
GATCCAAATTTACCTGACCTGGTACAGGAAGATTCCACTAACCTGCAACCCTAGCGTGACTTCACAGTCAATATCA
GCGGCTGTCCAAATTGAGTTAACG
>YUJFF:01514:01069_1
GATCCAATCAATATTTCTGCGCGCTAGCAACCTCCGACTTAAAACAAGCATCAGGACACGTATCCTGGTCAGGAGT
GTAGAATAAATAAAACGGTTGGGA
>YUJFF:01532:01561_1
GATCCAATGCAATAAAAATAATCATTTTTTAGTAGTTATATCACACACTGAATAAGCAAAAGAAAACAAATACATA
AATAGGCACTAGTTTTGTCGTCGG
>YUJFF:01530:01317_1
GATCCAGGGAAAGCCTGTGTCGTGTGTTTTTATCGCTGCGTCCATGTTCTGCAGAGCTCGAGCGGCTTCTGTTTTC
TCTACGGCAGTATTCTGTCTTTCA
>YUJFF:01533:01246_1
GATCCAGGTAAAAATAATAAAGCAACACAACAAACTTAAACAACAAAGACAAAAATAACCAAATCTACAAAACTTT
TCAGTCCTTTTAGTGCTGGAACCG
>YUJFF:03770:02942_1
GATCCATAGCTCACCTTGGAAACCAGGCGCAGGGTTCTGGTGGCAGATGAGGGAGTTGTGGATGAAATGGGACTGG
GAGCCACTGGTCAGGCCAGGTGTG
>YUJFF:01538:02329_1
GATCCTATCCCATTCTCCTATGATTCTTAGTGACAACCATTTTGCAAAAGCAGCAGTGGAAGCCAGCTGGGCGTTG
CTGGGAAGCGCATTAGCATTCTCA
>YUJFF:01490:03252_1
GATCCTCGGAACGGTAAAGGGAAACTTTAAACCGTCTGTTTTTGTTGAGGTCAGTGCGGGGCGAGACCCTCCTCCG
TACTCGAGTGGCTGTGTTTCTTTA
>YUJFF:01539:01444_1
GATCCTGAGACAGATGCAGACCTCAGTGGGGTGACTAGAGCTGCCATTTCAGGGCAGAGGCACAAAATGAGAAACC
AGTGGGACAACAGGCGTTTAGTCA
>YUJFF:01512:00843_1
GATCCAATAACCATGTTTATTCAGGGTATGGCATATAATAGTAGCACTGGCTAGTAAAATTAGATAACAATACAGT
TTCTTAAATTAATTGTTTCAGTTA
>YUJFF:01520:01269_1
GATCCCAGACATCACTGGGACCTCCAGCGCCGTCATCTCCCAAACCGTGTGCAGGAAAGGCGCCTTTGATTGCCTT
TTCATGCGAATTATGAATTATTGA
>YUJFF:01507:00973_1
GATCCGTCGGGCCAGGTTCCCATCCTCATGCGGCGCTTTGAAAACACCCAGCATTCAGCACCTGACTGCTCCACCC
TCCGTTTCCACGGTGACAGGCTGT
>YUJFF:01479:01122_1
GATCCTATAAGCACACAAACACGCGCTCATATTGCTCTTCTGATGCCAGAGCAAGCTGTGGCCATCAGCCTGACAG
GGCCCTAAATACCATCAGCACTGG
>YUJFF:01541:01321_1
GATCCTGCAGGCTGGTGTCAGTGAAGCCTCTCTTCTGTCCCACAGGAGGAGCAGGGGAAAAACCTCATCTCCCTGC
CCTACACCACGGCCACCGCCGTCA
>YUJFF:01543:01039_1
GATCCTTGCCTTGGTTACACGTGTAGTTTATATCACGCTTCTAGTCTCCCTGTCTCAGTACTGAAAGACGCTGCCT
CCTCTCTGTCCCAGGTTTGACCAT
>YUJFF:01526:01304_1
GATCCACAGGTCAATCATTACACGTCATGCATTCTGATAAAATACTTCCACAAAAGATGCACTAGTGTTTCCTTGG
CCAATAATTATTTTGGAGTCTCCT
>YUJFF:01503:01600_1
GATCCAGCTCATTTCCATAAGAGCTCCAGCGCGGTATTTCTACCTCTGAATCTGCCAGATTTCACACGCCGTGATT
TAACGCCATTTCAAACATTCGTGA
>YUJFF:01510:01913_1
GATCCCTCCCCGCTCTGGCTTGGAGCTGGCCGCATGCTCCTGAAGATCTCCTACCTGGGCACCAGGTAGGCAACAC
ACCATATGGGATTCTTTTTCATGC
>YUJFF:01501:02441_1
GATCCGAGGTGATGTTTTTTTCTTTTTTCTTTTTCTTTTTTATGAACCATTAGGAGAATTTTGGACCAGGGAGTTT
GTGTTGATCAGGGGGCCTGTATCA
>YUJFF:01514:01418_1
GATCCGCACCTCCAGCTCCTCCGTGCCCTGAGACAACAGGAAGTGATGTCACACGCGCCCAATGCTGCCTGTCGCG
CCCGTTCCACAGCTTAGACGCATG
>YUJFF:01516:00769_1
GATCCGTAAATATTAGATGCAAACGGCGGCGGAGGGAGGGCTGGGGGAGCTGCAGCGGTGGACAATTTAATTAGGT
GTCACCTTAGGCGGAAAGCTCAAT
>YUJFF:01527:01823_1
GATCCGTTGGGCCACAAATCTGAAGGCTTGTTTTCAAAACATGTTAATCATGCAGAAATAGCATGTGCACGAAGGA
GGCCTTGTTTTGAATTAAAATCGA
>YUJFF:01534:02111_1
GATCCTTTTCATCACATTACACAGCTCTACACAAACTCACGACTCACGAGACAGTGTAAGGATGCCCCAAAAAACG
GGCAGTCACCATGGGCGCCAGGAG
>YUJFF:01453:02030_1
GATCCAAAGCTGCATGGGGCTATGTCGCAGTCTGACCTGTTGAGGCGTTGCACATCTCGATGGTGACCAGCACGGA
CAGAGCCATGGTCATGGGTGGAGC
>YUJFF:01514:02569_1
GATCCACATCGATGAGATGCGGGGCTGAATTTTCCAACACCCTGAAGTTGGATTTCTTGCCACGCTCTCCTGGTCC
AAGTCTGGCATCTTTGGCAATGTT
>YUJFF:01538:01071_1
GATCCACCAGCAGTAGTGACACCGACACCATCGGAGGCTGTGTGAGCGTCGCTCTGTATCTTTGCGGTTGGGATTT
CAATTTTACACTCCAGTGTATAAC
>YUJFF:01509:01731_1
GATCCACTAATACCCCAACAGGAAAGAAAGATCGCTTTGCAGCCACTTCCAAATCACCAAGATGTGAGAATTCTGG
GATGCTTCTGATTATCTGTATTCC
>YUJFF:01473:01108_1
GATCCAGCCTTGTATCCATCCCCCCTATCAGTGACAACCAGTTAATAATGCAAATCACTTTCATTTCAGTGCATTC
TTTCCGTTGTGCTCCTTCAAACCC
>YUJFF:01536:01547_1
GATCCAGGACTGTCGCAACCAGGGGTATGTGCAGATGGGGAAGTGGCAAGGGCACAGTTGTGACCAGTAAATGATG
CAATTGCTGCTGCTGTTTCCCTGC
>YUJFF:01541:01395_1
GATCCCCAGATGTGAATGAGGGACCAAGCATGACTGTTTAATTGCCTTCTAGGAAAGGAACGCCTTCTGCTTTTCT
CTCATAGGAGGAGCTGAGAAGCCC
>YUJFF:01548:02613_1
GATCCCTGCGGATGGATTCAGATATTAGAGGATCTGTGGAGGAATAAAAGGGAATCCCAGCATTTTCAATATTTCA
TATGCAGTCAGAACTGGAGCTGTT
>YUJFF:01492:01629_1
GATCCCTGGGTAATTCAGAATGCTAACAAAATCAAGCCTGATCTCACTGTGTTTTACTTTAAAGCTCATAACAAAC
TTGCATGTGCGGTAACTCTTCACT
>YUJFF:01550:00758_1
GATCCGAGGCTGCAGAGCGCTAAATCCCATCGCTAGGCCGCAGCGCAAAGCTGATTACGCAGAGAGCGCAAGTGTC
TCCAGTGCGCTCCAATGGGCAGTA
>YUJFF:01547:02991_1
GATCCGATACCTGCCGAAAGGGTTCATGAACCAGTTTGCCGAGGACAAGCCCACGCTAAACTACTTTTACCAGCAG
GTGAGCGGGAGACGCAGGAACGCT
>YUJFF:01520:00648_1
GATCCTGTGAGACACTAGGCATCCTCACATATAGACTATAAGAGAGGAACTGTAGTCCAATGTGGTTCTGCTCATA
CACTCATATTCTTAAGGAATTGTT
>YUJFF:01514:00670_1
GATCCACAGTAATCCCTGTTGAAGTGGTCGATTATATTGAGGAAAGATTTTAAAGGCGCCTGACTAGTTTCACTCA
CTGTGTCCCTCAGGTACCATCTCC
>YUJFF:01525:01574_1
GATCCACCCTGCGTACGAGCTGGAGGGCAGGTCTCCCCCCCGACACTTTCGACGACAGTTGCGAGGGGCCAAGTAT
TTACACAAACAGCCATCTGGGGGC
>YUJFF:01512:02615_1
GATCCTCAGACACGCTGTTAAACTCTATGTGACAGTAATGTTTAAAGGCAGGTTTAATTACCTAGCTGCTCGGAAC
AGGATTACGTGGCAGCGCGGTCTC
>YUJFF:01565:00537_1
GATCCTTATTTTGTAACGTGTGGGGTGGCAAAACGTGGTTTGGGGGTCCTCACCTTCTATGCGTTTTTTTGAAAAT
CCACAGACGGCATGAATTGTGGTA
>YUJFF:01507:00964_1
GATCCTTTTGTCCATTAGTGTTTATCTACGTGCATCTGTGTTTGCGAAAGGTCCTTTTGAAGATTACTTCCACGCT
GAACCACATCAAAACATTCCTGCG
>YUJFF:01535:01297_1
GATCCAAAGGTCCCAGTTTCGATCCAAAGCCAATTAGAAGCAACATTCATTCTCACTATTATTTGCAGTCACTGAT
TGATCTGTATGCTTATTCACAGAT
>YUJFF:01509:01599_1
GATCCATTTCTGGATCAGTGTTCACAGCCATGTCAAAGCACATCTGCTGGCCCCTAACACTGTGGAATAAGGATAT
TAATGGAAGGTGGAGGAGACAGAA
>YUJFF:01606:02091_1
GATCCCATTTTCTGAATGGCTAACATGTTGCATTGATTAGCAGTGCTAGTCCTCCCTCAGCCACACAAACAGCAGG
CCTGTGAGGGCCACATTCCAGCCT
>YUJFF:01521:01406_1
GATCCCCTAAATTTTCTTCTCGCACGTACCTTTTCACCCCACTCCCTTGTGTCATCTCGAGCTTTGCCTCTAACCC
TGTAGCGCTACTTTTTTATTCTGC
>YUJFF:01479:01412_1
GATCCCCTGGATGAGTTGGCGGAAGTCGCTGGGGAGAGGGACGTCTGGGCTGCTCTGCTTACCCCTTTGCCATCAC
GACCCTGACCTGGACTAAGTGGTT
>YUJFF:01533:02617_1
GATCCCTTCCGTCCACACAGGCGATCGGAGCGAGGCTCTTTGTGGCCCGCGCAGATGCTATCTATCTGTCCGTGAT
GTACTTGCGGTTAGCCTGGTGGGG
>YUJFF:01503:00719_1
GATCCAGTTCTTTGCGGTTGTGACTGTGTTTTTTGATTGGAGTGAGGTCACCTATTGTTAGTATGTGGGTCAGCCC
CCCAGACCACGGGTTCTGCCCGCA
>YUJFF:01542:01403_1
GATCCCTAGCTCACGGACACTCCAAAGTTCATCACTCCAAAGCAATTACGTTTTTGCGCCGTACCGTCCCCAAAGA
AACCAGTTTCGTCGAGGCGCTCCA
>YUJFF:01457:03196_1
GATCCCTTGAGGCTCTGGCCTATCCGCACATCCACCATACACGGTGTTATCTTTCAGGTGCTCCACCTGAGGTCTG
GTCTCTTTGATTTATCGCTCAGCA
>YUJFF:01502:02273_1
GATCCTGAAAAACTGCTTCATGCCTTTTAACCTCTAGTTTGGATTATGGTTGGGTCAGTTTCCAGTTTTGGCGGTA
CGGTCTGGTGTACAAACTCAAACT
>YUJFF:01536:02833_1
GATCCTGCCCCCAGCTACGCCTGCTACAGGCTGGTTATTCTGAGATCAAAAGCTTGCAGGGGCGGAGTATACCTAT
TTGGGGGTCAGAGGTCACAACCCC
>YUJFF:01515:00367_1
GATCCTTTACAACAGCGACCCCTGTACCTGGGGGACCCCTTACAGTGGAGGACCTTTTACAACAGGGGTCCCTGTA
CCCTGGGGGACCCTTTACAGTGGG
>YUJFF:01503:00697_1
GATCCACTGAATTCCGAGTCCACTCTCCAACCGAAAGAATCATTTTCCTAACAGCAAGTTAACACTGCTGCAAACT
GGGACAGCAGCTATGCCACCCCGC
>YUJFF:01504:00797_1
GATCCACTGTCCTAGCCAGATTTTTTTTTTATGCTAATCAATTCTCATTTATTTTTAGACATATGAAAATGATTTT
TTTTTTTAATTGTGAGGCGGAGGT
>YUJFF:01521:02039_1
GATCCAGTCAGTAACATTAAGATTATGTCTGTAAACCCCTCACACTGCATGATCATTTGGGCAGATAATCGGTTCA
GACCAATCTCGAATCGGGAACGCC
>YUJFF:01541:02961_1
GATCCCATTTTACCGTTAAATATTGTTTGAGAGCGATTTCGTGAAACTCCAAAAGGCTGACTGCAGAAATTCCTTT
CATTACAAAACAAATATGTTTATG
>YUJFF:01520:01138_1
GATCCCTCAGTTGTTAATAACTACAGGCCAATCTCTAAACTATGTGTTTTAGCTAAAGTCCCTGAAAAGTTTGTTA
GTGAACAACTTAAAGAATTTTTAG
>YUJFF:01506:01330_1
GATCCCTCTTACCCCCTTGCCTGGCATTGAGCCCTACTGGGAGGGGCCAGACGAGAGCAGCTACAGGCCCCCGCAC
ACCAGTCCTCAGTGAGTCCCCGCT
>YUJFF:01540:02518_1
GATCCTAGTTACTGGTCTGTTTGCCTTACTCATTCCCCACTCATTTTGTTGTGTACTGTATAACCAAATGGAACTA
CTTAATTGAAGTACTGTGTAATTG
>YUJFF:01510:00749_1
GATCCTGCAAGCGACTGATGCAGGCTTCAGCCTCTACTGTGTCTGTAGCCAACTGGGCGTGTGACTGAGTGTGGCA
CGGCTGTGCTGCTGGTGGCAGTGT
>YUJFF:01533:00413_1
GATCCAAGTGCCTGTTCAGCCTTTATGTATTATTTATTTCCGCTCAGTAGTTTTGTGTAGTGTGTAGCGTGCGTCG
AGGCAGATATGTCTGCAGGTCAGT
>YUJFF:01508:02781_1
GATCCACGTTCCCGCAGATGAAGAACCTGGCTGAAGGAGTCTGGGCAGTGGGACTGGCTTGGCCAGCGCTCCCGCT
TGTGGCTGGCATTGTATACCGCGC
>YUJFF:01505:02878_1
GATCCACTTCCGATTGGCTGTTTTGATAGCCAATAGAATAAGAGGATGAGTGCATGTGCGTGTGCTTGTGACGTAC
CCAAGCCCTTTGCCTCTGGCTGAA
>YUJFF:01514:00464_1
GATCCAGTTCCTAACTGGGCATCACCCAGTCTAGGTCAGCAATTTCAATCTCTGCGAGGAGAAGCATTTATGACTG
CCAAGGAGAGAAGTTTTACAGTTA
>YUJFF:01526:02423_1
GATCCCCGTAAGCCTCACAGAGGACACGGTCATCTAACACAGGGCTGGTGGAGTGATGCCCAGGGTTCACACGCGT
TTAATTAAACACCACCTCATTTAT
>YUJFF:01509:01287_1
GATCCCGTCATATCGGCAAAGTCCTCCAGGACCAGACTGGTCGAGTCCTCACCAGAAGGCAGCTCATTGTCTGAGG
GCCAGGGCTGGCGGTGCGGGACGC
>YUJFF:03031:02581_1
GATCCCTAATTATTTAAAATCTCTCCTCTAAGAAATGTTTTTCTCACACTAATATTCATCATCAGCACTGCCTGAC
GTTCTTAATAGCAAACGGTAAGGA
>YUJFF:01485:00642_1
GATCCGATGACGTCACGAAAGAAACATGTGCGCACGCCCGCACGCGCTATTATACGGGCGCTCTCGCCCTGTCTAT
TCTGGAAAGTGGTGCTAAGAATAG
>YUJFF:03751:03017_1
GATCCGCGAGACAGTAGGTACCAAACCCGCAATTAGGCGCAGGGAAAAGCGATGTCGTCTGGAACCGTGACGCGCC
CTTTGACCTCTGGTTTTAAGAAGG
>YUJFF:01529:01305_1
GATCCTCAGACGACCTCTACATTAGTCCCTACCCCCTTCCAGAATAATCCCCAGCACAAGCGTGTTCTCCAAGGCT
CAGGGTAGCAGAGCGCTAGCCTCT
>YUJFF:03775:02999_1
GATCCTCTGTGTGAATTATGTAACTGTACATAGGTCAGCAGGCTGGATTAACATGTATATGCATGTATATTTGCCT
GACTGTATGCTGTACAGAACAAAT
>YUJFF:01506:01240_1
GATCCTGGCCAACCGAACTCAAGTGAGAGGCTACAACACAGACCGTGGCAGGGTGAGCGTGACCCCTGATGGGACT
CTATCATCCAGCAAGTGACTGTAT
>YUJFF:01528:01005_1
GATCCTGGGTGGATTGAAACATTCTTCCTGAACATCTCTGGAGAGAGATATTCCTGAAACTGTTGGAATTTCTAAT
GTGCGTCTGAGATTACCACTATCT
>YUJFF:01504:00789_1
GATCCTGTGCCAGCGAAACCACATTACTCAAAATCCTGTGCCAATGGGGAAGGCGTGTTCAGAAGCACATTTGAAT
TAAATCTAGGATGCAGATAATCCC
>YUJFF:01540:01337_1
GATCCTTTAGCCCTCCATGAATGAATCCTGACACCTGTACTGCAGTTCATCACGCACAGGTGCACATCCTGTTCAA
CCTTGAATACAAAATTCCAAGGAA
>YUJFF:01519:01951_1
GATCCACTTCGGTCCATGGCTGAAATTCCTTGTCATGACAGCGTCTCCTTCCCTGAACCCTCTGTTCTTTGATGTT
TTGTCATGGTTGTCTTTCTGTTTT
>YUJFF:01541:01073_1
GATCCAGACCTGCTGCCTGTGATGCTGTGGGTGGAAGCGCAGAAGCGACCGCCATGGGAGGAGGTTGCAGCCCTCT
CTCCATAGACAAAAGGGCTGTGGG
>YUJFF:01548:00632_1
GATCCAGGATGGCACATTTTCACAGTCAGCTGATCTGTGAGAGGACCAGTGTTGGTGAGTGTAATTAGTTAATTGG
GCCAGGGTAATTAATAGAAACAGA
>YUJFF:01521:01278_1
GATCCAGTAGAGAGAGAGAAGCGCTTTCTCCTGCGGCGAGCACAGGGGCGAGATCTGCTGCAGGACGCGGTGCACA
AACTCCTCCCCCTCCTTGCACAGG
>YUJFF:01482:01179_1
GATCCGTCATGCCCCTAATTTGTTTGTCAAAACAGGGCCTGTGCGTTAGTTATGCTATTAGGAATAATTAGCGCTC
TGTAATGCGGGCTTTAAAGACAGA
>YUJFF:01475:03233_1
GATCCTACTCTCTTATTGACTCATACACAGGACTCACTGACAGTCCTGCTGTTCAGCGCTGTACGATGAGCACTGC
ACCATAAACACGCCCCCCATGTGT
>YUJFF:01544:01909_1
GATCCTTTCTTTCTGAAAGCATTTGAAATGGTAGTTTTGCACCTTACACAAAACTCTACCATACAGTAAAGTCATA
CAATCACAACTCGCTTTTATTTTC
>YUJFF:03769:02711_1
GATCCAATGCGGTCCGTTACAAAATGGCTTTCGCTCGTCGTTTGGCTCGCGGAGAAGGGAGTTCCTCTGTCCAGAG
CTCTTCCCGTGTGCCGCCCTGGGA
>YUJFF:01521:00369_1
GATCCACCTGCCTGTACATCCCTCTATTTCTACGTATGTGATCCAAGTGAGGCCCCTTAAAGCAGGAGTCCCTGCA
TCAGGCTGCCATCGTTCCATTGGT
>YUJFF:01546:00487_1
GATCCAGCATTGCAAATCCCTAAACATATAACCTTCACATTGCCCTTTAGCCATATCTTCTCATTATTTGCTCTCA
GTAAAGTTATTTGAGAGCTGTACG
>YUJFF:01535:02378_1
GATCCCATACTCTCTCTGTCTGCCCTCTACGTGACAGTGATAGCATATTGCAAGTAAAACAAAGTTAGAATGGGAT
TAGCAGAGGGAGCAACCCCTGCTC
>YUJFF:01503:02545_1
GATCCCATTACCCGTTCGCCACGGCAACCAAGTTTGTTTTGGCCACGTTGTGTTACAGAACACACGATTCTGTCTC
AGCCTTTGGGAAACCTGGCTCCTG
>YUJFF:01509:01175_1
GATCCCCCTCCCCAGTCAAATGGAAGATTATTGCTTGTGGCTGACCCTTGAGCCCCATCTCATCAGTGGCTTGAGC
ACATTGCACACTTCGATAAGTATT
>YUJFF:01524:01085_1
GATCCGCGTCGCGGAGCAGACATTCTATCACTGTACCGTGTTTACTTTGGAATCGCCAACACATTGTGCCGTTCCA
GGCCCCCACACACCACATGTCCCA
>YUJFF:01483:00748_1
GATCCTCCATCTACTCTGGGTTCCCTCTCCCCACTCCAAAAGTCACTGTGCAGAGAGGTGTGGATGGCCATAAATC
CCCCTCCTGTGTCCTGGGAGCATC
>YUJFF:01471:03226_1
GATCCCCCTCATGCTGCTGGTCATCACCGACGTGGGGGACATCCTGGCCATCCTGGTGTCCAAGGCCTACCTCCGC
CTGCACGGGCTCTGCTGCTCCCTG
>YUJFF:03771:03060_1
GATCCGAGAGGCTCTACGCTAACCGATAATACTAACGAAACGATACCGTGGAGTGACTCGAGCGGGAGGCACAGGG
ACAAGAGCCCACGTTGAGCAACGT
>YUJFF:01455:00664_1
GATCCGTCGTCGCGGGGAACGACCGTTAGTGCGAAACGCGATTTACTGAGGAAGGAGGAAGAGCGGGGGGTGTCCG
CGGCAACCGCAGAGCTGCAGAATG
>YUJFF:01525:02248_1
GATCCTCGGAGAGTCCGCCACCACTCTGATGCTGACCCTCATTTCGTCCTCTCCTAGTGTGTTCTTAGCGTAGCAC
GTGTAGTCGCCCTCGTCCTTCTTG
>YUJFF:01546:00938_1
GATCCTGTTAGTTTTCTCGAGGGCCCCTATATTAACAAATTAGCCCGTGATAGAATGCCACTAATAGAGCCGCTGT
ATGATTTATGATTATTATTTATCA
>YUJFF:01521:01582_1
GATCCAAAAGCAGCAGGCAAGATAGCGCGTCGTCTGTTAAACAAAGAGCAAGTTGGAGGGCTTTCTGTTCATCAGA
CCAACCGCTCGCCCGTGCTAATAG
>YUJFF:01549:01249_1
GATCCAACTGAAGCCGCAAAATGGCTTTCTTACCTTAGCGAGTTCCAGGGGTCACAAAAGCAATTACAGAAATCAA
TTCTGCTCTTTCCTCTCACGAAAT
>YUJFF:01530:02133_1
GATCCATCGTCCACTGGACATTGAAAAACGACTGTCTATCCGTTTCGCGCAGCAAACAAAGCTGCCCTTTCCAGAC
CACTACAGCTCACCAGCTGGAAGA
>YUJFF:01503:02160_1
GATCCATGTGTGGGCTGGTCCAGGCTGGAGCCGTCCACGGGACCTAGGTTTCTCCCGTCCCTGAGAGGGTCTCCAC
GGCAACGCCTGACCCTGACCGCCC
>YUJFF:01640:01351_1
GATCCCTCCAGCAGGCATCTTCATGATATAGCACCCTTTCTGCTGCCTGCAATGGGAAAGAAGCCACTCTGCTTTT
CAAGGATGATGAGGCCCCGCCCCC
>YUJFF:01533:00906_1
GATCCCTTCCCTACACACTGGTAATCTTTTCGGTGTTAAACTGACCCTTAGCGGAGTTGATACGGGTTGAGGAGGG
ATCACACGTTCTCCGCGGGAGTGA
>YUJFF:01515:00954_1
GATCCGATTCCACTCCCCTGTGCCCAGTTTCAACACAGTGCACATCTTGAGTAGTTTAGATCCCAGACCACAGCGA
AAAAGGGAAGGAGGGGGTGGTGTG
>YUJFF:01513:01664_1
GATCCTCCGCTATGTTGCATGGTTTAAAATGTGACCAATCACCTGTCACTTCAATCGAACCACAGTGGGATAACAC
ATGAATTGCTTCAAGCTAGATCCA
>YUJFF:01513:01146_1
GATCCTTCGGCGGTGACCCGTGGGGAACACCCCGACCTCCAGGAGCCTCTCGTCGGTCAGCCCGACGCAGTCCTCC
AGGCGGAGGCAGCCCGCCTCCAGG
>YUJFF:01459:01044_1
GATCCAAACCAGTTATGTAATTGTGTTGAGTAGCTTTGGCTTGATCTTAAAAGTGTTGAAGAAAAAAAAAAAAACA
ATTCAAGAGCTGACGTGAGCGAGG
>YUJFF:01547:01616_1
GATCCAACGCTGACTTTGACCAGAAACCTTTGCAGGACAGCACAATTGGATTTAACGCCTTCCAGAGATGGGAGAC
TTTCAATTAGCTGGAATGGTCTCA
>YUJFF:01524:01644_1
GATCCAAGCCATGTTCATAATAATGTGATTCATCTCAAGAAAAAGTCCTGCCCCTTGCAGAAGGAAGCTTTAAATG
GATAGTTCACTTTCAGAGTTTATT
>YUJFF:01543:00665_1
GATCCACCCCTAAATAATGTTAGCCTTGCGCTTCTGATGAGCAAGCACTCTGCAGCTGCAAACGATCATGGTGAAA
TCTGACGTAGCAGATCTGCCATGG
>YUJFF:01533:01093_1
GATCCACGGATTATTATCTTAACCACTGGTGAGAGCTTCCTGTTCACACTGCGTGTCCTTCCTCAGTGCAGTTTCC
TAAGCTTGTGCATGCTCAGAAACG
>YUJFF:01535:01054_1
GATCCAGAGAACCGTGTTTCACATCCAATAACAAGCACAGGGTGAAAACAATCACAGCCCTTAAAGATCAATGGGA
GAGATGAATGCATACAGCACCTGG
>YUJFF:01501:02967_1
GATCCATTACCAAACAACGGGATCACACACACTCTTAATCGCACCAATTGTACAAGAGTTCATTATTTCATTACCT
TACGGACATTGTATTTGAATGTTA
>YUJFF:01301:02524_1
GATCCCAATCCAGCGTTCAGTCTAGCCCCACGCCCCTCCATGCTGCCCCACTGCCGCGATCTAACAGGCGCGAGCG
TAGACTCACACATAAGCCTGAGGC
>YUJFF:01528:02826_1
GATCCCACAAACAGATGGCCGCACGCTCTTCATGGACCTGACCTTCACTCAGGAAGCTGAAGGCGCTTCTCAGTTG
AGTCCCTTGCTGGTGTTTTTCCGA
>YUJFF:01539:01337_1
GATCCCCATGTGGAGGGTGACCACGCGCATCGGCGCCAACGTGGTGTCTGGCCAGGTGGTGTGGGACGGCCTGTGG
ATGAACTGCGTGATGCAGAGCACG
>YUJFF:01526:02672_1
GATCCCCTACAACCACCTGCTGTTCTCAGACTACCGCGAGCGCCTGGTGGAGCACGCCGTCCAGGTCCTCATCGTC
ACGCTCGAGTCTGACGGGGGCGGG
>YUJFF:01537:01400_1
GATCCCTGTAATATAAATTAAAGCACATGGGCACAGCTTGGGGTCATCAAATCCCTGTAATAGAAATGAAAGCACA
TGGACACAGCTTGAGGTCATTGTG
>YUJFF:01543:01256_1
GATCCCTTATGAGTCTTTCCCTGACCTTTTTGTCGTAGATTCCAAACACTATTTAGTCACGAACCATAGAATCTTT
CAGATCAGCAAAATCGCTGTGCTT
>YUJFF:01570:01217_1
GATCCGCCCCTCCAGCTTCTCCATGAAGAGGCCATGCTCCTGGCCATCGTACACTGACCTGCGGGGGCAGGCAGGG
GGCAGCAGTGAGCAAGGCCCAAAT
>YUJFF:01453:00964_1
GATCCGTTTACCAGAACTGGGGTGAAAGAAATCAAAAGTTTTGAAGGTATTATGATATTGGGCACAGTTGCCACAT
GGGTAATTTCCATCCCTCAGGGGA
>YUJFF:01468:02785_1
GATCCTGTTCTGGGAGAGGGTGTGTCCACCTCAATGACTCACACTGTCACAGATGATCCCAGCCAAGACGTACTGA
CCACAATCTGACAACACTCCATTT
>YUJFF:01461:02669_1
GATCCAATCAAGCGTTGAGAAAGAAGATGACCTGTGCATACAAACAAGCTCTGCAGACTGCAGATCATTAACCACA
TTACCTGTGGAACATTGTCACGAC
>YUJFF:01505:01406_1
GATCCAGCTCAGGAACCATACTGTAGAGAGAAGAAGGGACTGCAGAGAGTTATGGGAAATGCAGATAATCGATGTA
AATGTATAAGCAAAGTGTGGTGTG
>YUJFF:01548:01473_1
GATCCATTTGGGCTGAATCTATTTTCATAAGAAGCCCGAGCCGCGCTGTTGTTCCTCAGCGATGAATATCAACATC
AAATATGCCTCTGAGTGGCCTTGT
>YUJFF:01467:02669_1
GATCCCCTCCCCGCTGGACAGGTGCCCTGACCAACCAGTAGGAGTCGCTAATGCAGCGATCAGGACTTATACCCTC
ACTGGCTTCCCACCCGCGAACACT
>YUJFF:01462:02622_1
GATCCCTCTTAGCACCAAGGTACCATTCCTAACACATCCAACAGTTTTTTTCCTGTTTGTTTGTTTGTTTGCCTTT
GGTTCCCTCTCATTTCTCCTGCTG
>YUJFF:01524:02569_1
GATCCGCGTGAAGCGCACGCACGTGCCCAAGGGCTGGGTCAAGGGCAGCGCCAACGAGATCGGCATGGACTACGAC
TACGCCCTGCTGGAGCTGAAGAAG
>YUJFF:01501:01158_1
GATCCTAAAGGCCCAAAACATAGTACTGTCAGGGCCAGATGCAGTACAGCCTGTGGAGCAGCAGTCAGATGTGATG
AGATCAGCAGAGTCTCAGACAGGA
>YUJFF:01536:01598_1
GATCCTTCGGGGCATTTAAGAAATATCGACGCTGCAATAAAAGATTAGCAAAAACCAATAACAGTCCACTCCAGGC
AATTGTACTTCGCTTTAGATAAAA
>YUJFF:01532:01370_1
GATCCAAGCCGCTAAACCCTGGCTCTGGTCCCATTGGAACTAAGCCCCGAGCCCCTTCCCAAAAACAGTGCAAACA
GGGAATCGTAGCACGATGACAACA
>YUJFF:01505:02763_1
GATCCAAGCTAAAAATTAGTGGTGGACTATATAATTGCCAATAAAGTTCCCTGTTTCGGGTTCTATTTTTATGATT
TTCAGTTTCTCAACTTAGGGTATG
>YUJFF:01532:01311_1
GATCCAGGAGAGTCCGTCTGGAGAAAGAATTTAGTTAAGTCCCGCAATAAATGAAGGACCACAGCCTGAAAATCTT
TCAGGGCTTAATTGTGTCTTAGTC
>YUJFF:01508:01675_1
GATCCAGGCACACCTGGAGCAGAAGTGCGGTGAGCTGAAGAAGACACAGCTTCAGGTGGAGCGGCTCTCCAGGACC
AAGCACGACATCGACTTCCTGACG
>YUJFF:01541:02160_1
GATCCATGAATTAATGTTGTTTATGCCAAATTCTGATCCTACCATTTGCATTTGCATTACAATTTTCACTCATCCA
GCTTTGGTGCACCCACTGTAGCCT
>YUJFF:01497:03173_1
GATCCATGGACAAGACCTCCAAGGTGAGCGTTCGTTTTAAAGGCAGGCGGGGTGTTCCTGATGCACAGCTTGTTCT
GTTCCTGCGTTTATGAGTCTAGCG
>YUJFF:01529:01782_1
GATCCCACGCCCCCCGTGCACTGTGAATCAGCACAAGAGCTGCGCGTCTTTTTGTCGTCTCCCTCTCGCCTGATGC
GTTGTGATTGGGTGCGAGCAGCCC
>YUJFF:01496:01620_1
GATCCCGATGTGATCGCACGCTCGGTGACTTCTTAATCACCGCCGTGCCGATTAATGCGAAACATGAACCGCACAA
ATCATCATTCCCTGAAATGCCGTT
>YUJFF:01519:01289_1
GATCCGCAGCAGAGCTAATTGCAGGCAGTGAGCTTTGCTGGGGTCCCCGTTTTGTGGAAGTAGCCAGATTCCCTGT
GGGCGCTCCTGTCCTGGTGGGGAT
>YUJFF:03767:03346_1
GATCCTCAGTAGTTCGTCACCTGGCCCTTTAATTGTACTGGATGTGTGTACTTCAGAAAGTGTGTCAGTCTATACA
TTACCCTGTTGTGCAACACACAAC
>YUJFF:01521:01310_1
GATCCTGCTGGGATATTTGAATTGGTGGAAGTGGTCGGTAATGGAACCTATGGACAAGTATACAAGGTTAGTTACA
GCACTAATTTGTCATTGCTATCCA
>YUJFF:01546:00999_1
GATCCTGTCTGAATGCCCTTCCCCGAGCCCATGTGACCAAGCAGCCTTTGAGCTCTGCAGGAGTAGCTGTTCTAGC
CATCTACCACTAGAGGGACCCACG
>YUJFF:01536:02075_1
GATCCTTTCGTGAGTCTTCAGCGCCCCCAGCTGGTTGAACTGCTTCCCGCACGCCGCGCACACGTAGGGCGTCTCC
CCCGTGTGGGTGCGCCAGTGCTTC
>YUJFF:01508:01462_1
GATCCACACAATGAGACCTTTGACCCCTGTAGGATTTCAGTCATATCAGCCTGTTCAACTGGGGTGAAAGGTCGCG
CCACCAATGTGTCTGGCCACTGCG
>YUJFF:01492:01733_1
GATCCACAGATTGATCATTTATGTGTCACAACATTCTGGAAAAAAAACTTTCACAATGGATGCTCTTGTATATCCT
GTCTGAAGCTTCCTCTGGGAGCCT
>YUJFF:03751:03193_1
GATCCACAGTCAAAATGTCAATAAGCTCCGTATGTATTTCTGCCTGATGGCCTGGCTAGCCAGCAGAATGGAGAGG
GGAAGAACCGAAGCCTGCGTGCAG
>YUJFF:01622:02656_1
GATCCAGAGTTGTCCTGACAACTCCTAAATTAGGTGATGAAAGAAAAAACTGTTAATGAGTTGGCCTTTTATGAAC
ATGAACTACAAAACAGAACCGCTG
>YUJFF:01527:01603_1
GATCCAGTGTGGGAGAACAGCGCTGCCTCCTCCACGGAAAGCCAGCACAACTCACTACCTGCCAGTTTTAGGAGTA
AAACGTACACTGCATCCAACAGGC
>YUJFF:01540:01630_1
GATCCAGTTCAGTGCCGCTTGCTGGAGGCCTCACTCAGAGGCCTCCAAATGGGGCCTATTAGGGAGCTGTGCTGCA
TGCCATAAGTACGCGTCAAGTGGG
>YUJFF:01512:01468_1
GATCCCCAACAACAATATTTCCATTGTACATGTCCAACAAAGTGCATTTAGTAAAAGTTCAAATGCAAAATATGAT
ATTATTCACCTGATATAAGTTAGA
>YUJFF:01530:01432_1
GATCCCCTGCAGTTAGCTGCTTGTGCCTGTAGGGGGCAGGGCTGAGCGTTTCAGCAGGCCTCTACCTGGTAGAGGT
CTTGGGTGAAGACGGGCGCGTTGT
>YUJFF:01515:02844_1
GATCCTATTCACTGGAGTCCCTGCAGCAATAGCCCAAAAAACAAACAAATAACACATGGGTGGTGACCTTAAGAAG
CTTTCAGGGCCAAGATACCACAGA
>YUJFF:01488:02933_1
GATCCAAACAGTGTGACAGAAGACTAGGCTTCTAGGCTTTCAAATGAGAAATATTTTAACCTCAGTCTTATCACCA
GATTTTTTTAAAAACTGCATTTCC
>YUJFF:01527:01359_1
GATCCAAACTGGGTCGGCTCTTTTGGCGGTTGAAAACAGCTGTTTCATTCACTTTCAGCAGCTGTATTACGTTCAT
TACAGCCGAGCCGCTCTTTATTCT
>YUJFF:01548:02221_1
GATCCACTTGCCCCGCTGCCGTCTTCGTTCGGTGGTGAGCTGACGAGCTCTTCCAGTTATGCTTTTGTCTTGTAAT
CAGAAGCGACACATTGTACACACA
>YUJFF:01505:02276_1
GATCCCACACTCCCCCCATTTTGTCATTTGCTTCCACATATAATATTCAGGTTTCATCCTTGGTGGATAGTTATGC
TAATATGGACACATTTCTCAGTTG
>YUJFF:01534:01519_1
GATCCCTTGGGACTTGATCACAGCGTGATGTGGTTGTTTAAAGATTCAGTCACAACTTGAGCTTCATCCTGTTCAC
CAGGTTGATTTCAAGTCAGTTATG
>YUJFF:01386:02551_1
GATCCTCTGTACTTCTCTGACATTCAGCGCATAGCCCTTGGCTATGGGAAGGCACTCGTGAATGTATTTTAACGCC
CCATGGAATGCCAATTGCCCCCCA
>YUJFF:03750:02713_1
GATCCTGCATTCCGTTCCTCGCCAGGATTTCGCCCTGTTTCCAGTGCAGGTGGCTCTGTGGAACGGCGTTGCTCAG
GGAGGAAGGGTTCCAGTTGGCAGG
>YUJFF:01519:02442_1
GATCCTGCTAAGCGGGGCTTTTGTCCGACAGCGCTGAGCCCCGTGTGTCAGCGGGCGACTGACCTCGCCGTCTTTG
TTCCAACGCCGCTCTCTGAAAACA
>YUJFF:01541:00563_1
GATCCAAATGCAGACTCAGACAGCGAAGTGGCGTGACTCCCGTCGGAGATGTTTAATGCAACGGTTAACAATACAG
CAGGCAGTCTCATAGTCAGTTAGT
>YUJFF:01545:02041_1
GATCCACAGGGTTCCTCTGACTGGCAGCACACTGAGTGCCTGCAGGTGTGAAGGGGCGTGGCTCTGCTGTTCTGAA
GGGGTGTGGCTCTGTTGGTCTGAA
>YUJFF:01520:01629_1
GATCCACAGGTCGACCATTCATACGTCAAACGTTCTGAAAATAATACTTCCGCAGAGGATGCACTTGTGTTTCCTT
GCCCTAGCGATCTTCAAGAGCCTC
>YUJFF:01541:03040_1
GATCCAGTTGGAGGTGAAGGGGTGTGGCATATCCTGGCACCAGCGAGAGAGCATGAGGACCAGTTGTGGCTGTATC
ACGAGGCCCTGGAACATCAGGGAA
>YUJFF:01522:01070_1
GATCCATCGCGGAGGCGCGGCCAATGGCTTTCATTTCCAATTAACAACTCTGTCCGAGCAGGCTGAGGGCGGTGGG
CAGGGAGGTGAACGTCGATGGCGA
>YUJFF:01544:01860_1
GATCCATCGTGCATTACCGAAACATCAGAAGAGGACTACGGGTAAAGGGTGTGTCCCACCTACAGGCCTGTCCACG
CCCACTCAGTCCCTCGGCCCTCTC
>YUJFF:01500:01722_1
GATCCATCTCTAAGGTGTCCTGTCATTTAAAATGGAAAAACGTAAATTCCATAGAATTGTACTTGATGACTTGATG
AGGATGTCCTGCCCAGCTGACCCC
>YUJFF:01621:02233_1
GATCCCAGTGCATGGCGGCGGTATTAAATTGCTCCATCTCCGCTCTGAATGCCTTATTTGCCCATGTCAGAGCGGA
GTGGTGCCGTGTTGCTGGAGCCGC
>YUJFF:01490:02505_1
GATCCCCACTTCACATTCATTCTTCATGCAGTCAAGCATAGTGATTAAGGCCTAAAAGGAAGAAAAAAAGTAAAAC
CATGAACAATTTGATATTGAAATG
>YUJFF:01509:00670_1
GATCCCCCTGCAAAAACCTTTTGAGATAGCAAGTGTGGAAAATAAAAAAACAAAGGGAAAGGGATTGAGTCTTGAC
CTTGAGAGTGAAACCTGAAAGAGC
>YUJFF:01504:01763_1
GATCCCTCCCTGCAGGAGCTTTTCTGCACACTCCAAGAGATCTCCTTCCTGCCACCTGGCAGACAACACTGTGCAA
GAGATTACTTTTTTTGCGAACAGA
>YUJFF:01476:02247_1
GATCCCTCTAAGCTCTCGCACTCAGCAGGTTTATGATCTTCATCCCACGATCCCCCTGCGCTCTCACTTTTAACAC
TGGGCTCAACCTCCTCTGTGTCTG
>YUJFF:01537:02559_1
GATCCGAATACAGGAGTTGTGCGGTAGCAGCAGATGCGCTCTCACGCTAAAAAATCCCAGCATTCTTTTCAGGGCT
CATAAACGGGTTTGCTTTTTGGGA
>YUJFF:01531:01431_1
GATCCGTCAGCAGCTCTGCGTAACTGTTTGCAAACTGACAGCACACACGCTGTTGAAACCGCGAAAGGTCAGTCCG
CGACGTTCTGAATTGATTCCCCTC
>YUJFF:01492:03166_1
GATCCTTGATGGAAGACTAAATAAACGGCAGTAATAAGACTCTCCCACCGCCTGAGAGACTGCTCCCCAGTATTGT
GGGGAGCTCGCGTGCGCAGGCGGA
>YUJFF:01549:02518_1
GATCCACACAAAAAAACTTTCTCAACTTTGTTAATAATGGAGCTGTAGTAACAGGCAGAGGACAATACAGCAGCTA
TATTAATACACAGCAGCTATATTA
>YUJFF:01278:02434_1
GATCCAGAGCATGCTTCGAGGACTACTGAATGACTGAAAAACTAGTTTGAATTCTGTTGACCAAGTATTCCTGCAA
ATGCTCACATGTAAAATTCGTACC
>YUJFF:01494:02381_1
GATCCAGGGACATCAGTCAGATCTGCACTGTCAGACATGTCTGACTCAAAATGGCACTCAGAATAGGCAGGAAATT
GGGTGTGAATATTCCCAAATGGCT
>YUJFF:01537:00967_1
GATCCAGTTGTGTAGCTACAGTAGGATAACACGCATACCACCAATAGACTACTGCATCGCCTCCACACGAAGTATC
ACCGCCTCCCTTTCTCTGCGTACT
>YUJFF:01534:01693_1
GATCCCAGTATATCACCTTGCTCAAGGACAGGACAGTCGTCGCCCCCTGTTGGTGGCATGGGGAAGGGATATGTGT
GAATGGCACCTGGTATTACATCAC
>YUJFF:01533:00898_1
GATCCCGAAAGCTCATCAATGGAAGACCGCCAGCCTCTCAGCTCACGGGGCGTGTTTGTCTTTCTCAGATCAATAG
CCCCCGCATCGGTGCCCTGAAAGA
>YUJFF:01510:02031_1
GATCCCGTCTGGAGTTTCTGCTCTTTCCCACAGAGAGACGCAGCAGAAGCTGGCCGCTGAACAGGGCTGATTTCAG
AGCGCGGCCTCCACGTGATCGCTC
>YUJFF:01499:00693_1
GATCCCTTTGGCACGGCGTCTGTTCCTCTGTCTTCGATCCGTGGGAACAAAGTTTAAATTTCAACACAGCGCTCCG
AGCCTCGCCCCCGAGGCTCCCGCG
>YUJFF:01544:00842_1
GATCCTACGCTCTTTCTTGAAAAGGTCATTAGCATAGCTAGTGTGTTGAAACGGGGTATAGATGGCAAATGCTCCT
AGCTGTAGGGTGCCAGGCCCCATT
>YUJFF:01537:02600_1
GATCCTAGATTGGACCTGTTGAGTAGTGATTGGGTTAATTCAGGTACACTCTGCGTGTGCAAGAGATGCGTCAGCC
AACGGCGAAAAATGGGCAGAGACC
>YUJFF:01535:02626_1
GATCCTCCCAGGAATGTATAATCAGCGCGGCGGCGGCAGACCTCTGTCACGGAGGGGGGAGGGGGGGCAGACGCGT
ACGGTATGACCTCAGCGTCGAGCG
>YUJFF:01543:01820_1
GATCCTTCTCATTTAGAGTCAGGTAAAAGTCATAGTGTTTCCCACACCTGTTTTATTGCACTGTCAGAAGTTTAAT
GGCCTTATTTTTGTGTACCTTCCT
>YUJFF:01523:01511_1
GATCCACAGGTCTGGTTTTCTGGTTCTCTGGTGGTGATCTGTGACCACAGTCAGTGGACCTGCTGCAGAATTGGAT
TGGAGATGTTTTGAGCATTTTTTT
>YUJFF:01600:01770_1
GATCCATCGGATGAAAAGTACGATAAAGCAGACATCTACATCCACGTCACGTTTATCAAGAAATGGGATATCTGTG
CTGGAAATGCCATTTTAAAAGCAC
>YUJFF:01477:02280_1
GATCCATGTCTTGCTCTTTTGTTCGGGGTTCATCAGGCTCTGTACTGGGGCCTGTTCTCTTGGGGGTACTGGGGCC
TGTATGTTGATGTCACTCTGCTCT
>YUJFF:01475:00958_1
GATCCGACCCAACTGCCAACTTCCAACCCCTTTTACACATCGGCCAGTCAGACTGAGCTTTCCTCATAAAACCATT
TATTTTCACTGCTGGGTTTTATTT
>YUJFF:01461:02688_1
GATCCTACCTGGAAATGGGACAGTTCACCTGCGGGTTCCAGTCATTGAGTTATTTTGCTTGTGTGCCCTGGCGGCG
TGACCCCTGTGACATCACTGGCCT
>YUJFF:01541:01334_1
GATCCTGAAAAATGGTTTATGCATTTGTATTCTCTCAGCTTGATTATTGTAACATTGAACTGTCAGGTTGCACCAA
TTCAGCCTTGAAACGTCAACAACT
>YUJFF:01520:01310_1
GATCCTGGATTATGTGCTGCGGTGGGGCGGGCGGTAAACAGACTGCTGCCTTTTTTTAACGCTGCGTTCTCTCGCT
TCCTCCTGACAGCGCAGCTTTGAC
>YUJFF:01457:00916_1
GATCCTTATGCCAAAGTGTGGGTCTGCTGTGGGAGGAGCGCTGCCAGTTTGGCACACTGGACTCTGTTTGGCACAT
CAGCAGCCAATCACTGCGTCGGCT
>YUJFF:01606:01352_1
GATCCTTTCAAGATGCCGCACAATTCATGGCTGGAGCTCAAGTGCATGTTTCAGGAAGCAACTGCCCGTGTCAGTT
ATTCACTTCATCACAACATCCATT
>YUJFF:01515:01240_1
GATCCAAAACACGCATCCTGATCCTTGTTCCTGGGACTTTCTCTGCAGGATGCGTCGGTCGTGCGTGGCTCTCCTG
GTTCTTCGAGCACCGACCACCGCT
>YUJFF:01510:03008_1
GATCCAATTCCTTTTGCTCAGACATCCAAGCGGGGTTGGCAATAAGGTAGCTTTTCTAGCAGCATGAAAGTGGTTT
CAAATCTGGAAATGCCTCTCTGTA
>YUJFF:01534:01298_1
GATCCATTAAGAATCCTGCAACACAGTCCCCACCTCTCAGGCTCATACCTGATGAGTCTTCAAGTCCAGCATTCAA
ATCCTGTGCCCATTCCTCACTGTT
>YUJFF:01544:00701_1
GATCCATTGTGTTGAGCATAAAAGTGGTATGTCTCACGTTGCAGAAGCAAACGTTCATGGTTGCCACCTCTAGGGG
CTTTTCCACTTTTTCAATGCCAAC
>YUJFF:01537:00652_1
GATCCCAGGTGTTTTACCAGCAAAGTCATTTAGTGCCCATTTGTCTCCTCACTGTGCTGTTTGCTGATTAACGTCT
GTGTTTCTGATCAAGACTCACTCA
>YUJFF:01495:02494_1
GATCCCAGTCGGCGCGTTCGAGCGGGGCGCTTTTTTTTAATTTTTAATTTTTAACATTACTCCCTCGCAGTCCCAC
TTTATAAGTGGGTCACGTTGCAAA
>YUJFF:01486:02719_1
GATCCCATCTGATTGGTATTTATTTGGAGAGGTGTATGCAGTCTGCTGTTTAGATGAAACTGGGGATGTTGTCTCT
GTGATCTGGTAAGTAACACAGCAT
>YUJFF:01539:01094_1
GATCCCCACCTTCTCACGACCTCATCCTGCAGTGACCCGCACCGCTGAGCTCGCGCGAGGCCCCTCCCACCCCTCC
GTGGGAAGGTCGAGCGGGTCACCG
>YUJFF:01519:01589_1
GATCCGACTGAGATTATTAGGACAGATTAAGTAAATAATCATTCGTTGGGGAGGAACATTTGTTTCGGGGCAGGAC
ATTTGTAAGATATTGTTTCATTTT
>YUJFF:01541:02874_1
GATCCTCGGCTGGATCATTTACGAATCACGCGTCCCGAAAACATACTTCCGCCGAGGCTGTGCTCGTGTTTCCTCG
CCGAAGCATCCTCCTCCTCGCTCG
>YUJFF:01543:01273_1
GATCCTTGTTGGGTTGTTGCTTGTTAGTTGTTTGTTCTGCCCATGTTCCTGCTTCATGTGTTCCTGCCCAGTATGT
ACCTGCCATTTCCTGGTTTCTACG
>YUJFF:01511:01108_1
GATCCAAAGCCAGTAAACTTGCCACGTTTTATTCAAATCTGCCCACAAGGTCTTTTTTTGCCGTTATCATTTTCAT
AGACGGATAATCTTAGAACAAGTA
>YUJFF:01534:01039_1
GATCCAAGGGCCCTGACTGGCAGTGGCCCAAATGGAACATAGGTAGAATAGAACAATAACTTTTTATTTATTTGTT
ATTGAAATTGACAATAGAATAATT
>YUJFF:01537:01716_1
GATCCCACAATTCCCTCTTCAGCGCGGAGCTTACTGCGTTGTGGCAGCTGTTTCCATTTATTATTTCACTTTTTAA
CACCGTTCCATTTCCTCTTCTTCA
>YUJFF:01465:03275_1
GATCCTGGACGGGGACCTGTACCACAAGGGCCTGCTGAAGTTCGCCATGTCAGCCGAGTCGCTGCAGGACACGTTG
GCGGTGTTCGTGGTGGACATGTCG
>YUJFF:01541:01051_1
GATCCTTGTACAGATGATTGTGATTATGAGTGTGATTAAATAATATTAATGAAAAGGCTAGCGGCTAATGGCTATC
CGCAACGTTTACTGTCAAACAAGT
>YUJFF:01463:01681_1
GATCCTTGTCCCTCGCTGAGGGCTGGTCCTGGTAGCTCCCGATCACGCTGTCAGACTGCGGACGCGGGGTTCGGTG
TGACCGCTGCGCCCGAGGTCACGT
>YUJFF:01506:02335_1
GATCCACATACGGATCGTTTATAGGTCGCGCATTCCAAAAAAAAAAGACTTCCGCAAAGGATGCACTCGTGTATCC
TCGCTGAAGCATCCTCCAGGTGCC
>YUJFF:01518:01232_1
GATCCCAAATGAATGTTAACATCGACATCTAGTGGTCAAACGGAAATGTAACAATATAAATGTTTACTGGCTAATT
GGACTACTTAGAGATAATATTTGT
>YUJFF:01523:02237_1
GATCCCCTCGACCGCCACTTCCCTTTCAAAGAAAGACCTCGCTGCCACATTCTCCCCTGCTAACACCCCACCGCAT
TCTTATTCGCTACAGCTCACCGCC
>YUJFF:01521:01586_1
GATCCTGTTCTCCAGAGGAGGCTAACGGCTAAGTTTGAGCTCACAGACTGGAGCAGAAGGGACTGGGTGTGGTGCT
TGTTGGGGGGCTGCTGCCTCTTTG
>YUJFF:00453:00185_1
GATCCACAACATCAGAGTGGTACAGGCTTGAGAAAGGAATTATACCTGGCTGCACCATCTCAGTCATCCTTTCGCC
CTCGCCATGAATATGGTGGTCAAG
>YUJFF:01547:02291_1
GATCCACCACCAGAGGTGCTGCGCCTTCAAGCAATGACAACATCTCGGGCCCCGCCCCTCACTCGACGCCCGCTGC
CAGCCTGATCACACGGGGAGCTCG
>YUJFF:01536:01054_1
GATCCCGGCCACCACGCTCTTCAGCTACGTGGAGCAGGCCAACATCAAACCGCAGCTGCAGCAGCTGGGCGTGGTC
ATGTCCGTTACACGCACAGAGCTG
>YUJFF:03767:02928_1
GATCCTCGGGAAAAGAGAGTTTATCTTTTCTTTCGCTCGTGTCTGATTCCTTTCTCCGTTCCGTTTTGACATTCGG
TCCTCTGCTTCGTGCTGTTTGAAG
>YUJFF:01460:01514_1
GATCCTCTTGAGCTATGGAGAGGTGTTGCTGTTATGGCAGCGTGTTTGTCACCCCATTTTAATAGGCTCTTCCCTC
CCGATGAAGCCCTGTCGTTATTCT
>YUJFF:01529:02846_1
GATCCTGCGCTCTCACACGGCATCGGCAGCCCAATGCTGGAGACACCAGGCAACGGGACAGAGTGACGGAGTGGGG
GGCGGGGCCCTGGCCTATAAATCA
>YUJFF:01371:03156_1
GATCCAGAATCAAAGCTCTTCCCTGGAGCTTGTTTATTCAGCAGGTCTCTCGGCTAGAAAGACCAATTTTAAGATT
GGAGACAAAAAAAAAGTCCCGTGA
>YUJFF:01536:03078_1
GATCCAGGATCTATGCAGACTCCCTTCTTTCATGTGCGCTTCCTCCCGCAAGCTGTTCCTGGACCTGGAGTGATGC
TGATTGTTTTAGCCGCTTTGTTGC
>YUJFF:01546:02060_1
GATCCAGTTCCACCGTGCCTGGAGGGGTCATACCACGCAGAGCTCACGGTCCCAGGAAGACGTTTCAGAGGGTGGT
CTCTCGCGCGCCGAGGCCCACCGA
>YUJFF:01541:03009_1
GATCCATTTACAAGAAAAACAATCCCTTTTGTTAAAAAGTTTTGTGAGATATTAAAAAGATCCAGTAATGTGCTGC
TGGATGGCTCATTCTTGTTGAGAC
>YUJFF:01526:01481_1
GATCCCACTTTTTTGAAGCAAGGAGGATTTTCTTCTTTTAAAATGTATGTATTTCTCAAAAGGAATATAAATTGCT
TATTTCCATGGAACAGGCAATGCA
>YUJFF:01473:01713_1
GATCCCCCAGCAGCTGTACTTCAGCACTGTGATCCACGCGCATCCTCACGAGGGAACCTCCCATCAGGTTTAAAAC
GGAGCCACGACTTTGCAAATGCTG
>YUJFF:01537:00595_1
GATCCCCCTGATGTGTTGCCCTCATCAATTGATTTTGCATCAACGCAGAGACTCGGCTAATCCTGTGTTGTCTTAC
TATAGGGCATGGATCTGTTATTAC
>YUJFF:01549:01289_1
GATCCCCTAGGGAAGGCAGAATAGCCCTAATTCCCACCCATTCTTTTTGTGGCACTTTTCTGAACAATCTTCAGTG
CACGCATACCCAAAAACGAGAAGG
>YUJFF:01504:01658_1
GATCCTAGTAAGCTCAATTTTCTTTCTGTTGATTTATTTCTTGTTTTCTGATTCTAGGCCAACCGTTTGATCCACA
GTTTGTTATCAACAACGCCGTCTC
>YUJFF:01524:02134_1
GATCCTTAGCACTAGGGGAAAGTACCTATGCAGGTGTTCTGAGATTCCGCGCTGGCGTCCCTACCCACAATCCCGT
TCACACGTCTCTCACCTTGTCTCC
>YUJFF:01517:02860_1
GATCCAACACACAAACGTTTGTTTGATTGTTTTTTTCATAACTATTATCATTAGCGTTAAGAACACCTCCGATTGA
GAACCTATTGCTTGCAACCTAGCT
>YUJFF:03765:03118_1
GATCCAACCCCCCGAAACCCTGACACATACATTGGTAAAAACCTAGGGTACCAACATTATTTAACAATTGTTCAGC
TATGATCAGCTAACTGTTAAACTG
>YUJFF:01543:02399_1
GATCCAATAGTAAAATTCTGATATCTCTTAATGTGACATAATGGAATATCAGCCAGTCAAATCAAAGAACTCAGCC
AGTGGCTGAGCTGAGTCCTGTCAG
>YUJFF:01452:00768_1
GATCCACTTTCTCTTATCAGGTAAGTCAGGGTGAAACTGCATTGAGGACAGAAGAACCTGGGTATCCAAAATGTTT
CATGTATGGCACTATGTTCGAAAA
>YUJFF:01525:01666_1
GATCCAGTCCAGTGTCCAAAACGCGAGGAAGAAAATCCGTCTGCTTCAGGAAAGAAAGGAAGGAGACCATCCAGGG
AAGGGCACAACAAGCCTCGCTGAG
>YUJFF:01505:02605_1
GATCCATGCAGTTTGAAATCCCAATTGCAGAACAGAAGGAGATGGTGTGACAACAAAACTCAATTTATAGCGATTA
GAGATTAGAGATTTGGCATATAAT
>YUJFF:01544:01305_1
GATCCCACGGGAACGGGACCTGTGGGACCTGAAACGACAGTTGCAAGCGCAGGACAAATTTACTCCGAAAGAGGGT
TTGACGCACAGCGAGAGAATGACG
>YUJFF:01515:02493_1
GATCCCCACTAACCTGGCTCACTTAAATCATTGGGTGTAGCCTCTATGGAGATGACAGGAGGGACATATTGTGAAA
AATAGGGGCAGCTGCTGACTCTGC
>YUJFF:03775:02863_1
GATCCGCTTCCCCTTCCGTGTTCTATTCGCTTCTTCAATATCAGTGATGTGATGACATGAGGCTTTACCGTTGACA
CCTTACTGCCTTCTTAAACCAGTG
>YUJFF:01526:02106_1
GATCCGTTTCTCTAGCCAAGAGGGTGTAACTGCCTGTCAACAATTACCCCTTTTCCACCAATGCGAACCTAGTTCT
TGTTCTGGACTAGTGCTAGTGCCA
>YUJFF:01511:01728_1
GATCCACATAGTTACACACGCACATACAGCATACATACTGTACATTAGGGGTGTGCAGAGACGTTATTATCTGTAT
CTGTATCTGTATCTGTTCAACCAA
>YUJFF:01547:02414_1
GATCCACGGCGACTGTGAGAGCAGCCATTTCCCTTACGGCCAGAACAGCAGGATCAGGGGTTCTGAAGCACCGTGT
TCCAGGGGGAGAGGTAAAACGATT
>YUJFF:01464:02495_1
GATCCCAGCTGACTGAATCCTCCTAAGGGTGGAGCCACACGTCCTCCCACAATTGGTCGTAATAAAATTTGAATTG
GGGTGACAGTTTACACGTCGCATC
>YUJFF:01494:01326_1
GATCCCGTAGCAAAAAAAAAAAAGGAAAGAACGCCATGCCTGGGGTTTTTTGGCCTGCGCTCAGAATGGTGTGTGA
GGGGGCTAGTTAAGGATGATTTAT
>YUJFF:01545:02327_1
GATCCCTCTGTATGTTGAGTGAAACGTCCTATCATATAACCTCAAGGAGTCATTCTTGTGTACCACCTGAGAGCCA
GAGATTGCACCAGAGTGCACTGCA
>YUJFF:01528:01317_1
GATCCCTGACGATGACATGCTGATTCAATAGTTCTGCTCTATAGACGCAGTGTTCTTGAAATTTAGCATCCTCTGC
AGATACTGGAACAGGGAAAGGTGC
>YUJFF:01545:01212_1
GATCCCTTTTATAGTGGTCTTATTTTGGATGCTGATTTTGAGCAGCCGTGCCTTAATGCAACCCTTTATGGCGGAG
GTCTGCCTTTTCTGACTCCAGTAA
>YUJFF:01512:01494_1
GATCCGCTTCTGCCGCCCAGCTCGGGGGAAAATTAAGCTCGGAAAGAATTCCTCCCCTCGCCGCGCTCGCCGCATA
TCGCTTCCCGCCGTGTGCGCGGAG
>YUJFF:01532:00714_1
GATCCTATGGGGTCAAAATGTAAAAGGGGCCCTGGCATGGCAGTGGTAGCCATGTTGGCTCCACGGGTGCTGGATC
ACCTCTCGATGCTTTTGCAGCGCT
>YUJFF:01510:02428_1
GATCCTCAGGGGCAAAGACAACCAAAAGCAGAAAAGCAGGAAGAAAAGGAATGCTGTCTGGAGGAAGAGAAGAACA
GTGTGGGTGAGATTGAGGCCTGTC
>YUJFF:02907:03139_1
GATCCTCCAGAGCATCTCCGTGTCCCAGGACGGGCACAGCTGATGCTGCTTCAGGGGGCGAGAGTAGGGGTTCAGG
GGCTGCAGCAGGACCAGGGAACGG
>YUJFF:01519:02694_1
GATCCTGAAGAGAAAGAAGAAATCCTTAAAAAGGGGTTCTCTTGTGAAAACATCCTTGCCTGAGCATGGACATTGT
AAAATGTCATCTATAGAAAAAAAC
>YUJFF:01510:01482_1
GATCCTGATACAGAGAACCGTTAAGAATATAACAGGATGAAATTTAATTTGTTATAAAATTGAATAGCGGCAGACA
TCTGTTCCTCTGAAACTAGCCTGG
>P32JD:00742:01751_1
GATCCTTACAGGTTTGTGCAAACGGCCGTAACGCAGTGAAAACTGTGTTTGGACACTGCGCTGTGTTAATTGCCTC
TGCCTGAACCAGCACACAAGTGCT
>YUJFF:01480:02951_1
GATCCTTCACGAATGCAAGGGAGATAACTGAAGATGTGTAAAAAAAAGATAACAAAAGAGAATAAATGTCTTTATG
TGTTTTAAAAAGCTTACCTATTAT
>YUJFF:01463:01416_1
GATCCACAGATCCGTATTTATGCGTCACAACATTCCAAAAAAAAAAAAAACTTCTGCAAAGGATGCACTGGTGTCA
TTGCTCAAGCATCCTTCATGAGGT
>YUJFF:01490:02687_1
GATCCAGAATGCAGACAAAGACAAAACAGTTGAAAGACTGAGCATGAAGGGAAAGAACTGGAGCAGGAAACGCCTC
TTACGGGCCGCCCGCCACCCCGCG
>YUJFF:01543:01867_1
GATCCCATGAGGCGCAAACAGAAGCCTCGCGATCGCAGAGAGAGAACTGAGCGTGCTCACAGAGAGAACCGAGCGT
GCTCAGTGCGAGTCTCCCTCCCTC
>YUJFF:01509:01115_1
GATCCCTTCTGTGCGGAGTTTGCATGTTTCCCGTGGCCCCGTTGGATTTCCTCCCACACCAAAAGACATGCATGTG
AGGTTAGCTATACTGTACTCCTGC
>YUJFF:01518:00884_1
GATCCGATTGCCCATTGGGAGTTGCTGGTGCGTCACACAGACCGCAGGGGTCCGATTGGCCATTGAGGCTGACTCC
CTCCTTACGTCCTAAACTGAAGGT
>YUJFF:01535:02373_1
GATCCGTCCGTGCTTTCGATGAAAGGTTCTGGCTCACACTGCGTTCATTAGAAAAAATAAAAAATAATAAAATTAA
AAATCCCTCAGCGGTTACGGACAA
>YUJFF:01540:01480_1
GATCCTGCCACTCCACAGTGCCAGCGGCCTAATCTACAGGCGCTCCATGTCCTTCAGCCGCCGAGATGATTTGGCT
CACATTGCGGGGCGGTGATAAAAC
>YUJFF:01527:02785_1
GATCCTGTCACTATAGTAACAGATACAGGAAGGCGCGATGCTTTCAGTCGGTAATAAGGTGCCAATGAGCACGTCG
CCTGCTCTGACTTCCTGCTCTGAT
>YUJFF:01642:02393_1
GATCCTGTCTTTTCAGCAAGTTCGCTTGGCTCAAAAGAGGAAGGTTCCAGAACGTTCCAGACTGTAGGGGGCTGAT
TATGTTTTGCTCATTCGAGTACCA
>YUJFF:01627:00990_1
GATCCAAAAGACTACTAACCAAGGAACACCCAGTGTACACATGCAAGTATATACTCACACACACACACACATACAC
ACGTATGCCAAGCAGATGATCTGG
>YUJFF:01527:00974_1
GATCCAAACAGATTTTTTGCACGTTGGCCAATGTTACCTTAATTTTGATGATGAGACCCAGAAACATTCTAGGATA
ATTCCTTTCCTGTAGTTGCACAGG
>YUJFF:01500:01381_1
GATCCAAACATCTGTGTGCATCCAGGCTTTGATCTCTGACTGTGTCTCCATCTTTTTTTCCCCCTGTTTTAATTTC
CTAAATGGATATGGAAGTTGACCA
>YUJFF:01715:00947_1
GATCCAAAGAGCAGGCAGTGAGGTTCCTGAACCAGGACTATGAGGCCCTCAAGCAGGAGTGCTTGGACGGGGGGAC
GCTCTTTGAGGACCCCTGCTTCCT
>YUJFF:01937:01646_1
GATCCAGCCAGAGCTGGACCAGCAGAGGTGTTTTCTTTTCCATTTTTTAGTTTCTCTTCGGGGTTTTTGGTTTTTT
TTGTTTTTTTTGCGGGCCATGCCA
>YUJFF:01460:03163_1
GATCCATTCTATAGGGAACATCACTGTGGTACAGTTACCTGCCACGTCAAACTCGATCTCCAGGGTAACCTTGTTG
GTGATGCTGGAGTCACGCAGCAGC
>YUJFF:01528:01270_1
GATCCCCTTCCCTACTTTAAATGAGGTTAACTCAAACGAGCACTGTGCAGGATTGTAGAAACACTACTGCGTAAGC
AGCATCAGCAGTGTGGTTTCACCT
>YUJFF:01500:01712_1
GATCCTAATCTGTTCCGTTCGGATATCACGGCTGTGCAGGCATGGTGGAGTGCAGGCGCAGGGCCTTACCTGTACC
AGGAGACAGGTGGCAGGACCGTGA
>YUJFF:01474:01990_1
GATCCTCCTTTCTTTTTATAAATAATTAAAGCAACCCTTATCATACATGCAAACGCCATTATGGTGATATTTTTTT
CTCCTTTGAAAAGTAAAGGCATAT
>YUJFF:01578:01218_1
GATCCTGGAGTCAGGAGGGTGGAGTCATCAGATTACATTATTCAGTTATCACTGACTGGCAAAGTTAGCCCATCAC
GTTGGCTAGGGAGGTGCTGAAAAG
>YUJFF:01505:01959_1
GATCCACTAAGTCAGCTGACCGCAGACCTGGGTCAAGTAAATTATTTGAACCCATGTTTTAACCCCGCAGATGCCA
GTGAAACTCCTGAAGATTCGATCC
>YUJFF:01533:01310_1
GATCCAGGGTTTTGTTCCAGAGCCAACACTGTGTGTAGAGGTGAGTCCAACTATATGTAGTTGGCACCTCTTAGAC
TCACACACCTGCTCCGCCTCCTTC
>YUJFF:01525:02679_1
GATCCATCGATTCAATGCTGTTTATGTCCAATTCTGACCCTACCATCTGCATGTCACAGCATTCATCAGCCAGGCA
ATGTGTTTCCAGTCTTCAGTTGTC
>YUJFF:01526:01580_1
GATCCATGAAGAATACATACGTTTGTTTAAAAAGTATAATGCTGCGCAGGTTTACAGATATTATGATACGGGAATT
CTAACACACCTCAGCACACTTCAG
>YUJFF:01522:01160_1
GATCCATTGATTTTTTTTCCCTGCGCTATATTACCGTGCGGTTTAATGAGCTGGCCTGCGCGGTCGAAGCTGTGTC
CACAGATACAGGAGCAGACGCGCT
>YUJFF:01511:02861_1
GATCCCGACACGCACCACAACAGGTGTTTACACTTCCCTGTCTGTCTGCACAGGACTAATCGTGATTCATGAAGGA
TGAAAGGAAATTAAGCGTGAAGGA
>YUJFF:01477:01123_1
GATCCCTTTCAGCAGGGATGGACATTTTGTCTGCACCAGGCATAATCCATTGATTTTTCTGTTTCACATTATGTGT
GATCTGCAGCTGTTCAATCCAACC
>YUJFF:01543:02921_1
GATCCTCAGCATTCCTGAGCCCTCCTGTGAAGACTGGCTGAGGGTGATGACATACGTTAGCAACATAACATTGACC
ATGGAATGAGACTTGACAGGTTGC
>YUJFF:01524:01738_1
GATCCTCGTCCAGGCTGCGGCTAACCTGCCGCCTGCACCTGATACCGTTGGTTCCTAGGAGCAGACACGCACCCTT
GCCTTTGTTTGTCACCATGCGCTC
>YUJFF:01539:01494_1
GATCCTGAAGGGCCAGAGCCTATGGGTGTGTCCCTGAGCTCTGTGAGCATGTGGGTGCCTTAATCCTCAGTGAGCG
TGTTCCTGACCTTCAGCCAATGAT
>YUJFF:01501:01389_1
GATCCTGGATTCAGCTGCTTCTCGGTTCCTGGATTCAGTGCTGTGCGACTTTCAGATGTTTCTCCTGTCTACTCAT
CGGCCTTGTATTTCCCCTAAATAA
>YUJFF:01541:02767_1
GATCCTTCTGCTGAAGTAATTGTGCTCCTGTCACAGGGACTGTGATCACTGTGAGATACACAGAGCAAATGACAGC
CTGTAGCCTACATGTCCTGTGGAG
>YUJFF:01543:00991_1
GATCCTTGTCCAGACATGCAGCAGTAATATTCAACAATTAAGTGTTCTCTCACAGAGTTCCCATGAAGTCTCTTTT
TTCTTTTTTTTTTCTTCTTTTTTT
>YUJFF:01548:01083_1
GATCCACTGGATGGATTTCAGATTTTCCAATTTATTTAGATTCCTTGTGTCATAATCATTATTCGGAAGAACTGTG
ATCCATATAGAATAAGCTTGTTAT
>YUJFF:01520:01180_1
GATCCAGCAGCGCTAAATCAAGTTCATAGTGCTCTGACAAACCAACAGACTACAATTGGTACCATAAGGGTCCCGT
GCAATCCATTTCCAAGAACCTCCT
>YUJFF:01520:01341_1
GATCCCAGGAGGCCCATTTGGATAGATTCACTAAAAAGTAGTAGCACAAGTTGTGACAAGCACACTGAGAAAACAA
ATGTAAAAAAGAAGAAAGTCTTAA
>YUJFF:01506:02589_1
GATCCCGCCTTCAGAAAGCCCCTCGGCTTCTTGAAGTTTTATGCTTCTGTTATATTTAATGAAGCCTTTCATATAG
TAAATGCTGGTGTGGCTTTGTGGC
>YUJFF:01527:01529_1
GATCCGTGCGCAGTAAAAATAGCACATGCGCCACAGCTGCTGTTTGTTTGGGCTGACTGGGGAGAGAATGTATATT
TCACTCAGCCTGAAAGCCAACAAA
>YUJFF:01458:00666_1
GATCCTGGGTAAAAAAAAAAATTAAAAAAAAAAGCTGTCAGTGCCAGGGGTTTTGCTCCATAAATAGCAGGTTGAG
ATTAGGCTTGCTTTCTCCTGCTTG
>YUJFF:01527:01620_1
GATCCTGTGTGATGCACACTGTTTCAGCTTGAAAGAGAGATGTGGATTTGACTACAGCTGTTTGATGGGGAGATTT
TTTTTGTGGGGGAATGACATGGAT
>YUJFF:01470:00690_1
GATCCTTTTCACCTCGCCAAACGCCCTCAGACCTCGTCCGTCACGGAGAGCTTCCGAACAGTCGGACGCGTTAATC
TGTCGGGTTGCCACGTCTCCTCAA
>YUJFF:01521:02157_1
GATCCACAGAACGGAACGCAAAGCCTTCTGGGAAACGGAAGCCACCACTTTGTTTTTTTTTCTCCTCAAGGTTTCT
GGCCCCTGTGAGCCACCGTATTCC
>YUJFF:01270:02783_1
GATCCACAGACGGGGGTCCAGCAGCGGACACAGAGAGCCCTGCTCTCATTTCCTGTGCGTTTTGTGACGCTGTGGA
GACACGCCCATCACCTTCATGCGA
>YUJFF:01543:03077_1
GATCCATCCCTTCGTCTGCTCTTCAACGGCTTGATGAAAAGAAGTCCTGAAAGCGTAGATAAACGTCTCCTCCTAG
ACTTATGCAACGAGTGAGGATTCA
>YUJFF:01544:01877_1
GATCCATGGACCTCATAGGGCTTAGCTCAGTGTGGTCATTTTGGGCATAACCGCTGAAAGGGGTGACTTGGTGGGT
GGTGAGGCAGGACCACTCCAGGTT
>YUJFF:01627:00915_1
GATCCCAATGAATCTGACCCTGACACCCTGGTAACGGGACGACCTGATTGGATAATGTTGTTTCAAGATCAGTTCG
CAACACCCTAAATCACCACAACCA
>YUJFF:01535:02223_1
GATCCCAGCGTTCGGGCCTGGCTCATCTCATTCGCCATTACTGCCCTCTGCAGGTCTGAGAGAATTATAACAGCTA
GGATACATGCTGGCCCAAGGTCCT
>YUJFF:01523:01710_1
GATCCCCATCATCCCTCTCCTACATTCGCTCCCTCGTTAGTCCCACAGGGATCGTTGAGCCAATTAAGCGAGCGGC
CACGCCCGTCAGGACCGAGGACAG
>YUJFF:01530:01582_1
GATCCCGCCCCTCAGCCGCGTGGCCACCGTCTACATCTACGTGCTGGACCAGAACGACCACGTCCCCGAGATCGTG
TACCCGCCCGCCAACGGCACCCGC
>YUJFF:01521:02604_1
GATCCGAAATTGCAGTCACCAGGGCACCACTGGAAAAGGGATTGTGGGCCCCACGAAAAGGTCTGACATTGGGCCC
CGCCACCCCAGGAAATCCAGCGTG
>YUJFF:01540:03092_1
GATCCGACCATTTAAAAGTTGTATTAGGAATTTTTTTGTTTTTGCATTGTTGGCAGTTTCAGCCCAGTTGAAAGGA
TACTAAAGAGGGATGTCCTGGGTC
>YUJFF:01535:02203_1
GATCCGATACAGCGTGGTGTGAAAGGTTTGACTGACTGGAATGGAAGTTGTGTGATTACAAACAAAGACCTGAGAG
GCAGATTGTAGTCATTATGCTCTT
>YUJFF:03688:02801_1
GATCCTATCTGAGCGAAGGTGGGATTTTGGTGTGGTTCTATGTGATTGGACGGGCCAACTGAGAGAGAATGGGTCT
GCTTACAGCTGCCACGAACCTACA
>YUJFF:01881:02023_1
GATCCTGGCAAATTCAGACAGAAATGAGGCCTAAGGCGCATGTTGGATGCACCTGTTAAGGTAAAATCACCCACTT
CCCCCCAGTCACTCAGTGTCCATG
>YUJFF:01521:01207_1
GATCCTGGCGGAGGACGGAGGGGCCCCGTCGCTAACGGCGACTGCGACGCTCGCCGTTACCGTGGACCGCTCGGCG
ACCGAGGACGCCCTGGCCTTCGAG
>YUJFF:01435:03232_1
GATCCTGTGCGGTGTGAGGTTGGCTGTCGGTCCCATTTTGTGGAGAGAAGAGGTGTCCCCCCTCCCTGTCTCTGGA
AGCCCGTGATGTTGAGGGCTTTCA
>YUJFF:01585:00384_1
GATCCTGTGTCAGAATGTGATCTGTGCAAGTCGTTCTGGTTAACGGGTGTCTCTCTAAGAGCTGAAATGGAATTAT
AGCGTCGGGGGATGTTCTCAAGGG
>YUJFF:01468:03184_1
GATCCTTGCATAGATTGCACATTTGGAGAATGTGTTTGGCCTGGCCTGAATGGGTCTTGTTCTTTTTTTTTCAGGA
AGAGAGAGGGAAGGAGGGATAGAG
>YUJFF:01522:00578_1
GATCCAATCGCATTCTGCAAATGTGATTCTTATATAGGGAGAGCACTAAAGCTTTTACGAGCCCATAAACCACTCG
TCAGGATGTGCTCTTGACTTTCAC
>YUJFF:01531:01612_1
GATCCAATGGGTGTTTTTGGCAGGAATGGGGGTTATAAAATCCTCTCTGACTCTAATCACCTGAATAAATGAGATG
GATATTGATTTGTTTATATGAGCT
>YUJFF:01568:00751_1
GATCCACTAGAGGGCGACAGCACAACACAAAGGATGGGGGTCAGTTCAGTGAGGTTAAAGCCGCTGTTATTACCGC
CATTATTAATTGACTTCCAGCAGC
>YUJFF:01434:02658_1
GATCCATCGGCAGTGGAGACTGTTAAGAAGGCACAGAAGATTGGCTAACAACAGTTCCAAGCATTCACAAAGGAAT
GTCTTGTGGACAGAACAAGGCCCA
>YUJFF:03758:03190_1
GATCCATCTCAATGTACGTAAAGGAAACATTTAATGAATATGCACTGAAATTATACGTACATGAGCTTTAATCCAA
TTCTGATTTATCTCAAAAGAGTTT
>YUJFF:01522:01329_1
GATCCATTCATATTTAAAAAATAAATGGAAAGCTGCCAATTTCTATGTGGACATGGACCTACATTGCCCCTCTGTG
CTGCCTTCAAAGGAAAGTGCTAGT
>YUJFF:01526:01672_1
GATCCGTACTCTGCTGTTATTCCTTATGAGGATCACAGTCAGCATCTTGTAGAGGCCTGCAGCCTGAATTTCCTTC
CTTCCTTCCTACTTCTTTTTATTT
>YUJFF:01516:02962_1
GATCCGTTGTATGGCCGTAATGTCGTAACCATGGTTACAAGCGATTGGGCCGCGAACGGTGTATCAGAAAGTGTAC
GTTCAGCGTGAACCCGATGCACTT
>YUJFF:01523:01199_1
GATCCTATCTCAGCATGCACTGGGTGAGAGGAAGGACCCTGGACACAGGTCACTAATCCATCACAGGGCCCACACG
CCATTCGCTCCAACATTCATACCT
>YUJFF:01507:02722_1
GATCCTCCTGTGCAGTGTGCACGCGTGTACGCAGCCGTGTGAGCGAGTGTGTGTGTGTGTGTGTGTGTTTCGCAGC
ACGCCCCCAGCATAAGCGAGGCCA
>YUJFF:01549:01056_1
GATCCTCTTGGGTCATGACGGGCTCCTCGTATTTCCTGCCGTTTTTCTCTCAGGTAAAACCACTTATGGAGGAAAT
AAGTGCGGTTTCCTCCTGCGATTG
>YUJFF:01586:02297_1
GATCCTGAGCCAGTGCTCTGAGCTCCAGGTGAGAAAGATTTAATAGAAAAAACTGCAAGAAGAGAAATGAAAAGAG
GCAGGGGAGGGGAAAAGAGAGATG
>YUJFF:01519:02073_1
GATCCTTGAAAGACGTTTGAAAGGTTAAAATCTTAAACTGGCTGTTCGTTATTTTCCCAAATAACAGCCTCTTTCC
CCTGTTTTGGAATTAGATGGTACG
>YUJFF:01511:01817_1
GATCCACTCGGACTCCTCCAGGGCCTTGAGGAAGGTGTCTTCGGTGTCCTGTGGACTGGAGCTCGGCGCACACGCC
CGCAACAGCTTCTTGAATGCGCTC
>YUJFF:01501:02666_1
GATCCAGGGGTGGGATCGTATTACGTGCTGACATAAAAGAGACATAATTCTCAGCTTATTAGTTCATTGGTCGCCA
GGGGTTTTTCCAGAGGTCAAGCAG
>YUJFF:01544:03077_1
GATCCCATAAATTTACACGCGCGACAGCTGGGCTGCACTTCCCAACGCCGAGCGTCCAGAGCGGAACGATTCGCCC
ATCCGAAATAATATCTTCGATAAG
>YUJFF:01504:01235_1
GATCCCTGAACGGACGGAAGGTTGCTGACGAGCCTCTGCTGAAGGAACGCTACAGTCTGTCTTCGTGGTGAGCGAT
GAGGCTTCAGGGACCCCGAGGAGC
>YUJFF:01531:02615_1
GATCCGAGCGCCGCTGCACGCTCGCTCGCTTCGCGCTACGACGCCGCGAAAAACAACATTCAGCGAGGGGATTCGC
CGATTACAGGAACGTCGATTATTC
>YUJFF:01546:00581_1
GATCCGCATTTCGGGTTCTCACCGCGCTGCGCGACACTTCAGCTTTTCTCCCTTTAGCTCGTGGGCATACATAAAA
AAAGGGAAATGGGTTGTCTCGTTC
>YUJFF:01332:00904_1
GATCCTAATTATCCCTCTACTGTCATGAGAACAGGTATTATGTGTCCCTCTTGTGTTGGATTGCATCTGTCTCCTG
TGCTCTCGGCCCTGTGTAGATCCT
>YUJFF:01506:00670_1
GATCCTTCTGGGAGGGGGGCTCCTTTGGACCGTGGCGCAAGGCCAAAAGAATACCAAGGGTTCAGATCCCCACCTC
CCATCCCCCGCCTCTATGAGGGCT
>YUJFF:01500:01445_1
GATCCACTTTTCAAAGACCATTGGTGAGAATGTTAGCAACTTTAGGGTACTGTTTTCAATTGAATCCAGCACCAGC
CTTTGACTTTCTTAGCCAAGCTTC
>YUJFF:01511:01492_1
GATCCATTCAGGTGCTTTGTGGTCTCAGCCTTGGGGGACATGAGCACATGTGTGGCCTAGTCATTAAGAGAGAACT
CCTCTAACCACCGTGGATCTTTTA
>P32JD:01107:00653_1
GATCCCACCTCTGCGAGCTTAGGGCGCAATATTGGGGGAAGAGAGATCCTGTCTGTTTAATTAATGACAGATGTAG
GTGCCTATGAAAGGTCAAAGGTGA
>YUJFF:01538:02423_1
GATCCCCCGCGGGCTCGTGCCGAGCGCGCTTCCTGAAAGTGACTCATTGTGATGCGGCGGGGGAGCCGCAGCTGAT
CGCTGCCTCGGCGGCTCCTCTCCG
>YUJFF:01547:02190_1
GATCCCCCTCCTGGCCCACCACACTGTCTTCAGGACATGGTGGACTCAGGCTTTCTGTACATAATGCATTGGGCCA
GCTGAAGGCCATTTGTAGGGCAGC
>YUJFF:01629:00965_1
GATCCCGCCCGTTATGCAACAAGGCAATCCTTGAAATAGCCTTGAAATAATGGCGGAGGCAGACTCAGAGTCGCCG
TCAAAACAACGAGGCCCGAAACGC
>YUJFF:01535:01304_1
GATCCCGTCTCAACCGCCCTGACGGGTTCGAAACCAGCTGGGCATCGTGTCCTCGGATTAGCGCACGGGAGAACGG
GTACTGCAAGGCTCCTGTCACCAT
>YUJFF:01548:02264_1
GATCCCTGGCCATTCTCATTATATGTAATTAACACAAGCCATTCAGACGGTACAGAGGACATGAACATCTTGTACA
TTCGACCACTCAAAAACTGGGATT
>YUJFF:01504:01028_1
GATCCGACAGCTTTCGACGCGCCGCTCGTCCTCCGCGAGAAAGGTCGCCGAGCGGGCGGACGGACTCGACGATCTG
AAGAAACGTCGGCTTATACGCGCC
>YUJFF:03769:03099_1
GATCCTGGTGACAGGGCGCTGTTAGTACTCTCTGCCTGCAGATGGCGCCAGTGGCGCTTTGTTGTGCTGCAGTAGA
GAGCGGTCATGTCTGAGTGTGCTC
>YUJFF:03764:02916_1
GATCCCATGCTGTGAAAAGGGACAAGAAAAAAATGTTACATAGACCTTACCACGCTTTCACCATTTCCAAGTGACA
TAAATAATGCCTGCGTAACATTTT
>YUJFF:03766:02707_1
GATCCCGTTTTCTGGCGGCGTGTCAAGGAAGCAAAACCCTCTCGATTGCAGAGTTATTGACATTAACACCTCCTTC
ATTAGGCTCTGCAGCGAAGGAGGA
>YUJFF:01531:00692_1
GATCCGCAGTTCCTTTCCCAAGGTTACCCACATCACTCACTTCTGTCCTGACTCACACCCTCTGGCTGTTTTAATC
AGTCGCTGCAGCTGTCCTCTAAGG
>YUJFF:01558:02615_1
GATCCTCACGAAACCCCGAGTTAACTCGAGTCCGAGCGCTTTCACACCTCCGACAGGCGCCCCAGCTTCCTGTCGT
TTTTTACAATAGACGTCAAAAGGA
>YUJFF:01502:00592_1
GATCCTGATTTAATAATAAGGTTATGAAATAAGTATCCGTTTAATAATATTACAATTATTACTGATTTGAAGTTGT
TAATTATATATATATAGTTTTATC
>YUJFF:01516:01368_1
GATCCTGCAGTGTCACCACGGCTTGCTGCACTGAGGCATTCTGTATTTGTCAATTTGGATGTGAGCATCTCGCTAA
ATACTGAGCCGATTGGCTATCTGG
>YUJFF:01521:01304_1
GATCCTGGCTTAAGATGTTCTGTGGTGGAAAGGTTTTTGTTTTTGCCTTACTGCTACTACAATAGCAGAGTAGGAA
TCTAACTGGATTTCTGCTCTGTTG
>YUJFF:01515:01566_1
GATCCTGTACTGTGCGGGCAGAGCATAATCTCCACTTCCCTGGTCTCCTGTGATCTGGCCGTGTGGAGGATTTTGG
GCTGGTAACCTGATGGCAATGCCT
>YUJFF:01520:01962_1
GATCCTGTTGGGCTACTTTGAAAGACTGACGAGCTTGCTGTAGCTTACATTATCCTGCTTGCTGTCACCCACAAAA
TCATCTTTAAATTTAATTTATTAT
>YUJFF:01579:00602_1
GATCCAACGCAAGCGGGGCCCTCAAAAAAAAAAGAAGCACCCTAATCCCCGCAATTAGCCCGCAGCCCGCGGAGAG
CCGCGAACACAGAGCGAGCGCGAC
>YUJFF:01488:03194_1
GATCCAGATGGTAAAAATAAACACTCAAACCTAATAACAGGAAAATACTGCATCTCGTTAGAAAGCCAGTAGATGC
TGATCTGGGAGAGCAGCTCTGTTT
>YUJFF:01618:01409_1
GATCCATCACTGCTTTGCCCGCAGCATGATAGACCCCGAGGCGGGCAACACCAGCATGTTCCACAACTTCTACGCG
GACTACTACACCATGGCGGGCATC
>YUJFF:01475:02534_1
GATCCGCCAAATGAAGTTGCTCTTCAGCCTAAATCTTTGAGTCTGGTCTGGTATGGAGGATAAGTGAGGGATATCT
CGAAGACCAGAGTAGTTGCAGTCC
>YUJFF:01514:01432_1
GATCCGTCTTTTACTGCTGTCCTGCTAGCGTCCGACTTCTGTCGACACCGACGGAAGTGCGATGACTTGATTGAGG
GGGTCTTCCTGTTTGTTTACGCGC
>YUJFF:01481:03086_1
GATCCTACCATTGTATGATGCTGTTTGGTGTGATGCTGTTTGCAGTAGACCCAGAGGAGGTCATAGAAAGGAAGGA
GCAGAGGCTGTCCATCATTGGCGA
>YUJFF:01531:01358_1
GATCCTGGGGTATTTCTCACGAGGCAGCAGGGGGCAGGTCTGAATTTGGGATGGTCCAGAATCAAAGTGCACAGTG
GCTGCAGTAGAGACCCCCAGACCA
>YUJFF:01538:02655_1
GATCCAAATTAGTGGCTTAATCAATCGTACGTTAAGGGTTTTTGGAACGTATCCTCCTGATACAGAAGAATTTTTC
ACACCCAGAATGTTTAGCGCTAAT
>YUJFF:01530:00673_1
GATCCAATGTTTGCCTAACTCAAGATTTTAAGGCAGCCTGGTTACACGTTATTTTAAGTAGAGCCACCTTGGTATT
TTTTACGGCGTGATTGTGATTGTA
>YUJFF:01501:01182_1
GATCCACGGACAGTTTAGACTTTGCTTTTCAGATTTTGATCACCTGTGAAAAACGCACCCAGGGAGAGAAATACGT
CATACCATCATATGTTGCTTTAGA
>YUJFF:01643:02165_1
GATCCCTCGCGCTCACGAGATTGATTATGCGACCTCTGGAGTCCTCTGGGGGTTCCCGCCTCGCTGAATGTCAGGG
GGAACCCCCCTGGACGAGTCTGAG
>YUJFF:01535:01043_1
GATCCCTGGGATTTGATGCCTTGGCCCCGTGCATTATAACAGAGACAGGACTTAGTGCAGAGCTGCGTTTCATCTT
ACGCCACATCCGTTGGTAAATTAT
>YUJFF:01509:02629_1
GATCCGAGCCGGCCAGCCACTCGCCTGCCAGGTAACAGGCTCTGCGTGCTCATTCAGGCCTAAGGAAAGCACACGC
TCGTCATGTCTGTGCACTGTCCAT
>YUJFF:01474:02148_1
GATCCGTTGGCTTTCTGTACAGGTTTTTTGTCCGTGACAGAATTGGACTCTCTTACTTCCTCCAGTTTCTGCAATA
CTTCCTGCTTCTTATTGTACTTCC
>YUJFF:01475:01420_1
GATCCTCCGACATGAAGGCTGTCGGCTGCCAAAAAGGCAAAAAGCATCAAACTCATCCTCTAAGCCCATGATAAAC
TCACAGAGGCCTGGAAATGTGTTA
>YUJFF:01503:02324_1
GATCCTCGACTCGGAGGGGGGTATCGCTGCAGACCTGAGATTTCGGCTCCCTCAGGCCCTGGCGGCGGAGCTGCAC
GGCGGGTGCTGCTCTCGGAGGTCC
>YUJFF:01583:00853_1
GATCCTCGCATTCTCTGAATATTTTATGCCGAAGAACTGTGACGCTACAAACGCTCAAAATGGCCCCCCCGTTCTA
AACCAGCGCTTTAAGGTGTATCCT
>YUJFF:01501:01497_1
GATCCATTGGCGTCAGCGGGAAGACAAAGTGGGACGTGCTGGACGGTGTCATACGCAGATTGTTCAAGGTAATGAC
ATTTTTTAAACACCCATATTAATG
>YUJFF:01516:03040_1
GATCCCCCCAAGGACCACATTTTAGAGGGAAAAAAAAATGCCGTTTAGAACTTCATCAGGAACCTTTTACCAGGTC
TGACAGAAAGAGCCTTTTAGGAAA
>YUJFF:01456:00378_1
GATCCCGCGCCAACCACTGAGTCCTCCTCTGCCTCAACTTCCAGGTTCTCCTCTTCACCAGGGGCAAGGATCTTCC
TGCACAGAACCCACAGAACCAGCA
>YUJFF:01542:01198_1
GATCCGCTTCCATTCAGCTACAAGTGCATTAGTGAGGTTTGGCGCTACTGTTTAGCGATAAAGCCTGGCTCCCAAA
GGTGTTTGATTGGGGTATGGTTCA
>YUJFF:01523:01686_1
GATCCTAGTGTTATTTCATAAAATAATAGTGAGGTCATTGTCTGGAATATTTACAGTTTCACTGACCAGGTGGATT
AACGGGATATTTACAGTTTCACTG
>YUJFF:01532:01246_1
GATCCTCAAAACAGAGGCCACGCTCCCTCATTCCTGGGGCGCGGGCGGACGACGGGCACGTCCCGAGCTGCGTGAT
TGGGCGGAGCCCGCCGTTGGGTTG
>YUJFF:01596:01079_1
GATCCTCAGATGGAGGAGAATTTTTTTTTTAATTTTAGGCAGAGCGCATGGGGGTTGATCTTATTGAGTTACGCTC
ACAGCTCTCTGCTGCCCCCTCAGG
>YUJFF:01520:02405_1
GATCCTGAGACAGTGGACCCTCAGAAGCCTGCAGGGCTCCCAACAGAAGGATCAGCCCATCCACGGCTTTTGAGCT
GCTGCTGTGCCCCACTTCCTGCAA
>YUJFF:01456:01370_1
GATCCTGAGTAATTGCAGTGCAATGCAGCCTGACAGAGGGGGCAAGAATCGGGTTTACCCAAGGACAATCGCTTGT
CAGTAATGCTGCATTATACAACGG
>YUJFF:01508:03106_1
GATCCTTCACTTTACCCTGAATCGGACACCATGTTCAGACAGTACGGGAAAGGGGGCTTTGAAAAGCACAGGTTCT
GACAGACAGAGGGAATTAGAATGC
>YUJFF:01511:00720_1
GATCCAAAATGGTTCGTTTTGCATGAGTTCAGTGTAGATACATTCAGAGAGTTGGGATTTGTGGTTGGTTTCGAGA
GTCTGTTGCTTCTTCATTGTTGAT
>YUJFF:01744:02218_1
GATCCAACGCATGGGAAATACATTGATCCATAACTAAAATACCAGCCCCAAGAGAATAAAGTGAGAACTTAATAAC
GACTATTACTTATTTGCCGAAAAG
>YUJFF:01500:01399_1
GATCCACAGGTCGACTATCATAACATCACGCATTCCGAAAAAGGATGCACTCCTGTTTCCTTGCTCAAGAGTTCTT
CACCAGCCTCCCAGCTCCTTGAGG
>YUJFF:01536:01244_1
GATCCCAGGAAGACTGCTTAGTCCAACAATAAACTGCCTGTCAGTCTATAAACAACACTCTTCCCTGCATATTAAA
ATATTTTGAAAGCTTTGGGCAATC
>YUJFF:02298:01642_1
GATCCGCTGTCCTTCCGAGCTACGGCTAAGTGGCACAGCGGCCCCCAGCCAGCAGGGGCTTTGTTCAGAGCCCCCT
TTCGGGGCGTGGCTCTGGTCTGGC
>YUJFF:01500:00439_1
GATCCGTTTGAGCCGCGACACGTTTCGAGTTCTGCATCGTAATTGAAGCTTCTGTGTTGCGGCATTTAAGTACTGT
TTATTCACTTCCCTCAGAGAGAGA
>YUJFF:01619:02409_1
GATCCTGGGAACTATAGTTTAAAAAACAACCTTTATAGCTGGAAACAATAAAAAAAAAAAAAACCCTGTTCGAAGT
CATTACACATGCACTTCCTGTGGG
>YUJFF:01559:03111_1
GATCCCCTCTTCATAATTTCAGCTTTAAAGTGGCCTCTCAGCAGAAAGCACTTGACTTCTTGCATGCTGTTAATAC
TTTTCCGCCTCACTTTAAAACTGT
>YUJFF:01530:01401_1
GATCCGAAGGGCAATGCACACACGGGCTTTTTGGAAGTTCTGTACGAATCGAGTACGAGTGCCCCACGTCACCCTG
CAATGGGAGTGTGTGACGGGGCGG
>YUJFF:01523:01322_1
GATCCTAAGCAAAATTTTTGTAAAAACATCCACGTAGAAGTGCATTTTCTTTTCCACGTTTTGTAAATCGCGTGTT
TTAAACTTATGAATTATAAAACAA
>YUJFF:01521:00384_1
GATCCTAGCCTCTGCAGAATTTGCGGGCAGCGCCAGTAAAGTCAGCTGCTCTTTTACGACCTACTTTTAACCCTGG
AAACTGTTAGGCTTTGTTTGACAA
>YUJFF:01514:00495_1
GATCCTTGTGTTGAATGGCTGCTTCATGAATATGTATGTGTTGTGTTCTGATGCATATGCATTCCTTGGAAACCAA
AACCAGTAATCGGCTCTGAGATGC
>YUJFF:01474:01817_1
GATCCAATAGCTGAAAAATATAGGACTTAATCACAGTATAATATATAAAATGAAATGATTTGTGAAGAATCATGTG
GGCAGTATCATGTGTAAATATTCC
>YUJFF:01608:01439_1
GATCCATTAACGTGTCTGCTTTGCATTAAAGCCCACGTCTCTGAGGACAGAAGACACTAGCTTGGGGAGGGATGGG
AACGTCAGACAGCAGGAAGGCTCC
>YUJFF:01525:02583_1
GATCCCAGGGCCTTCACGCCTGGTACAAAATGCAGTGGAGCCCCCTCGGGTCCCAGGGGGCTGTGAAGAGCGGGAG
CGGGTTCCATTTTGGCCCCCTTGA
>YUJFF:01520:01329_1
GATCCCCGCCCACTGCGACAAATTGTACTTGCCGCTTTCTTCGAGCTCCTCGATGGGGAAGACGTTGTTCTCGAAG
TAGAAGCTGGCATCGCTGCTGTAC
>YUJFF:01532:01856_1
GATCCGCGAGATCAGGTGGTACGCCGTCTTCACATCGTTTCCATAAAAGGTGTCGGTGTGATTGGTGGCATTCTGG
AGCATGTGAGCAATGGCCTTGGAC
>YUJFF:01541:01141_1
GATCCGTATGGGTCCTTGACCATCTGTGCGCAGCGGATCATGGTGACCAGCAGGAAGAAGCAGAGGAGGAAGAGGA
AGAACAGGGCGAAACCCAGATCCA
>YUJFF:01507:02218_1
GATCCTAATTCCCCGTGTCTAACACAATAGCAGTGATTATATGGTCATCAGTGCAATACCTTTTTCTTCTACTCAG
TCAGTGCCCAGACAGATGTTCTGT
>YUJFF:03677:02819_1
GATCCACACTTCTTTCCAAAAAACTATTGGAGAATTGACACTCACGCTGTGCATGCCTCCCTTCTGTATCCCAAAC
ACTGGCCTTCTGATGATATCTAGT
>YUJFF:01531:01807_1
GATCCAGGTGAAAAAAAACGTAATAAATTAGCACAACAAACTAAAAATAACAAAAGAGAAAATAAGCAAAACAGCC
CTGCAGCAGGTTTCCAGCTCCGTA
>YUJFF:01540:03009_1
GATCCGCCTGGTGCTCCACCGTCGGCCGTGTCCATTCATGCTGCCGCCGCTGCCCCCACTCCCGCCGCCGCCGCCA
TTGCCATTGGGGTTGACCTTCTTC
>YUJFF:01522:02899_1
GATCCTCAACCAATCATTTGCATATGTGAATAATAGCCATATATTTCGCGCAGATATTATCATATATTCAGTGAAG
TTAAATTGAGCTTATCTGCGCTAA
>YUJFF:01534:01761_1
GATCCAGACAGTTGACAGTCAATTTGGACGCCGCAGCGAGAGCGCCGCTGCTGTTCCTTTAGCGCTCGGAGTGCAA
ACAGAAAAAAAACAAAGGGAAGGG
>YUJFF:01588:00625_1
GATCCAGCAGAGTTTTTTCTTTTTTCTTTGCCTTTCCCTGTGTTATTTGCGGGGGGGGGTTTGTTTGTTTAAACAT
GCCACCAGTGTGGTGGAGTGACCT
>YUJFF:01545:01292_1
GATCCATTTGACAGTGACTCCACCCTTTTAGCTAATCTTGCCATTTGTCATTGGTTACCATTTGTTCATTAGTTTA
TGCTGCACAAATGGGGCGACATAG
>YUJFF:01511:02642_1
GATCCCCAGTGACCGATGTTGTCATCACACATCAAACATTAAACTCCAGGTCGCTCGGAACAGCCGCTCATTAATA
AGCGAAGAGGCGGAGCTAAAAATA
>YUJFF:01545:02660_1
GATCCCGCAGAGGGACAGGGCACTGAGGAAGGCCGTAAGTAACGTGTACCCCATGCTTTTAAAGATTTGGCTGGAT
ATTTTGCTGAGGTATCTCAGGGTA
>YUJFF:01501:01156_1
GATCCCTCTCCCTCTCGTGCAACCTGGTCCCCCGTGGCATTCTGACTTTTTCCGTAGCTCGCTCCCTCTCGTGCAA
CTCGGTCCCCCGTGGCACTTTCTC
>YUJFF:01541:02644_1
GATCCGTCCCCTTGGGCAGCTCTTGCGGCAGCTGCTCACGCTCTTTCTGGACGAGCGGGACTCTGGGCCCCTCATC
CTCACCCACATCTATCTGCTGCTG
>YUJFF:01525:02397_1
GATCCGTCCCGAGGCCGAGCCCGTTAGCAGCCCGTTAGCAGCCCGTTAGCAGCCCGTTAGCGGCTCCGTTTGACTC
GCTCGTGTGGATTTAAAACCCTGC
>YUJFF:01517:01241_1
GATCCGTCTGTGCTTTCCGCGCGCGCTGCCACCGCTCGTGCTGCTCCGTCCCCCGCACTCGCAGACGCCGATAACC
AACGTGCTTTTCGTCCTTTCGGAT
>YUJFF:01520:01255_1
GATCCGTGAAGGAACGAGGATGAAATGGAGAGAGCGTGTTTCCCACTCTCCTTGGTCAATTACAGATTGAGCTGTG
CGCTGTGGGCAGCGTGGGGTGAGC
>YUJFF:01554:00780_1
GATCCAATAAAACCTAATTAGCCACTTCAACAGGAAAATGGTATTCAATAAAATAAGATTTAAGTTTAGCCAGATT
CAGTCAAACCAGCCTTTTGTCATA
>YUJFF:01484:00977_1
GATCCACAGGCGGATCGTTTATACGTCAATAAAAAAAACACTTAAGCACAAGCTGCACTCGCGTATCCTCACTCCT
CGCTCCTTCAAGGGCATTTAATGG
>YUJFF:01531:01548_1
GATCCAGCCGCACAATGGACTGAATACCAATTCACCATCTCCATCTGTTTTCCAAAGCTAATTTTCAATAACAAGA
GCAACGCAGCTGAAAAATATGTCT
>YUJFF:01510:01006_1
GATCCATGCAGTCCCGTCGGAAGAGTGGTGCGACAGCGGGCTTGGTTGTCTTAGTGGCGGGGCGCTCGGCCTCGAT
GTTGCATTTGGTAATGAAAACGAG
>YUJFF:01517:01286_1
GATCCCACACACCTTGTTTCCCAGGCCTAAATAAGCTGCTGATTGAAAGGAAACCAGAAATACCTGCAGACACTGT
GGCCCTTCAGGACTGGAGTTAAAC
>YUJFF:01472:02917_1
GATCCCACATGCAACGGATGTTTCCTCTTCCAGGTCGTCTCGATGGTTTTTGCACAGAAGAACCCAAAAACCAGGC
AGAGACCCTGAACTGGCTCGCGAA
>YUJFF:01545:02282_1
GATCCCCTGAGGTCTTCTTGAGAGAACTGGCCAAAAATGTGGCCTGATCCCTGGAACGGTTATTGTTCTCGTGCAG
TGTGATGGATACAGGCACGCTTTT
>YUJFF:01525:02877_1
GATCCCGCAGGACCAAGTTTGAGAACAACTGGTTGAGATGACCGTAATCACAAACATGTTGACTGTTGAGAAGTGT
GTCCTTTTGTACTTCCCGCACCGA
>YUJFF:01507:02165_1
GATCCGAATCGTCATGGTGACAAGGACCTCTGGGCGGGGTTGGTGTGGAGGACGAGGGCCTCCTGGTGCGGAGGAC
AGAGGTGGTGATGCACAAGGGGCG
>YUJFF:01539:02303_1
GATCCGCTGTGTTTTAGTGCGCAGACAAAAATTTGGTGTGTACTCCTGGTCTTGGCCCCATACCATGGAGAAGAAC
ACACCTTTAAGGTGTGATTGGCTA
>YUJFF:01506:00990_1
GATCCTGGCTGAAGTCAACACAAACTGCGTGTGGCATGTCTCATCCCACAATGGCCGTTTGAAATGTTCGGTTTTT
CTAGATTCTAAATGTAGCGTAGCT
>YUJFF:01545:01161_1
GATCCTGGTGCTGTAGATTCATTTGTTGTAGATCTCTGTGCTGAAGATCCCTTTGTTGTAGATCTCTGTGCTGTGG
GACTTTGTGCTGTTGATCCCTCAC
>YUJFF:01502:00799_1
GATCCTTCCAACCTCCTTCTTCTACTGTATTCATGAGAAAGCAGAGATTCTGCAACGGAACGCCTGAGAACCACAG
TGAAAGGCTGAAACTGCTGCCATT
>YUJFF:01536:01065_1
GATCCAACATGTAACTTGGCAAGAAGGATCGCATCAGCCTTCTGATGTCCCATTCGCTTCCAACTATACCTTATTT
CATTGGCCAAGCTGCCTAGGACTG
>YUJFF:01491:01375_1
GATCCACCAAAAGCGCCACTACGACACCCACTGCCAGGGATGGGGGTGTCACCCAAACTCACCAGCCATTGGGAGG
GGCCGTGCCAGGTGCTGGGTCGCC
>YUJFF:01584:01024_1
GATCCACCCCAAGCGTGGGTTCCCTTTCCCTGATTGGCCCGTTCCCAGTAGGTGTCACGTTCACCATGCCCTGAAG
CTGAAAACGGCATAGTGGCGTGTG
>YUJFF:01529:01667_1
GATCCACTGGTCGGTTGTTTATACATTTCGAAAAAATATACTTCCATAAAGGAGTGTGTTTTCCTTGCTCAAGCAT
CCTTCCTAGCTCCTCGCTCCTTGC
>YUJFF:01544:02377_1
GATCCAGTATTAGTCTTGCTGGGTGAGCGATGACATCAGCAGAATGAACTGATATAGGTGTTGATTTGCTAGTTGG
CTGCCATACTTGGTGCCTGCGGTT
>YUJFF:01530:00644_1
GATCCATCAGAGGGATGTTATTGTGTTTGTCCGAGCTTGGTCTACAGGGCAAACAAAAGCAGTCGGAGTGGCGAAT
TACTCCAGTAGAAATTAAAACACG
>YUJFF:01548:00966_1
GATCCGCCCTTCCTTCTCAAGCCATCGCCAAGGCGAGGATAATGACAACACGCACAGATACAGCTGCATCATGGGA
TATCTCCAGCGTCACCTTCGGGGT
>YUJFF:01505:01309_1
GATCCGTTAGCCTCTGTTATCCAGTTTGGAATTACTGTTTTGCACGAACCTCACTGATGAGCTCACCCCCGAGACC
GCGTCTGTATTCCTAACGACGCTA
>YUJFF:01518:01633_1
GATCCTCTCCCTCCACATGCACCGACTGTATTTCATGAGCATATTTGCATGAATAGTTCTCACTAAAGTCGATGTG
GATCAAGCATTAATTTCTTCTCAG
>YUJFF:01489:01209_1
GATCCAAATTAGAGACCGCTTGTAGCCTTCATAAAACTGCGTATTTTTTTTCAAAACACAACATCAGACTGCACTG
AACGGTTTAAAGAAAACACATCTA
>YUJFF:01530:02688_1
GATCCAATTACATTATTTCCAACAGAGTGTTAATTCTGTGGGCGTGTCCTGGTCAAATTCACACAAAACTGGCTCT
TTACCTCTGTCCAGCACGTCATCT
>YUJFF:01517:01542_1
GATCCAATTCAGGCCATGAGTGGCTCTGTGTATTCGGAGAAGAATCTTAAAATCAATTGAGGAGGAAGCTATGAAC
CACAATGAGCATGAAACAAGGGGA
>YUJFF:01547:01648_1
GATCCAATTTGCGTCCCGAGTCTGAGAGAAAGGAGTAAAAGGAAACGAACGGTTTTGATTTTTCAGTTTGGCCCCG
TGTCGCTCGGTTCTGTTACCGAAA
>YUJFF:01523:02982_1
GATCCACGCAATAACGTCCGCATTCATGTTCTGAAGTTGTGAATGGCCGAAAAAATAGCTACAAGAACAAAAAGTA
CAAATGCTTTATTGGAGGTAATAA
>YUJFF:01470:03159_1
GATCCATTTGGTCCATAATGTCAGGGTCAGGTTTGAGGACATCCCCATTGGTTTGTAGTCAGTGGTGGCCAGTACC
AGTGGGCACAGCAGGAGCTAAATC
>YUJFF:01547:01336_1
GATCCCATGCAAGGTACCAGTCAGCTCATTGGGAGCAATTAGGGGTTAGTTGTCTTGTTCAGGGACACTTTGACAC
GCCCAGGGGGATCGAACTGGCAAC
>YUJFF:01486:03101_1
GATCCCCAATGAGATGTTAAACTACAGCAGCAACAAACTACAAGAATCACTGCTAAAACTGTTCCATCTCATTCTG
TGTGAGAGCTATGTCCCTGAAATC
>YUJFF:01533:00652_1
GATCCTGAGGGATAAATCTGGAAGAAACTCCCAAAAGAGATCCCAAAATGTCACAGACACCTCTTTAATTCCCTGA
GATGGGAGCCAACAAAGCATCCAT
>YUJFF:01499:01853_1
GATCCTTTAATAGATTATAGATTAATAGATAATTGGCGTCATATCACTCTTTTAACAATAGATTATAAGATCTTGG
CCTTAGTATATGGAAACAGATTAA
>YUJFF:01457:00718_1
GATCCAAAAGGAAGTCCTGATGGTTTATGATCCACAAACACTAAAAAAAGGCACTGAAAGCTAGGCGAACACAGGC
AGCTCACTGAAGTGTTATGATAAA
>YUJFF:01502:01054_1
GATCCACAGAAAATGAGTCAACAGGTTTTAGGATTTTGAATTTTGGGATTGCTGTCAGCGGGTGGGGTCGAGCTTT
CAGTTCTGTGGTTTAGTCGGCGTT
>YUJFF:01517:02232_1
GATCCAGTCAACCCTCACCCCCAGTTCCTCAGTCGCTACCAGTGAGTGTGCGCTCCCAATACAAATGTTCTTTAGT
TCTGTCTCAGGGCGTGCATGCTGG
>YUJFF:01543:02393_1
GATCCATTAATGAGACTCAAACTTCTGGAGGAAAGTGAACAAATAAAATTAAAAATATTTGGAAGTTGGGTTTTGA
TGTGTTTGTTGATAACTTTTTAAT
>YUJFF:01537:01320_1
GATCCATTCATTCCGATCAAGGGTACCTTCTGCAGAATTTACGAAGCGCGGCAGACATCTGTTCGGACCCTGTGGT
GAGCGCCATTACAATTCTCAGAGC
>YUJFF:01578:00459_1
GATCCCCGCCCCGTCCAGGTCGCTGGTTAGCTCGTGGATGTCCGTCTGCAGCTCGGCGAAGGCTGTGGAGCGGACA
GAGAAAAAAAAAAGCCCGTGTACA
>YUJFF:03771:03100_1
GATCCGCACCCCGAAATAGGAAATGAATTTCACCGTTTCCGCCGTGGGAACGGAACACTTAACAGCGTTTCACGTT
ATCTGTTGACGGGGAAAGGCTGCT
>YUJFF:01507:02495_1
GATCCGTGTGTATTTGCCGTAGTCGCGCTGCCGAACGGTGCTTGTGAATGGCGGGGGTTTCCCGCTGCGTGCGTTC
GGAGCGCGTCGCGAGCGCGCGGCC
>YUJFF:01505:02074_1
GATCCTAATCTCATATAATTAAACATCGCGCATGCACGGGATCGTGCCTCGTTGCTGTCTGATAATTAACCTTCAC
ACGGGTTTTGCGACAGTCTCATTT
>YUJFF:01504:01913_1
GATCCTGCGACGAGATTTGAAGGCCCCTCTGTGGCTTAGAGCCGTCTCTGCAGGAAACCGTCTGTTGTGTGCTTCC
TGTCCTTAAACGGTCATGACGCGC
>YUJFF:01540:02495_1
GATCCTGGGTAAGATGTGAGCACCTTGCATGTCATCGGCTGGTTTGGGACAAGGGGGACAGGACTGAGTGTTCAGG
TATGGTTTTCCTGCTCTTCCCCTA
>YUJFF:01546:00688_1
GATCCTTCCCAAAAACCCCCCTACACCTGTAGCCGCCTGTCTCCTCTCCAAGCTGTCCCGCATCCCCGTCAATGCA
GCGTTGCATCATGGAACCCCACGC
>YUJFF:01515:01008_1
GATCCTTCTGCATTGTCCAAATGATGCGGACTGATTCTGTCAAAGGTTTCCTGTCAGTAAAAGTGTTTGTGACGCA
GTTTTAAAAAAACAAGGCCAGGTC
>YUJFF:01531:01521_1
GATCCAACCGAACATGCAATTCACTTGCTGAAGACTGAAGGCAAACATCCCCTGAAACAAGCAGGAGCTGAAGATG
GCTACAGTACAGGCCTGGCAGAGC
>YUJFF:01644:00824_1
GATCCACAGGTTGATCATTTATGTCGCGCATTCTGAAAAAATACTTCTGCAAAGCGATTTGAATGAGCCAAAGTAT
CATTGAGTGCCCTGCTGTCCCAGC
>YUJFF:01519:01381_1
GATCCACTGCCATCCAAGTGCATGTTTGTCTGCACTTGAGAAAGAAAGAACAAGTCTGTGTTGTTTCAGTATAAGG
TATTCAGCCCTGTTGAAGAGCTGT
>YUJFF:01492:01933_1
GATCCAGGGAAACGATCGCCAGATTGAGGGTACGAGCTTTGGGGAGAAAGGATAGACATAAGTGAACATGAAACCC
CGCTCTTTGAGGGGTAAGCGGACT
>YUJFF:01522:01475_1
GATCCAGTACTACGGCCGTCGGCTCCCCTGAGTGATGCACTCCTTCATCTTGACCTTGTTGCCTCTGTATTTTCCA
CAGGTACAGTTCCATCATCAAACA
>YUJFF:01508:03001_1
GATCCCAGTTTGCAGCCAGTCTTGAGAGCATAATTTGCTCAAGGAGCTTTTTTGAGACTGTGACTCTACACCTTCC
AGACAAGTAGAACAGACATGACAA
>YUJFF:01513:00527_1
GATCCTCCAAAATCCTAGAATTTCTGTTGAGGTACAGTCTTATGATAGTAGCACAAAAGGTGAACGGAGCAGTTCT
CTGTAGGCCTGCACTATGGTAATC
>YUJFF:01476:01235_1
GATCCTCTTCTATTTTTGGGACAGTCAGACACAGCATAATCTCAATTCACACAGTATTTCGGTCAAAGAAAAAGGA
AACGCTTTCATAGCCCCACAGCTA
>YUJFF:01543:01696_1
GATCCTGGAATCCACAGTTTGTTGGCCTCAATTCATTGCACCAATCCATGAAGAACACTCCGTTGCTTCTTTCAGT
TAGCTTGTGGCGTTGTAAGGTTTA
>YUJFF:01531:01352_1
GATCCTTCTTAGTCACAAAATAAACACAGCAGAGGCTAAGGGGCTGTCAGCACCAATTTCACGATCTCGCTATGGC
GCAGCCATGCCGATTTCATGTGCC
>YUJFF:01548:01534_1
GATCCAATGACTTCTAGATCAACAGAATCAACACTGAATCAAAGCAGAGGTCAGGCGGTGCCACTCACAGACCAAA
CTGTCGCACAGTGACCGCGAAAAC
>YUJFF:01517:02423_1
GATCCAGCCAAGAAGAACACAAGGAAGGTAGTCTCTGAAGCTAACCATGCAATGGGCCATCGGGCCCAGGGCATTA
CCTTAAAATAACCACGGCGAAAAA
>YUJFF:01510:01203_1
GATCCAGGTACGATTTGGTTCTGAATGATAATGCAATTCAAGTTTACTGTATGTGCAATCTTAGACACGCTAAATT
AACTTCAGTAGAATCCACTTAATT
>YUJFF:01546:01009_1
GATCCAGTCCATCAGGTCAGGGCCAGCAGGGTCCATAGCACAGGGGAACACTTAAAACTGCAGTTCGATTATTGCA
CGTCTTATGCTTCATTGTTGTGTT
>YUJFF:01461:01292_1
GATCCCGGCGGCGAGCGGAGTAGCTCCAGACACATGAAATGGTTTCCCTTTGGCTTTTATCCGCGCAGGCAGGGTG
CTCTGACAGCCCTTAAGTTCTCAG
>YUJFF:01537:02909_1
GATCCCTCCTAAAACGGGAGCACTGTACAACGCTGCTCCTGGCGTACGCACCCACACGCTGCTCCACTTAAAAACA
AAGCAAACGGGGCCTTCTGGGTAG
>YUJFF:01478:01307_1
GATCCCTGTATCATTTCCCAACAGAAAAGGCATTGGCCATTTAACGCCGATGTGGGCACATAACATTTTTGAGCGA
TAATCGGGAGCCATTTTGTGAGGT
>YUJFF:01520:02774_1
GATCCGCCGCGCCGCGTCCGCCGAGAGGACGTAGCCGACGCCGCTGGCGTACGGCGGGTACTCCTCTTCGCCGAAG
TCGTCCCTGGACACGTACCACTTG
>YUJFF:01459:02393_1
GATCCTACATGCATTCCAATAATTTAAGTGCATTTTTTGAAATGTTGCATTTTTTTAATTTATTTTTTGCATGAGG
TTATAGGCTTTTTGTATTTTTCTG
>YUJFF:01501:01347_1
GATCCTAGGATATATAGCAAAATGTATTGAATTTACGTCAAAAGAGGGTTAATACTGTACAGCAGTATAACAGCAT
GACCTGAGGCAAATTGGAAAGCAT
>YUJFF:01519:01583_1
GATCCTGCAGTAATCATTTTTGTGACGCATTAGAGCCCGCCTGCTTGAACTGAATTAGGATGTAAGTGAATTCATT
GTACGGAGGCCCTCATATTTCAAT
>YUJFF:01516:01481_1
GATCCACAACAGAGTGTGAGGGACATTGACTACAGTCTCACCAGTTTCCTGAATTCTCCCATTCCTCTTCTTTTCT
GGGATATACTTATGAGAAAGGGTA
>YUJFF:01543:00775_1
GATCCACAGCGTTGCAGACATTTGACACGTGAAAATCGAGTGCTCGTGAGCTGAAAGCAAACGGCTAGCCTACTGT
TATCTCAGCTCATGAGCAGCCTAG
>YUJFF:01536:01016_1
GATCCACCGCTAAATATTGACCTCAAGAGACGTGGCAGCGGAAAGAGTTTTTCTTTCAGGGATACGTTTAAAATAG
ACAAAATAGCTAAATAATTTACTG
>YUJFF:01524:01512_1
GATCCACGCATCCTACTGAATCTGGAGGCAAAAGATACAATAGTACAGGCTAACACGTTCTAGGGCTAGTTTTTAC
AGTCACAACTGCATGCCAAATTCT
>YUJFF:01526:00665_1
GATCCACTGAGCTAAGCCCCGCCCCATGGGCTCTCCCAGGCTGGGAGTGGCCAGCCTAACTAAAACTTCAGAGTAC
AAGCCACCCTCATCCCCATCCCAG
>YUJFF:01519:01413_1
GATCCAGAGAGAGGAGAGGAGAGGATATTCGTACCATAGCTGGTGACGAGATCGCGGTTCGCTGTGGACGGTGAAG
ACAGAGAGCGGAGTTATGTTTTCT
>YUJFF:01547:00657_1
GATCCATTTCTATTTCACAAGTTCATGTAGGTACCATGCTTTCTGGTGGTGCTCTGGTAAATTCTGTACACAGCCA
CACTTTTTAGGCTCATTTTCAGCT
>YUJFF:01467:03170_1
GATCCCTGGAAAGGAGGTTATGGATTGCTTCATTACCACGCGTCCTTTTCCCAGGATGTGTTTTTGTTTTCTCAGA
GGTGGTGGCAGTGAAAGAACATTC
>YUJFF:01541:01104_1
GATCCGCCCCAGATCCATCCCATCATACCTGCGGGGTCACACAGGGAACATCAACGTCCATAAACTGACTTTGACG
AACACAGAGGCGGGAGTCGGAGTG
>YUJFF:03755:03114_1
GATCCGCTGTGCTGTGAAATGTAATTACCAGCTCACAGCGGCCAGACGTTCTGCATGCTGTCTGAAAACCTCCACT
GTCTTAGAAATGAAGAAACTGCCT
>YUJFF:01569:01874_1
GATCCTTTAGTCCTAATTTCAGTGACCATTTCCATTTTTTGAAAAAAAAAAAAAAAATGTAGTTGGTCCAACGTTA
GCTGGCTGCCTCTATCCTGCTCTC
>YUJFF:01524:00806_1
GATCCAGCCTTCAGAATTGAAGATCCCTACAGCCCCCGAATCCAGAGTAAGTAGTTTGTTTGGAATATGAGGTCAC
TGGTCTGCATGGCGGCCAAGCACC
>YUJFF:01548:01177_1
GATCCAGGGCAGGGACAGTTCACATTTGGCAGGAAAGGGGACAGAGGACTCTGCAGGGTAAGCCTGGGCACCATCC
AAACTGTCACAGAGTGACCTTGGC
>YUJFF:01505:01897_1
GATCCATACGAACTTCGTGCACATACTGCAGATGCACACGGGGGGAAAACAGGAAGAGGAGGTGAGGAAGAGGCGC
CTGACTCACCGTTCTCCGTGTTCT
>YUJFF:01478:01258_1
GATCCCAAATCTGTGGTATACCAAGGGTCATGGGTGATGGGGCCTGCTGTTCAGGGGAAGGGGGCCAGGGGCTCAC
TGTGCTGGGCTCCTCCAGGCTGGC
>YUJFF:01508:00869_1
GATCCCCAGGCCTACTGCGAGGAGGTGAACCGATGCTAATTTAGCAGGGCTCTCGACCTGGACGAAGGCTGAACTT
TATCCAACAGATCAAAAAAAGTGC
>YUJFF:01547:01424_1
GATCCGATTACCTTGTTAATTATTATTTTTTATCATCAGTACATATTCATCTGAGTTAAGAGTCTGCAGCCCTGAC
TTGGGGAGGACCACGGGGGGCTCC
>YUJFF:01505:01450_1
GATCCGGCCTGGCCGCAGGCCCATGGGAAACAGCTGATTGCCAAGAGTCAACACCCTGCATTTGCCGATAGTCCAC
AGGTCCGAGATTTAGGTGAACATC
>YUJFF:01592:01120_1
GATCCTCCTGCAATACAACAACCCTCCTGTTTTTTGTTTATACTGATACCGAGCCCAGAGGCAATTAGCGCTGCGC
ACTGAAAGCCAGAGTTATAAATAT
>YUJFF:01513:00841_1
GATCCTCCTGTAGCCTGTCCACCAATGCCAAGGCAGTGGGCGGGGGAGGGGGAGGCGCGTGGGGGTCACATGGTGG
CCAGCTTGGTCATCAGGGCTATGC
>YUJFF:01484:02609_1
GATCCTTCAGCCAATCAGTGACTTTAAAAACCACTGGTGCTGAGAACACCCCAAAAACCAGCAGACACTGCGGCCC
TCCAGGGCTGGAGTATGACACCTG
>YUJFF:03768:02697_1
GATCCTTTGGTAGGTCTAGGCAAGCAATCCTGCATAGACCCACAGAAGGAAATCTACAGCGGGTCAAACATATACA
GCGAGTCAGTTCTGTTTCGGATTC
>YUJFF:01536:01276_1
GATCCAGAAAAAATCAATAGGCACACAGCCCTGCGCCGCCAAAACAAGTCAACGCAGCTACCGAAACGTGATCGCT
TGGACAAGTTTCAGTCATAAACGG
>YUJFF:01494:00367_1
GATCCAGACTGTGATTTATACGGAACAGGGAGCCCCTCTGAAATAAAAGAGGCATGATCTCACCTCCCCAGTTTGG
TGTGGGTCATTCACATTCACGCTT
>YUJFF:01512:02531_1
GATCCAGGCAGTTCCGCCTGAATGGTAACCACGGCAACGCACGAAAATATGCGCGCGCGGATCTGCGTCAAAAAAA
AAACCCTCCAGAGATGCGCAGCAA
>YUJFF:01510:02757_1
GATCCCACCTCTAAAATTGAAGATACGGGTGTTCAGTGCTGCGCCTACAATGGAGACGTAAGCCTTCCTGTCCACA
GGCCTCGGAGCACAGTCTCCTCTG
>YUJFF:01506:02421_1
GATCCCTGCCCCAATTCAGTCGCATGGAGAGCGCACCGTTGGTTGAGAATCCGTGGAATACGCACACACACACACA
CACACACACACACAGCTCTACCGC
>YUJFF:01528:01603_1
GATCCGACAATAAATATTCATTTTCGGTATTCCGTAGAGTCCTTTAAATGACCTTCAAATTATTTTAAATGGGACG
CGGGCACTGAGTTCACGATGGTAA
>YUJFF:01528:00670_1
GATCCGTTCCATAAATGAAACATAATATTTATCTTGCGCGAAGGATAATCTTTCTGTTTTTCTAGTCATTGCATCA
CAGAGGATGCCATTAAACAGGCCC
>YUJFF:01555:02430_1
GATCCTCTGTAATACAGCCCTTTTCACACGGCAGGAACTTGGTTCTTCTTACGCAGGTGTAAGAATGGATTTTTTC
CCCCAGAAACAAAGGGGGCTGGTC
>YUJFF:01504:01616_1
GATCCTGGGCCAGTAACCTTGAGCTTAGACCAACTGTATCACGTCACACCTGGGGCCTGTATCACAAAGCAGGATT
ACTGAATTGGGTGGATAACTGCAC
>YUJFF:01467:01981_1
GATCCAAGGGTCAAGGCATCTGGAGCAGGTCCTGAGCATTGCTAAACACGAGCTCACCCATTCTGGGAGATGGTAA
AAAAATAAATATGGGCCAGTAAAA
>YUJFF:01604:01780_1
GATCCAATCAGAAGCCAAAGAACAAAAAAGCAGAGCTAACGTACGTTCACGTGCCCAGCTGTCAAAATTACGGGAG
CCATGGCAACAATCAGGTCAATTA
>YUJFF:01583:00658_1
GATCCACTGAAGGCTTTTCCTTTTTTTCTTTTTTTGGCTTTTCAAACCCGCTACTGCCTCTCATTACACCTGCAGG
AAAAACAGACAGCCTGCCTCACAG
>YUJFF:01530:01084_1
GATCCAGTCTTTTTAAAATTAAGACATTCTAGAAACCATGGAGGGCTATGCGTGTCTGAAGCGGATTACAGCAAAA
TAACTAAGCAAATACAGAGATGTG
>YUJFF:01473:00517_1
GATCCCGCTCCTAGTTACCACCCTCTGAGGGCGTTGGCTTTGTGTCTGTGTTACAGTAATACAGTAATGCTGGTGT
TTGTAGAACTAAATTGTGCTGGGT
>YUJFF:01486:01957_1
GATCCCGTCTCGCCGTGGCAGAATTGGAGATGGCGGTAACGTGAGCCTACTGCGCTCGGAACGGACGCAAGCAGGC
GCTGAGCAGGGAGTCTGTGCGCGG
>YUJFF:01541:01135_1
GATCCCTGAAGCCCGACGAAACGCTGTCCAAGAGGAGGTAAGAAAGATGTTGGAACTGGGGGTTATTGAGGAGTCC
AATAGTTCATGGTTGAGTCTGATT
>YUJFF:01516:01372_1
GATCCCTGCCAATACATCAATCCATCGGCGAGCGCAGCCAGCCTCCCAATAAGCATGGCAATGAAAGCGGTGTCAT
ATTAGTGATTTATCAATCGGCTCT
>YUJFF:01525:00660_1
GATCCGTTGGGACTGTGTGGGTACATGTAATGTGTCCCTCCAGAATGATACTAAACTGCTAATTTGCCCCAAGTAA
ATTGTCAGTCTGCTCAATTTCCAC
>YUJFF:01521:02056_1
GATCCTATGACAACTGCTCTTGCATTTCAGCTATCCAACCCCGAAGCACAGCTAAGATACTGAAACATGTTAGAAG
ACGGGTTGAAGTGAAACTTCGGAA
>YUJFF:01515:02069_1
GATCCTGGGAAATACTGTCCAATCTTTGGAAGGGCTTTGGAAGGGCTTAAAATGAGCTTCAGCAGCTCAGCAGACA
GGCCTGGGGGAGAGGCGGGTTTTA
>YUJFF:01503:01846_1
GATCCAAGTGTACCGAGCGAGCGCCAGAGGCCAGCGCGGGCGGTGGCTGTTCATGGGAAAGTACAGACCTGCGCCT
CCCCCAAATCGTCTGGGTAGTGCG
>YUJFF:01548:01382_1
GATCCACTCTATAAATTTTCTATCCGCTGACTGTTTAATGTGAGTTATGTCATGTGGTAACTCCTTTGATTCCAAC
ATACCTCCGTTTGTAAATACAAGA
>YUJFF:01463:01269_1
GATCCACTGTACCATGGGATCTACTGTGCAATGTAACGTACTGTGTCATAGTACCACTGTACCACGGGACCCACTC
TGACATGGGACCAACATCGATACG
>YUJFF:01541:01672_1
GATCCAGACCCACCTGCGGCCTTGTTCCTGAGGCAGTAGTCTGGCGAATCCTCCACGTACACCAGGCTGTTCTTGA
TGGGCCTGCGGACCTCCCTGTCAG
>YUJFF:01641:01875_1
GATCCAGCAGAACTGTGGGGTCAAAGGTGAAGAAACTGTCAGAGGCTGTGCGCGACCCGCTATGCTTAGAAACGTA
GATGAGAACTGACGAAAAAGTCAG
>YUJFF:01452:01458_1
GATCCATGAACCAATCAGATGAAAGGCCTCATTTGCAGAGACAGCAGTGTTGCGCCCATATCCTGCAGTAACACCC
TTATAGGTGCTTCAGGTCCATTAG
>YUJFF:01518:01296_1
GATCCATTTGCAACTTTGACCAATAGGTCAGGTAAAGTAATAGCCAGTTAAATGTTTTATTACATATTTGCTAAAC
TGACTTAATGGGGAAAGCTGAAGC
>YUJFF:01534:01716_1
GATCCCAGTCAGGAGGAACAGTTCTGGCTCATTGAAGGGTTTGTCAGGGCCTGGCGTTGACTTTTCCTCTGTGTTT
CTGGAATGTGCGTGGCTGTGAGTA
>YUJFF:01544:02806_1
GATCCCATTTTATGGCTCTTTGCCCCGAGAATTGCAGCGGGAGAATCAATCTAACACACTTTCTGCAGTTCAGCGC
CGCGCAGGACAGTGGTGTGATGAC
>YUJFF:01649:00489_1
GATCCCTTGCTGCCCCGAGCAGAGTAACACAAGAGCCAGTGTTGCCACCGATTCCTTAGAGCTCTCGCATTCTTTC
CATTCTCTCTGCTTCTTAACAACA
>YUJFF:01534:01141_1
GATCCGACATTGTGCTGAAGTAGGCGGAAAATACGAAGGGGCGGATTCGGGAGGCGTGGTTGAAGTCACAATGGAA
TGAGTACTCGCCGTCTATAAAAAT
>YUJFF:01523:01954_1
GATCCTCTTTTCACTGCAGACCACGCCTACGTCTTCCGTATGCTTGCAGTCCGACACCCCAAGTCCATTATGAGAC
AGAGGCAAGGGATGCCTCATGTCC
>YUJFF:01490:01593_1
GATCCTGGTTTACTACTTTGGGGCACGTCACCCAGAGCCCATGTGCATGAACATGCAAGCAGAGAGCCTAGTGGCT
GATGGGTAATGTAGCTTTCACTTC
>YUJFF:01503:01577_1
GATCCACACCTGCCCTGCAGCAGCAGAAAGCTCCATCACTGTGGCTTTCCGAGAGCAGCCGCCCGTCTCGTAAAAG
TGCTGACGTCCTGATGAAGGCTCC
>YUJFF:01517:01450_1
GATCCAGAGAGCGTCAAGAAACAAAACGGAGACGCTCCGATCCATATTCAGCCAAAATACCATGGGGATTAGTCCC
AGGAGACAGTGCCAGACAGGATTC
>YUJFF:01530:00787_1
GATCCATTGGCCTGTAAAAATCCCAGCCAGTAATTTTGTGAATAAATCCCTCTGCGTGTGGAAGTATTAACACACT
TTTCCACCCATATTTACCACCGTG
>YUJFF:01512:01177_1
GATCCCATCAATTTTGTCCATTCACTAAAACAGTGTCACTGCAGGGCTGCCTTCAAAGGCTACTTGAGAGTAGGCT
TCTGCAACAAAGTTCAAGGTTTAG
>YUJFF:03766:03075_1
GATCCCTCCAGCTCTCCTCAGCCACCCTCATGTCCCAGGGAGCCAGGAGGGAAACGAACGCGTGACTCTCTCAGAC
TACCAGCCTGGCAGGTTCCCACAG
>YUJFF:01545:01539_1
GATCCCTGGGTGTCACATGCCTCCCTTTTTTTTAATGTTCCACTGCATTACTTTATCACGCTAACACTGTGTATTT
ATTGCCCATTGTGTCTAGATGTAA
>YUJFF:01545:00731_1
GATCCTCCGTTCTCACTGCTTATTTGCTCCCCACTATCAATGACACAAATGAAAATGAACAAAATTCTTTTGAAAG
AACACTTCCACCACAGAAAGGCCA
>YUJFF:01313:00925_1
GATCCTCCTCATGTGCTGCTCATCTGCTCGTCAAATCAGACAGGGAGCCAGTGCCAGCGGCGACGTGCGCAAGAAC
GCAGGAGACAGTCAGCGGGGGCCA
>YUJFF:01506:01581_1
GATCCTTCAGAGGAAAGCGAGCGAATGGGGAGAGCGTAGCTTACAGGAAGAGGCTCTTACGGGACCCCAGAGGACC
CCACTGTGAAGCAGCCATCGCCTG
>YUJFF:01579:00729_1
GATCCACACGTTCTAAAAAAATACTTATGTTTCCTTGCTTGAGCATCCTTTGAGAGCCTCCTAGCTCCTTGAAGGA
GCATTTAACGGGTTAGAATGTCCT
>YUJFF:01458:01671_1
GATCCAGATCGATGCTCGACGATGCTCTGGGACAAAGCCCTGGAGGTGAGATGCTGCGGAGACCACCACAGACACC
CCGCGCTTTCAGGACCAGAAAAAA
>P32JD:02552:03110_1
GATCCGATAAAAGGCAACTTTACCATTTTACATGTATGATGCTAAATTTATGTTCCTTGTTTTACATAAAACGGTA
TATGAGTACACACAAGTAAATACA
>YUJFF:01533:01470_1
GATCCGCTCCTTCCGCAAGTGTTAATCAAATCATCTGGAGGAACAACGAGAGGACAAGCGCGAAGTCACTGGCTTC
CACCGAGGGGAATCGAACCCGCGG
>YUJFF:01483:03116_1
GATCCTGATCACTGTGCGGGACACAGGAGTTAGCGACCTCATCTGGCCTCTTTCACAACGCGCACCGTAGCTGAGC
GCAAGAGAAGCTAGCAATGCTACG
>YUJFF:01501:00969_1
GATCCTGTGGCTTTTTCATCTCTCCCTTCTGCGAGCGCGAGCCGTCGGGCGCGGCGAGATCGCAGTTCACATCTGC
AGTCAGCCTCCCAGAACCGCGTTT
>YUJFF:01536:02237_1
GATCCTTACCGCGGCCTTTTAATGGGTCTGTCAGGTTCGCGCGTTAGCGGGAGCCGCGAGCTCGCTATCTCCGCCA
AGACCGCGCGCTAACACCCCAGCC
>YUJFF:01517:02092_1
GATCCTTTCCATAATCATTTTTGTGTGAGTCTTTCAATGCTCCCCTGAATGCTTTGGTGTCTGCTCAGAGTGTTTA
TATGAGTGTGTGAACATGCGTGTG
>YUJFF:01539:01002_1
GATCCACTCGGCGGCCTCGCAGTAGATCAGGCCCTGGTCGGCCGGCTGCAGCCTGTAAATGGTCAGCTTGTAGGTG
GCGCTGCTGGTCTTGTCCAGGCGG
>YUJFF:01567:03159_1
GATCCAGCAGACGTCAGCAGTGACATCGTTACACCGTAGGGATGCTTTCCGAATTCAGTCACACACCGTGGCACTG
TCTCCACAGGTGGGAGGGCACACA
>YUJFF:01512:01869_1
GATCCAGCTCCACATGGCATAATAACTAGAAGCCATTTTACCCAACTCTAAATTGGGTTGAGGGCTGCCATGGGAA
ATCAACATGGAAGAGGATTTGTGG
>YUJFF:01503:02632_1
GATCCATGGAGTCTGCTCGACGCAGGTGCCGGCCCTAATGAATGTAAGGAGTTATCAGGAGAGAGCAGCTCCACAC
CCTTCAGAGGACATCCGCAAGCCA
>YUJFF:01583:02848_1
GATCCCATTTCTCATTGTTTTGACGGTAAGCGCCTTGTGTCGTACGTCATGCCCTGACCTATTTGAACAGTGCAGA
TGACTTCCGCCACCGAGCCAGTCA
>YUJFF:01512:03052_1
GATCCCCGATTCAGGATCAAAGGCATCCAGGGGAGCCCCATCATAAGTTGAAAGGGGTTATAATAAAACAAAGGTT
TTATAAAGATTGCAGACTGGGGAG
>YUJFF:01541:00394_1
GATCCCCTCGGACTCAAAATGAGACCCCAGAAGGGAACGCCCACCTTAGGAAGTTCAACGCTGTCATTTTCAGTGC
CAGCAACGCATACCTGCGACACTG
>YUJFF:01572:03016_1
GATCCTCAGCATGAAGGTCTGGCCCAGCTGTTTGAGCCGCTCATGGATGTAATTGGGGTTCAGGTTGTGGTACCTC
AGACTGCAGGCACAGGGGGAAACA
>YUJFF:01469:00915_1
GATCCTCGGGTTCGCTGAACATTTCTAGTACGCAACCTGGCAACGGTAGGCGGGGCTTTGCCTGGGTAGGGTGGAA
CGCGGCCATTTGGGTGCAGCCATC
>YUJFF:01515:01496_1
GATCCTTCCCAAGATTTGGGCACGGCGGCTGTCTCGCTGTGACTGACGTAAGTGCCGCGTGCGGCGGTGTTGCTAC
CGTAGTCTCAGCAGGCTGCTCCAC
>YUJFF:01538:00931_1
GATCCTTCCCCTCTCTGGTGACCAGGAACTTGTCCGCACACTCCAGGAGATTTATCTGGCACCAGCCAGGCAACAC
ACCATATTGATTTCCTTTTCATGC
>YUJFF:01469:01753_1
GATCCACCACTTCTTTCATCTTGTCTCGTCTCAAGACTCAGTCAGGTGCAATTCTAGAATAGAACCAGTGCGGTGG
AGTGATCCTGAGGACTCGCCACCC
>YUJFF:01525:02007_1
GATCCACTTCCTGTCCCCGTTGCTCTCTTCCCCGTTGAGCTGCGGAGCTCGGGACAGGCCTTGCCGTGCTCCTCCC
CGTTCATCTGCAGGGGCCAGGCCG
>YUJFF:03650:02864_1
GATCCATCATCACGCTGTTTTGTCTGCTTGGGCGGGAACAGTCATACCCTCTGATGTTCCTCTGCAGAGCAGGGGA
GGTGTGCTCTTCAGGACAGTGGCC
>YUJFF:01533:00605_1
GATCCATCTATTTGCGTTTAAGGCGTACATTAGCAGTTCTTCAGTGTGCATTGCCCTTTAAGCCTAATCAGGATTC
ATTTAGTAGTTTTTCTCACTGAAT
>YUJFF:01546:00572_1
GATCCATTTGGCCCTAAATGCACAGCCTCATATTGAATTAGAACCGACGCGGCCAGACGTGTGGAATATGGAAATG
CCATAATCTCTGCGCTCATGAATA
>YUJFF:01507:01584_1
GATCCCCAAACCTGAGATCTCATGGGAGCTGCCCGACCGCTCTGTACTGTCCACAGCCAATAAGGCCGGCCCACTG
GCACAGAGCTGCTCCACCCCCAGG
>YUJFF:01489:00915_1
GATCCCGAGTGAGATCTTTCCCGCCTTTTTTTCCGCAAACACGAAAGCACGTTTCCGTGAGCCACATCGGGGAGTC
AAATATCTGTAAAGAACACTGCTT
>YUJFF:01250:01111_1
GATCCGAGGGGCTTTTAAAGGCTGTGAACATTATTCAAATGTTTTAAAATGGGTTTCTTTTTATTTTGTATTTTTA
ACCTGCTTTCTTTCCCCGTGATTT
>YUJFF:01633:00984_1
GATCCTTTAAGTGTTTTTTTTTCTTATGCCCACCACTTCTACGACTAACGCAGGGATGGCAAGCAATTTCCAGATT
CACGCCTTTGACCGATTGTTCAAA
>YUJFF:01586:00936_1
GATCCAGATACCGCACAAGCCTACAGTATTGACGGGCATTCATTCTGCAAAATATTAAAGGGCCCGTATTACAGAG
AATAAGGTAGCGATTCTGCGCCGC
>YUJFF:01612:01057_1
GATCCATTTAAATCCTTAATCCAATAAAAGGCCTCGGTCAATAGCAGACAGACAAATTGAGAACGGCGCTTCCGAC
TTTTAGGAACTCGGGGGAGTAGAA
>YUJFF:01538:00752_1
GATCCCACTGCGAGTTTACCGCCAGACTTATATTCTCCGCGGAGCACAATAATTGGCGCTTTCTCCCCCAGCTGTG
TGAAATCGCCACCAAATTCCAAAT
>YUJFF:01546:01693_1
GATCCCATTAGCCTATAAAATATAGTATAAATAACGTGTAATTGGGGAGAAGTCATATGGGCTAAACTCAATCGTA
CAATTAAATATTTATATTGAACAA
>YUJFF:01487:02255_1
GATCCCCAGGAAAAGGGCACCACGCAGTTACAGGACACCAGTTCATCCTGATTTGATATTTACGTGCAGGGGGGCG
ATCCATTCTTTGAAAACGTCGCGT
>YUJFF:01516:03021_1
GATCCGCCAGTTGTCATCACCGAATGATAGTTAACGCCTGTCGGGACTTGTATATGAGTACCGACTCTTCTATTGA
TTACCAACATTAATTTATTTTAAA
>YUJFF:01509:01498_1
GATCCGTGAGTTTGTCTGGTCAGCACTGGAGCCAGAGTCGTGTCAGGTAAAGCTAAGCGCTCAGTGTGTGGGTCTG
GGGGGGAGCCTTCCTGCCCCGCAC
>YUJFF:01642:01065_1
GATCCTACTGTGTGTTACATCACGGTAAGGCGCATACACAGAGAACTCTCAAACACTTTGCCCTTTATCTGCAGGG
CACAGGTGACTAGGAAATAAGTCC
>YUJFF:01500:01221_1
GATCCTCTTGCTGTGCCAATTCGGGAGGAGCCAGGATGAAAAGCAGGTGTCTCATGGGTGCCTGGCCTCCATGCAG
GGACGCTTCAGAAAATATCACGAG
>YUJFF:01504:02151_1
GATCCTGAGCGAAGCCAAACCCCGCGTCGGGTCAAGAGCTGGAGGTGCCCTTCAGGAGCCTGAACAAAATGTGCAC
CGAGCGAGCGGCGGCGGCGGGCGA
>YUJFF:01510:02693_1
GATCCTTTGCTTATTTATGTTTTCTGTTAAAAGTATCCTTTATGTGATGTCGTATGTTTTAAACTACACAAATCAA
CATTTGTCAAATCCAGCGTTCATA
>YUJFF:01522:01302_1
GATCCTTTGTACAGGCTCTGAACTTGTAATCGCTAAGCCGTGCCAATGTACTCCACGCCGCTGCCCCATATCTGTC
ATACAGGGCGCGCATTGTCCTCCC
>YUJFF:01525:01612_1
GATCCTTTTCTCCCTCTGTGGATTTTATACTATTTTTTTCTGGACACAGACACAGTTACGGTTGGACTATTTTTTT
TTCTTTGCCCCAAACGGGTGATCT
>YUJFF:01530:01258_1
GATCCAAAAGCGCCAGTGAAGCGTGGCGGTCCGAACGCTTACGGACCGCGCTGTGCGTGTGCAGACGTGCAGCGCG
TCGTCGGGGGCGATTCTGAGTGCG
>YUJFF:01505:01482_1
GATCCAGCGCCGTGTGAGGCCTGGCCTTGAGCACCCAGAAGGACAGGACCTGGCAGGGTGATCCAGCAGGACCTTC
TCCCCCTTGGGGCAGAAGGCTCAG
>YUJFF:01517:00594_1
GATCCCCTTCACACCTGCCTGACCTTCCTCACAGCAGGCCACTCATTTGCTGGGGAGACTCTGAGAATCTCATTCT
GTTATTCTTATTGGATATGCACGC
>YUJFF:01536:02499_1
GATCCGATGGGCGGGGCCGCGATGAATCCGCTCCTCCGCCAAATTCTGCACGTGCTTGTCCAAGGTCACGTCAAAA
GTGTCCCGTCTTCATGCATCCATC
>YUJFF:01475:02041_1
GATCCGCCGCCACTTCAGCCAACTTGTTTTATTTCCCTTCGCACAATGGCTTGACGACCCTCTGCATGTCCTCCAT
GAGAACAGGGCCTGCCTAATGATA
>YUJFF:01542:02048_1
GATCCGCTCCGTGTCAATCAGGGCGTCCGTAAGGTCGTATTGGTTGATCTCTGCCGTCTCGGCAGGAAGGCAAGGT
GGGAGGGAGGCGGGACTTTCCGAC
>YUJFF:01512:02458_1
GATCCGTAACCAATTTAAAATGCGGACTTTAATAACTAGATCAATATTTGAAACGCCCTCCAATGTAACACTATGA
AATCAATACGCTCGCCTCAAGTAT
>YUJFF:01500:02588_1
GATCCTAATTATCCTCTCAGCTTTAATCATGCTGATTGTTTCCTGTGTGTCGTCCTCTTTCTTTAACTTTGTTGTC
ATTGGAAACATATTTGTCAGCATG
>YUJFF:01503:01576_1
GATCCTAATTGGAGGTTTCCCTGCAGATGTAGTTACGCTACACACTGTAATGTCGTGCGTCTATGCTGGGAGACAC
AGATCGGCGATGCGGTCGCACCTT
>YUJFF:01547:02550_1
GATCCTCAGGGGGCGTGGCCCAGGACCATCATCCCTGGGCGCAACGCAGCGTGACAGGCCTGCATTGTGACACGCG
GCAGCGTCCTCCACTCTCCTCGGG
>YUJFF:01530:01484_1
GATCCTGACTTTAGCTCAGCCAGGAACACTTTGTATCGCTGATTTGCACTCCTGCAGGGTCACCTGTTTGCTACCA
TCTACCAGCCTGAGGCTCGGTCAC
>YUJFF:01530:00771_1
GATCCTGAGGCACCCATCCCCCATGCGCTATCCCTGCGCAGCCTGGCCAAGCTCAATGGCCTTCTGGACAGCCAGA
ATAAGGATGAGAAATTAGAGGTGT
>YUJFF:01477:01680_1
GATCCTGGCAAAAATAATTAACTAAAAGATCAAAAACAAAATAAACCAATCACAGCACAAACGTTTCAGCCTCACT
GTTCTACAGCCGTACAGCTTTTTA
>YUJFF:01540:01425_1
GATCCAACAGTGCACACCTCGGAGCACAAGACCTATTATTTGCAGCTTATCAGTAATGAAAAAAGACTGCATTGTC
AACACTGCCTGCATCCTCTAACAT
>YUJFF:01369:00528_1
GATCCACAGGTTTATTATTTATACGTCACACGAAAATAGTCTTCTAAAATTTTTTTTAAAAGTCACACGTTCCAAA
ATAAAGACTTGCGCAAAAGGATGC
>YUJFF:01502:02893_1
GATCCAGACCCTTCTGGAAAACATCGAGGCCCGAGCGGGAGAAGCAAAGACCCCGATTATTTATTTGGGAGGAAGC
TGCTGAAACCGTAAAGAGAGGAAA
>YUJFF:01510:02930_1
GATCCAGCCAATAATGGATTTTGGTTACAGATGTGCGGATCAGAAGAGGAGCGCAGCCGACGATGACAGTGAAACG
CAATCGAGGTTTTGGGGCAGCGAG
>YUJFF:01528:01358_1
GATCCATCGCTGTTTCAGGATTTTAACAGAACCTTCACTTGGGATCTGGAGCCTGAGCGCCCGAGGTCCTTCCGTC
TGAGCTTCACTGGTGTGGGTCTGA
>YUJFF:01532:02659_1
GATCCCAGGTTTAAAAAAAGAAAGGAGAAATTCTGAGCTGTTGGATCTTCCGATATTGACAGCAGTGCGCGTTCCG
CAGGGTCAAAGTTACAGCGACGGT
>YUJFF:01505:02613_1
GATCCCCGAGGCGTGTCGGTGGACGGCGGCTCCGACTGGTTCCTGCTCAACCGCAGGTTCGTGGAGTACGTCATCA
CCTCCCAGGACGACCTGGTGACCA
>YUJFF:01505:00793_1
GATCCCCGCTCAGATCCAGGGCCCCAGATTCGGAGGGAGAGAGGATGAACCAAACGGCAAGGTCAGAGCGGAGCCA
GCGCGCTTCCCATCGATCAGCCTT
>YUJFF:01505:02164_1
GATCCCCTCCCTCCCCTGTCTGCTCCAGTCCCAGTCTCCAGTCTGTGAAGGACGAGCTTATCTGCTTACGATCGGC
GCCTGGCGGTCTGTCGGAAGCCCA
>YUJFF:01533:01043_1
GATCCTATGATGAAATATTCAGAATTTTAGGATTTAGAGAGTGTTCTGTGGGGAATTCAGACCATGGCCTTTTTGG
GGTGTTTGGGGTGTCCTGGGTGAG
>YUJFF:01530:00586_1
GATCCTCTGCAGCTCGCTGAGCTCGGCCTGCAGCCGCTCCAGGTGCAGGGCGCGGCGGGCGCGCAGCTGCTTCATG
GGGAAGGGGTTCATCTCGTTGAAG
>YUJFF:01488:01508_1
GATCCAATGTGGGCCTGCAGTCCTCAGCTCGGAGAAGACGGCGAGGCCTCCAGTCATCTCTGGCAGTCGCTTGGAA
GCGGCTGCCAGGGTCGGCCTCTCA
>YUJFF:01529:00458_1
GATCCATATTGTATATCTCCACACTTCCTCTGCAGTAGTATATTAATATAATATTTGTAACGTTCGTATTTGTGGA
GAGATGGGGCGCGTGCGGATGGAA
>YUJFF:01521:00985_1
GATCCATGCATTATCTCCACGGGCTTCCTTTACCGTCTCAGATCAGGTGTCTGAAAGGTAATGGCTCGTTTTTAAT
ATTTCATAATCCGCGTCTTTGTTT
>YUJFF:01853:00924_1
GATCCCACTTCCTTATTTTTCAGCTTTTTTTATCAAACCAAAAAAAAAACAGTATGATGAACAATCATTTACCACT
GACTTTTTTTTCAGTTAGGTACAT
>YUJFF:01536:02699_1
GATCCCCTGGGAATACTCAGTTTCATTTCAGCGCTTGGATTGTGAAAAGCCTCTAATTATGCTTTATGAGACACTT
TTAATGTTGTCGAAGGATAAATAA
>YUJFF:01524:01279_1
GATCCCTCCCAGTTGCATCATGAGATATTGTATATAATAGCTTATGATTAAGATGTTTGCTCAACTTCAGTGTTTT
TGTGCTGTGTTCTGTGTCCTTAAG
>YUJFF:01529:02487_1
GATCCTCTCTTCCCTTAAAAGAACACGGCGAAATGAACGCTGCTCGGGTTCGTTTACGCACTAAAGCAAATAAATT
CAGTTGTCAAAATCAATGTGACCC
>YUJFF:01532:01828_1
GATCCTTGGCATGAGGCGAAATACCGTTGCATTAAATTTCTTGACGCGAAACAATGGCGATACGAATCGCGTTCCT
AGGTCATGAAGGTAAACGCCCGCA
>YUJFF:01502:00564_1
GATCCTTTGACACCAAGGTTCTTTGTGAACTGGGTGCGCTTGCTTCCTCCTCAAAAAGACAAAACCATGAAACGAT
GAAATGCAAGGTGTGGAAGGAGCA
>YUJFF:01536:01563_1
GATCCAAAACAACAAACACACTTTAGTTATTTCTGTAGCAGCATTTACCTTACAGACAGTATCTGATTCTGACGAA
AGGCTCGCCGTGGAAAGTCTGCAC
>YUJFF:01512:00918_1
GATCCACAGCTCAATCACTCATATGTCACAGCACTTCTGCAAAAGGACACACTCCTGTTTCCTTGCACAAGCATCC
TTCAGGAGCCTGCTAGCTCCTTGT
>YUJFF:01476:03126_1
GATCCACCAGAGCTGTGCTTCTTTTTTGCTTAGTGGGTCGAGTACAGGACTGCCAACTAAAACCTTTCCTCCTAGG
ACTAAACTGCAGCCAATTATATGC
>YUJFF:01534:00777_1
GATCCAGCCACCTCCTTGGGTTTAGGTCAGACTTAGTGTGAAATTTCAGGCACGATCAAAACTCGGTGGAATTGGT
TTGAAAATCCTTGGGAGAGACCTA
>YUJFF:01513:01093_1
GATCCAGCTGAGGGGCACCCCGATACAAAGCATGCTCGACCGCCGCGGGGGCCTCGCACACCCCCATAATTACCTT
CTCCCAGATCCAGGACGGCGAGGA
>YUJFF:01548:02649_1
GATCCATCAGGCCGCTAAGCCACAGCATGGCAATCCATCGTATTACAAACGGAGGCCCGCTGCCCCCAATTACCGT
CGTGAGGTCGCTAGGCTTTCGCTC
>YUJFF:01503:02575_1
GATCCATTATAGCTGTGCTGCGTCAGTAGCCTTTAGTCAAGGGTACCTCCCGTGTCCCGTGTACTACATAAGCGAA
CGAAGAGACCGCAAGGGATGCTGG
>YUJFF:01460:01467_1
GATCCCGACCTTGGCAAAGAACTTGATCTCTTGTTCATGTGGGGATTTATCCTTCTTCCCGCTGGTGGCCATGGCC
TCTGAAATGACAGGGTTAAAGGTC
>YUJFF:01524:01314_1
GATCCCGCAGAGCAGGATGAGTAGAGGCCAAAGGGTAGCCACAGAGCAGGGCACAGCGAGCAGGGGTCAGAGCCTC
ATCTCCCTCTTCACAGTGCCGAAC
>YUJFF:01481:00772_1
GATCCCTATTTAGTGTCCCCCTTTCTAAATTTGCGCCTCCTCTTACGTTTGCAGTGACCTCCGCAGCCAGCCGCTT
CTTCCTGCGGAGATGAGGTGGTGA
>YUJFF:01495:01628_1
GATCCGAATCTAATGTCAAAGCAGAGAATTTAGATCACACTGACTTTTCATGAGGCCATGATTCACTGTTACAGAC
ACGAGGAGACACAGCCTGTAAAGC
>YUJFF:01536:01634_1
GATCCTCAAAGGTAACAGAAGGGCAAGTAAGCGAAGCTACAGAGAGGGAATCATTCACTTCCGAAAACAGCTCCAT
GCAGAGGTGACCCATCAAAATTTC
>YUJFF:01515:00498_1
GATCCTCCAGGGGAACACTCCTGTATACACATTCAAACATCAAATGTAGTAATCGGTTCATTTTAGTGTCGTTATG
TTTGAAAAGTAAGACTTACACAGC
>YUJFF:01546:02624_1
GATCCTCTCTGCTACTTCAAGTGCCCCGACTCCCACACACGGACACGGACTCTACCTCTGCCAGATAGCTGCTCCT
GCTGGGTTAAAGAGAGAAACCAGG
>YUJFF:01526:02414_1
GATCCTGCATGAATGCGTAGTTAATGTGCAGTCAACACAAGCATGGGTCATCACCTCAACAGCTCTGCTAGCTGCA
GCTGAACAGAAGCTATGCACACAG
>YUJFF:01503:00677_1
GATCCAAAGATTTTCTTACGTGTCTTTTAACCACAGTTCTGTGAACATGGGGTGCATCCAAAATATGAAGACAAGA
CTGGTTAAAAAACGACATGCACAA
>YUJFF:01513:02477_1
GATCCCCAGCAGGTGCTTGATTTCTCCCAGTTCTGACAGGGCAGGGGACATGGGTGGAGGAGGGGGTTTTGACAGG
GCCACAGCATAGCTTTGGGGCTGC
>YUJFF:01453:00398_1
GATCCCGATAAGCCCTGAGGTTAGAGAGAGGCGTCGGCCCTCGGAGGCGGGCTCCTTGAAGATGTCCGCCTTGCCC
AGCTTGGTGCTGCTGGAGTAGGAC
>YUJFF:01511:01625_1
GATCCCTGGAAAATCAACTGGGACATACATTACTTCCATTGTCCAGCCCAACAAATGTCCGTATTTCTTATACTGA
ATTCCCAGCCAATATCTCTGTTTT
>YUJFF:01535:02658_1
GATCCGCGCGTGGGGCCAGCAGGCTGGTTAGCACCAGCGGGAGCGTCTGGGCCAGAACTTTTTAAAATTTAATTTC
ATTAGCAGCAGAGGCGTATCGATC
>YUJFF:01470:02719_1
GATCCTAAAGACTTACACATTTCAACGCTACGATTCCTGCTAAAAGCCGTAACATCCGTTTGCATGCTCGCAAAAT
ATAATGGGTGACACTATACTCTGT
>YUJFF:01542:01217_1
GATCCTAGCCACAGAAGGGCTTTCCTTACAGGTCAAATACGGCAAAAGCAAATGCAATGTTCTGGCCCACGGCCTT
GCCACATTGCATGACTGTGCATCA
>YUJFF:01536:02451_1
GATCCTGCTAACTGGATATATGCAGATGTTATTTGTTCAAATGAGCAGATGTCTAAAGCAATAAGGCGGCATTACT
GCTGAAGGTTTATGTCATGCAGTG
>YUJFF:01519:00894_1
GATCCTGCTATTTTATCCAAGGTTCCTCCTGACAGGTTAACCTGAATTGCTTTTGTGCTGTAAATATCCAGCATCA
GTGATAACGTATGAGTCTGATCAG
>YUJFF:01549:02696_1
GATCCTTCCAGCTTATCTTAACTGAAAGCATTGGCAGTGGATCTGTTGTGAATAGCGAATATAGTGCTTAAAGTAA
TCTCTCTGCACTCTTCAGTGCTAG
>YUJFF:01508:02657_1
GATCCTTCTGTAGAGAAATCAATTTTTGTATGTCATTGTTGGTGAATTAACCTCAACCTTCCCATCCCTAAGAGTA
TGTCGGTAATGCTTAAAATTATAA
>YUJFF:01492:02655_1
GATCCTTGGGTTATTGATTAGCTTTAAAAACTGGGTGAAGGGGCATTAAAGCTTGTGTTTTCACGGGCCGTTTCAT
ACTGGGGGTGCCAGGGCCGTACCA
>YUJFF:01452:02682_1
GATCCAAACGCATCGGTCGATACCATAATTCCAGGACTGATCAGCCAGAAAACGAACCGAGGACAGCCGGCCTCAG
GAGGTAACAGAGCACAATATTGAC
>YUJFF:01555:00705_1
GATCCAGAGACTTCTAAAATGAATTTCATAACCCCTTCATGAACAGCTTGAGTTTTATTATTATTTTTTAACGCCC
TTTGGGGCTACAAACAGAATCCGA
>YUJFF:01536:00509_1
GATCCATGCTCAAGAAAATCACACCAGACATCCTCCTTTGTCACCTCCCTCGTGAACTCCTCCCTATCTTCTGGAC
GTTTCCCCTCATCCTTCAAGAGGG
>YUJFF:01342:02664_1
GATCCCGCACGCCTCCCGTCCGTATGGGTGCGGTATCTCCCTGCCAGAAATGAGCGCTGGCTGGCTGTGTGCTGCT
TTCGCGGGGGCCCTGGTGACGCTC
>YUJFF:01528:01533_1
GATCCGAGCTAGCGCTGTGGCTCTATTAAAAGGGGGCCTGGGGTCTTTTGTGCGCACGGCGCAATAAAAATAAAGG
GCGTATCTGTGCAAGAGCAACAGC
>YUJFF:01459:01659_1
GATCCGCCACACGGAGAGTCATTAATTATTAACAAGGAAACAGTGTCTTTAACCTCTTCACTGTGGAACGCTATCT
TCCCCCCGACAGGGCTCTCATAGC
>YUJFF:01567:00754_1
GATCCGTGTCGAGCGTAACTCCTCTACCAGGCGATAATTCACAGCACTTTTAGCTTTTTTTTTTTTTCTCAGGCCG
CACGTGTCGCTGTAGCTGCGGCGC
>YUJFF:01542:01121_1
GATCCGTTTGGCACTTGTGCTCATAATGGGTAAGGTTAGCATGCAGAGTGGGCCAAACCTGATCCTAGATCAGATC
CCAGCGCACGCTATTTTTTCGGGG
>YUJFF:01496:01298_1
GATCCTCTGTGAGTGCATTGGCTCTTGGCCGTGGCACCTGTGGCAGTTAGCGGCGGTCAGGGAAAGTTCTAGATCT
CTGAGCAGAGTGACCGCAGGGGCC
>YUJFF:01545:00931_1
GATCCAAGGCAACGTAGGTCAGGGCTCTGTCCAGCTGGGCCATCATTAGAGAGCGAGAGAGAGAGAGAGAGAGAGA
CGCATCTCCTGGTGTACACCCTGC
>YUJFF:01528:02716_1
GATCCACCCTTTTGACGCATCTCTGGGGCTTTGCTGGAGTATCGCGCTTCCGAACACGCTTCCCAACTCCGATGAC
TCACCCTGGCGGTTACAGTAAAGG
>YUJFF:01456:02517_1
GATCCATTCACACCTGTTTTACTTTTTGTTATTTTTCTCCGTTATCTGCGAAAACTCCAAGGTTAAAGGGTACGGC
GCATTACGCGCACAAAAAAGAGAA
>YUJFF:03769:02832_1
GATCCCGCTATTAAAATGTCAGAGAACCAGTGTGATAGAGCAGTGTTGCTGTTACTGTCACTGGTTTGGCAGGCAG
CTGTGACCTCTGACCTGTATAACC
>YUJFF:03043:00896_1
GATCCCTTAAGCAAATGCCCTTTCGAAGTAAGCGTGCGTTTAACTGTGGCCCGTTTTTTGGTGGTCGTGTTTAATC
CTTCTCCCTGTAACAGGAGGTGTG
>YUJFF:01501:00840_1
GATCCGACTGTTTTTCTCCCCTCCCTTCGCAGTCCGTTCCAGGAGAATAATATCTCGTTTCAGCCAGAAGAGAATC
TGGATGGGTATTACGCGGCAAACA
>YUJFF:01508:01390_1
GATCCGTTCATCATCTTTGATCTGGTACAGAATGGATATTCTCTCTTCCAACTCTGAGATTTTCTGGGTGAGGCGG
GGACAGCTGTCGCATTTGGATGGT
>YUJFF:01511:00711_1
GATCCTACAGTGGCACTGCACAAGCGACTGGCAGCGAATCAGGCAGCGATTGACAGCGCTCTGATCCAATGGCGTT
GGGCATTGTCAGATTGACAGTACT
>YUJFF:03759:03191_1
GATCCTCAAGGCCAGGGATCGAGCCCCAACAACTCCCCAGTTGCCACACAACTGGTCTACCTCCTGAGGTAGTGAA
CGTGTCCAACAGTGACAGTGTCCC
>YUJFF:01549:02371_1
GATCCTCATCCAGAGGACAAATGTGTGTGCTTAAGTATTATATCCCTTATATAGGCCTATCCCTTAAACACCACAA
TAAAGAACAAACGCCAATCTCCCA
>YUJFF:01510:02123_1
GATCCTCATTCTGTGGTGCAAATAGCTCCTGTTCAAAGTCAACAACAATTTGATTGCACATTATGGGTGTTAGGAG
AAGCCTATTCAGTAATGAATGGAA
>YUJFF:01512:01216_1
GATCCTGAGGTCATGGTTCATGTAGGGTAGGGTGAGGGTAGGGTGAGGTTCTGCAGGACAAATTTGTGGAGTTAAC
TGCCTGAAGTTATATGTCAGTTGT
>YUJFF:01482:01218_1
GATCCAAAATCATGGAGCATTCAGGCCAAAGTGGCCACACCTGGAGGCCCAACCCCCTTTTAAATGACTCCACTTT
GGTGTTTCCATTTTTTTTGTATGC
>YUJFF:01507:02430_1
GATCCACCCTCAGTTCCCATCTTGGAAATGATTGATTCTTGTCTCATTCTGGCCCCATCAGGTTCCTGCGCAGTAT
CAACAGGAAGTCCGACGTTCGGAC
>YUJFF:01543:02832_1
GATCCCAAACTAGGTCCTGGGGGACCACTGTATGCTGGTTATTTAAGAAAAATTCACAGCTTGTTAAAATTCTGGG
ATTGCAATTATGGTTGGAACAAAA
>YUJFF:01546:01527_1
GATCCCCACCTCCCTGGTTCTGATATCACGACACTAGAAAAAATTAATGGTGAGCTGGGACAAGTGGTGCTAAAAT
GTGTAACTAAGGCGTCATCTGCCC
>YUJFF:03754:02888_1
GATCCCTCTCTCTTCCCGAATTCCCTGATTTAATTCACGCTTGACCTGATCTGCGCAGACGATATGAGTGCATAAC
GTGGCCTCTTCAGCGTGAGTGAAA
>YUJFF:01520:01710_1
GATCCGCCTACGTCTGTGTCATTAGGGCTGAGGATGGAAGAAATGATCTTCAACCTGGCGGACACACACCTATTCT
TCAACGACTTAGAGGTGAGCGTCT
>YUJFF:01503:02072_1
GATCCTAAACACGTTCCAATCTGTCCTAACCCTCGGTGTCACAGGCTGATTCCGTGACTAGCCTGGAAGCTACGTA
ATTCTCAGTCTTTTATTAAAGACC
>YUJFF:01472:00961_1
GATCCTCCGCCTGGCGCTGGAACCGAAAGGAAAGCTCTGTCTGTCACGCCGCGTATGATTTCCCATCAGCCTTTGC
TCAGACGGCCAGCGCGTGTTCTGA
>YUJFF:01532:01098_1
GATCCTGACGGACCGCTTTCGGCTCCGCGGCGTGCGTTTTCGCACAACGCTTTCATTCCAGCAGTCATCGGGGACG
TTGCTTACTCAGAGCAATCCTGCG
>YUJFF:01528:01633_1
GATCCTGGCACCAGACACGGGGCTTACGTCAGGACAGCAGAGCGTTTTTGCTACATGTCCGACGCGATTAAAGGAA
CACTGTAAAGTCCGTGTGCGAGGC
>YUJFF:01514:02448_1
GATCCTGTCTGTAAGAGGGTTTGCTTAGGTTTCACCGCACTTCATCAGATACCGAGTGAGTGCAAAGAGGTTTCAA
GCACTGCATTACATTACAGCCATT
>YUJFF:01481:01627_1
GATCCTTTGCATAATAAACACTTGTGTGGCTGTAAATATGAGTGTGCGCCAATTTGGTCTTACAGAAAACAAATCA
GCTTGCTGGTTGATGTTGCACCGC
>YUJFF:01597:00819_1
GATCCACTGCACTTCTTTGCTCTTCTGAACTGCAGTCTTGAGCTGCTCCAGGAACAGAGCCAATCGGAGTCCTCGC
CTGGCACACCAGTCAGAAACAGAG
>YUJFF:01516:01149_1
GATCCACTGCCTGGAGAACGTGGACAAGGCCCTGCAGTTCCTCAAGGAGCAGAGGGTGCACCTGGAGAACATGGGC
TCCCACGACATCGTCGACGGCAAC
>YUJFF:01474:03204_1
GATCCAGGAAGTAGGCAAGATTGAACAGGAGGAAACGCTTGGCAGCGGCAGCGTCAGACTCCAGGAAGGGGTTGGC
GGGCTCCACCCAGACGGCGTGCAG
>YUJFF:01546:02820_1
GATCCATCCCAACTTAACGGCTCCACGAGTCGTTCTGCATTTTCTGTGCCCATCCTGCACATTGTGCCCGCGGACC
GAATCGCGGACGTGCCAGCGCTCG
>YUJFF:01501:02586_1
GATCCCCGAGACCCTGACCAGGAATACACTGGATCGATGGATGGATTTTATTTTATTTAATTCAAAAAATATATAC
AATTAATTTACACACCTGGATATT
[truncated: 784,986 more chars]
